# Supplementary material for: Large-scale examination of early-age sex differences in neurotypical toddlers and those with autism spectrum disorder or other developmental conditions
Source: Nat Hum Behav. 2025 May 26;9(8):1697–709. doi: 10.1038/s41562-025-02132-6 (PMC12367553; doi:10.1038/s41562-025-02132-6)
Supplement: Supplementary file 4 — Supplementary data for Supplementary Fig. 1. [file 41562_2025_2132_MOESM4_ESM.xlsx]

## Sheet: Supp Figure1
Panel a: ADOS (ASD vs TD)									Panel b: ADOS (DD)
sid	gender	diag	age	coso	rr	tot	mod		sid	sex	diag	elc	coso	rr	tot	mod
X4B8X	F	ASD	31.77	11	3	14	Adosmod1		A2R8B	M	DD	80	6	1	7	Adosmod1
Z5Z4C	F	ASD	25.232	14	1	15	Adosmod1		A2V6U	M	LD	82	1	1	2	adost
L5C2H	F	ASD	34.628	16	4	20	Adosmod1		A3C4W	F	DD	49	16	5	21	Adost
P3U3P	F	TD	30.817	1	0	1	Adosmod1		A3F6N	F	DD	77	3	1	4	Adost
E8D4V	F	ASD	27.302	12	0	12	Adosmod1		A3U3J	M	LD	84	0	0	0	Adost
Q6B8A	F	TD	19.417	3	1	4	Adosmod1		A3X4P	M	GDD	31	13	0	13	Adost
J5A6R	F	ASD	20.008	15	2	17	Adosmod1		A3Y7P	M	DD	77	2	7	9	Adosmod1
L3C9P	F	ASD	31.343	9	4	13	Adosmod1		A4F5E	M	DD	71	6	1	7	Adost
A9A2U	F	TD	30.653	0	0	0	Adosmod1		A4L7J	F	ASD Features	65	8	2	10	Adost
U6H3B	F	TD	30.686	0	0	0	Adosmod1		A4R3P	M	DD	71	6	0	6	Adost
X5K2F	F	TD	30.357	1	0	1	Adosmod1		A5F8X	F	DD	83	7	1	8	Adost
B5X9C	F	ASD	32.887	16	3	19	Adosmod1		A5H3L	F	DD	75	3	0	3	Adost
B9M7F	F	TD	31.376	1	0	1	Adosmod1		A5H8Y	M	LD	73	1	2	3	Adost
F2J3K	F	TD	39.228	0	0	0	Adosmod1		A6A5W	M	LD	67	4	1	5	Adosmod1
Z3C4T	F	ASD	33.084	11	3	14	Adosmod1		A6B5R	M	LD	78	6	1	7	Adost
H2G8Q	F	ASD	33.61	16	5	21	Adosmod1		A6T5N	M	GDD	65	3	2	5	Adost
Q7H5X	F	ASD	30.982	11	3	14	Adosmod1		A6V5C	F	LD	81	7	0	7	Adost
G9G2Q	F	TD	32.624	1	0	1	Adosmod1		A6Y7F	M	LD	83	3	1	4	Adost
X5T6Z	F	TD	37.355	1	0	1	Adosmod1		A7B9J	F	DD	85	2	1	3	Adosmod1
N6W3K	F	TD	35.943	3	0	3	Adosmod1		A7E4D	M	DD	76	0	1	1	Adosmod1
R5C6T	M	ASD	34.9	21	1	22	Adosmod1		A7R3S	M	ASD Features	61	5	5	10	Adost
C5G8X	M	ASD	22.505	20	3	23	Adosmod1		A8B6E	M	LD	69	13	0	13	ADOST-R
B3L5J	M	ASD	30.784	17	5	22	Adosmod1		A8D6S	F	LD	72	10	2	12	Adost
H4G2G	M	ASD	33.413	18	0	18	Adosmod1		A8F3N	M	DD	63	6	1	7	Adosmod1
D6R4R	M	ASD	24.148	3	1	4	Adosmod1		A8J9U	M	DD	70	4	1	5	Adosmod2
K6E2N	M	ASD	26.678	15	6	21	Adosmod1		A8K2F	F	ASD Features	75	9	2	11	Adost
T3T3G	M	ASD	29.4	19	4	23	Adosmod1		A8W4N	M	DD	61	7	2	9	Adost
V2P6P	M	TD	26.612	3	0	3	Adosmod1		A9B5H	M	ASD Features	77	8	3	11	Adost
D4J3G	M	ASD	26.316	10	3	13	Adosmod1		A9J8X	M	DD	61	0	0	0	ADOST-R
L9U2V	M	ASD	27.893	14	4	18	Adosmod1		A9M7V	M	Other	80	2	0	2	Adosmod2
F3N5V	M	ASD	29.634	7	3	10	Adosmod1		A9U7G	M	LD	84	4	0	4	Adost
B6B6X	M	ASD	25.791	4	3	7	Adosmod1		A9Z2C	F	GDD	67	1	0	1	Adosmod1
X9T3A	M	ASD	32.164	17	4	21	Adosmod1		B2K8T	M	LD	83	2	1	3	Adost
K9S3V	M	TD	24.542	1	0	1	Adosmod1		B2S3Q	M	ASD Features	72	4	4	8	Adost
Z3W7W	M	ASD	28.287	13	2	15	Adosmod1		B3C7Y	M	LD	66	3	1	4	Adosmod2
X5F9M	M	ASD	27.86	13	3	16	Adosmod1		B4A9H	F	DD	80	3	1	4	Adost
H2Q8U	M	ASD	29.7	7	0	7	Adosmod1		B4D6K	M	LD	69	0	0	0	Adost
Z3U4D	M	ASD	33.61	10	4	14	Adosmod1		B4G5U	M	DD	52	0	2	2	Adost
P5N8P	M	ASD	34.136	7	2	9	Adosmod1		B5C4J	M	ASD Features	57	1	5	6	Adosmod1
H2M3X	M	ASD	31.211	5	1	6	Adosmod1		B5M3K	M	GDD	52	2	2	4	Adost
C2Z7Z	M	ASD	29.766	11	5	16	Adosmod1		B5W4T	M	LD	76	9	0	9	Adost
Z2T2M	M	ASD	26.382	14	3	17	Adosmod1		B6U2X	M	DD	55	2	1	3	Adosmod1
N8T8F	M	ASD	26.776	8	4	12	Adosmod1		B6X4P	F	FMD	83	1	0	1	Adosmod2
Y7Y4Z	M	TD	24.674	2	0	2	Adosmod1		B6Z2H	F	LD	72	4	0	4	Adost
M4K9K	M	ASD	24.871	20	5	25	Adosmod1		B7A2P	M	Other	85	7	2	9	Adost
R7A6H	M	ASD	28.78	19	5	24	Adosmod1		B7A3M	F	DD	63	8	1	9	Adost
N4X4Y	M	ASD	26.382	5	4	9	Adosmod1		B7E2R	F	DD	70	5	1	6	ADOST
H7B8M	M	TD	31.639	3	0	3	Adosmod1		B7Y2C	M	LD	67	4	3	7	Adost
D7E4S	M	ASD	31.179	21	6	27	Adosmod1		B7Y7Q	M	GDD	65	0	2	2	Adosmod1
H4D6C	M	ASD	31.606	9	3	12	Adosmod1		B8B3U	F	DD	72	10	5	15	ADOST
S3D7F	M	ASD	24.115	16	4	20	Adosmod1		B8D3V	M	GDD	58	5	0	5	Adosmod1
R8Z2Y	M	ASD	30.784	8	2	10	Adosmod1		B8F9J	M	DD	85	1	2	3	Adosmod2
A5G5M	M	ASD	32.066	11	4	15	Adosmod1		B8K6F	M	DD	49	5	2	7	Adosmod1
L7S5L	M	ASD	38.012	15	4	19	Adosmod1		B8S6Q	M	LD	75	2	3	5	Adosmod1
J6X6L	M	TD	20.895	5	1	6	Adosmod1		B8Z4F	M	DD	69	3	2	5	Adosmod1
X3F5T	M	ASD	23.392	19	2	21	Adosmod1		C2B3W	M	DD	70	7	0	7	Adosmod1
U3V4P	M	ASD	31.77	19	6	25	Adosmod1		C2V5Q	M	DD	66	1	0	1	Adosmod1
M6Z9U	M	TD	26.546	1	0	1	Adosmod1		C2W7F	M	DD	73	2	0	2	Adosmod2
X9X2E	M	TD	33.676	0	1	1	Adosmod1		C3F4X	F	Other	83	3	0	3	Adosmod2
S8P5J	M	TD	36.337	1	0	1	Adosmod1		C4E4S	M	LD	65	3	0	3	Adost
P3S4L	M	TD	33.216	2	0	2	Adosmod1		C4F3P	M	DD	77	1	0	1	adost
G2R8S	M	ASD	31.704	9	4	13	Adosmod1		C4L8Y	M	LD	77	4	0	4	Adosmod2
U7W2F	M	TD	31.08	0	0	0	Adosmod1		C4M4D	M	LD	66	5	0	5	Adost
L4W2E	M	TD	31.474	0	1	1	Adosmod1		C4R6N	F	DD	70	9	2	11	ADOST
T8W2W	M	ASD	31.77	7	1	8	Adosmod1		C4Y8T	M	ASD Features	77	8	1	9	ADOST
C2Z8L	M	ASD	43.039	10	3	13	Adosmod1		C5C9T	M	LD	63	13	2	15	Adost
D7P2J	M	ASD	32.164	21	3	24	Adosmod1		C5S3Q	F	Other	83	12	0	12	Adost
Q3K9L	M	ASD	31.31	13	4	17	Adosmod1		C6M3U	M	LD	82	1	1	2	Adost
B4V3N	M	ASD	31.639	13	2	15	Adosmod1		C7P3K	M	LD	85	3	0	3	Adost
Z9C6V	M	ASD	30.752	11	1	12	Adosmod1		C7Q5A	M	ASD Features	73	10	3	13	Adost
R3L9P	M	ASD	30.522	14	3	17	Adosmod1		C7Y6P	M	DD	59	8	1	9	Adost
E7E5Y	M	ASD	33.741	7	2	9	Adosmod1		C8C8M	M	LD	83	9	1	10	Adost
P5J7C	M	ASD	32.821	17	5	22	Adosmod1		C8D3S	M	LD	84	1	0	1	Adosmod1
E3F6Y	M	ASD	34.136	12	3	15	Adosmod1		C8E6S	M	GDD	70	4	4	8	Adost
K9L4Q	M	ASD	31.047	12	4	16	Adosmod1		C8M7B	M	DD	77	0	2	2	adost
B2J9W	M	ASD	34.76	13	5	18	Adosmod1		C8Z2G	M	DD	58	2	3	5	Adosmod1
R5N7K	M	ASD	34.004	17	4	21	Adosmod1		C9D9S	M	LD	85	1	0	1	ADOST
P6Q4Z	M	ASD	34.07	13	4	17	Adosmod1		C9R6T	M	LD	83	6	1	7	Adost
E9R8H	M	ASD	32.789	12	6	18	Adosmod1		D2L8G	F	DD	80	2	0	2	Adosmod1
Q5E9R	M	ASD	32.591	9	4	13	Adosmod1		D2M6F	F	GDD	63	0	2	2	Adosmod2
T6U6K	M	ASD	34.694	15	3	18	Adosmod1		D2S3V	M	LD	84	0	1	1	Adosmod1
T6B9Y	M	ASD	46.029	17	6	23	Adosmod1		D3N2W	F	LD	63	5	1	6	Adosmod1
E7G2U	M	ASD	33.117	16	3	19	Adosmod1		D3V9E	M	ASD Features	77	6	3	9	Adosmod2
B6Y9W	M	ASD	33.971	9	4	13	Adosmod1		D3Z4S	F	GDD	70	2	0	2	Adosmod1
M5L6A	M	ASD	34.793	15	5	20	Adosmod1		D4C6V	M	LD	82	7	0	7	Adost
T3E8T	M	TD	32.887	0	0	0	Adosmod1		D4H2P	M	DD	72	1	0	1	Adosmod1
X3S6E	M	ASD	34.53	12	4	16	Adosmod1		D4L3H	M	DD	81	0	0	0	Adost
K7Y3W	M	ASD	33.971	10	3	13	Adosmod1		D5D4J	M	DD	76	8	1	9	Adosmod2
F9M3N	M	ASD	31.047	7	3	10	Adosmod1		D6J3V	F	GDD	69	3	3	6	Adost
Z2S2S	M	ASD	31.277	18	5	23	Adosmod1		D7B6F	M	GDD	63	1	3	4	Adosmod1
N5K8K	M	ASD	34.497	20	4	24	Adosmod1		D7K5Y	M	LD	72	5	0	5	Adost
V8Y2R	F	TD	25.495	5	0	5	Adosmod2		D7S2E	F	Other	83	0	0	0	Adosmod1
Y7S9X	F	ASD	36.074	17	3	20	Adosmod2		D7T9H	M	ASD Features	82	2	5	7	Adosmod1
E6Y4X	F	TD	33.084	4	0	4	Adosmod2		D7U7G	F	LD	80	4	2	6	Adost
R2K8V	F	TD	33.708	2	0	2	Adosmod2		D7X6R	F	Other	82	7	1	8	Adosmod1
X8A3U	F	TD	40.016	2	0	2	Adosmod2		D8B7R	M	LD	80	2	3	5	Adost
V2M8V	F	TD	37.224	2	0	2	Adosmod2		D8G8L	M	LD	50	2	2	4	Adosmod1
Z6V5X	F	TD	31.507	0	0	0	Adosmod2		D8G9V	M	DD	81	4	2	6	Adosmod1
U4V8T	F	TD	38.177	2	0	2	Adosmod2		D9S4C	M	Other	77	2	1	3	Adosmod1
N8C2R	F	TD	44.649	1	0	1	Adosmod2		D9T3X	F	DD	73	4	5	9	adosmod1
F2T3J	F	TD	39.885	4	0	4	Adosmod2		D9T8Y	M	LD	85	5	3	8	Adost
Z3F2G	F	TD	34.924	2	0	2	Adosmod2		E2Q5A	M	LD	83	3	3	6	Adost
W2X4H	F	TD	40.936	0	0	0	Adosmod2		E3L6J	M	LD	71	3	1	4	Adost
Y4M7D	F	TD	36.731	2	0	2	Adosmod2		E3W2L	F	DD	85	4	3	7	Adost
M3Z4Q	F	TD	30.949	5	0	5	Adosmod2		E4J5L	F	Other	63	12	1	13	Adosmod1
W2N8Y	F	TD	29.339	1	1	2	Adosmod2		E4V9P	M	LD	83	5	0	5	Adost
Y2D9R	F	TD	29.339	3	0	3	Adosmod2		E4W5F	M	DD	81	9	0	9	Adost
E5J5M	F	ASD	33.708	9	2	11	Adosmod2		E4W5S	M	GDD	50	3	1	4	Adosmod1
Y2V5K	F	TD	44.517	1	0	1	Adosmod2		E5B6Y	F	Other	57	16	4	20	Adosmod1
N9A4M	F	ASD	31.441	8	11	19	Adosmod2		E5F3V	M	DD	72	1	3	4	Adosmod1
Z3J7Q	F	TD	39.786	4	1	5	Adosmod2		E6E4Z	M	LD	76	2	2	4	Adosmod1
X4K4Y	F	TD	39.852	2	0	2	Adosmod2		E6M9Y	F	DD	74	0	0	0	Adost
U2N9E	F	TD	39.326	0	0	0	Adosmod2		E6S6D	M	Other	52	5	0	5	Adosmod1
J3P5S	F	TD	36.205	1	0	1	Adosmod2		E7R7U	M	DD	61	12	5	17	Adost
L8D7G	F	TD	38.472	0	0	0	Adosmod2		E8J9T	M	GDD	60	1	4	5	Adosmod1
F2D5V	F	TD	37.388	2	1	3	Adosmod2		E8Q9K	F	DD	58	5	0	5	Adosmod1
A5M2D	M	ASD	32.526	17	1	18	Adosmod2		E8U7E	M	DD	72	2	1	3	adost
P4B3Y	M	ASD	29.93	9	1	10	Adosmod2		E9G9T	M	DD	70	2	5	7	Adosmod1
Y7H4L	M	TD	32.263	5	0	5	Adosmod2		E9L8X	M	Other	35	11	2	13	Adost
R3X6V	M	TD	30.423	3	0	3	Adosmod2		E9P9E	M	ASD Features	85	0	6	6	Adosmod2
N5V9N	M	ASD	34.004	15	3	18	Adosmod2		E9U2E	F	DD	74	3	0	3	Adosmod1
A2U6B	M	TD	40.411	1	0	1	Adosmod2		F2A2H	F	DD	80	1	2	3	Adost
B8N9G	M	TD	44.879	7	0	7	Adosmod2		F2C8U	M	DD	77	7	1	8	Adost
R6P4Y	M	TD	33.906	5	2	7	Adosmod2		F2P4R	M	LD	83	5	2	7	Adost
Y5J6L	M	TD	41.462	2	0	2	Adosmod2		F3M5P	F	ASD Features	84	5	3	8	Adosmod2
P8M2M	M	ASD	34.136	14	1	15	Adosmod2		F4A2W	F	GDD	59	4	0	4	Adost
K2F8P	M	TD	45.864	1	1	2	Adosmod2		F4U5N	M	DD	67	6	1	7	Adost
U6P5A	M	TD	43.466	3	0	3	Adosmod2		F4V2P	F	LD	78	0	0	0	Adosmod1
R3E9X	M	TD	38.341	0	0	0	Adosmod2		F4W6A	M	GDD	56	6	3	9	Adost
E8H5V	M	TD	35.647	3	0	3	Adosmod2		F5A4T	M	ASD Features	0	6	2	8	Adosmod1
J7S7Z	M	TD	29.536	1	0	1	Adosmod2		F5B6J	M	DD	65	4	2	6	Adost
J4G6T	M	TD	45.043	0	0	0	Adosmod2		F5J9Y	F	DD	77	2	0	2	Adost
T8J5V	M	TD	44.222	0	0	0	Adosmod2		F5K3H	M	GDD	66	2	1	3	Adosmod1
V7Y3Z	M	TD	25.199	5	0	5	Adosmod2		F5M6P	M	LD	73	3	1	4	Adost
E3Z3E	M	TD	41.725	2	1	3	Adosmod2		F5N6V	M	DD	45	17	4	21	Adost
G8M7A	M	TD	43.532	4	0	4	Adosmod2		F5Z7T	F	DD	69	1	0	0	Adosmod1
J7F8X	M	TD	37.618	0	0	0	Adosmod2		F6J4M	M	DD	81	8	0	8	Adost
L4H7E	M	TD	33.183	1	0	1	Adosmod2		F6V5K	M	DD	63	2	1	3	Adost
F5T7Q	M	TD	43.433	2	0	2	Adosmod2		F6X3D	M	DD	59	2	0	2	Adost
Q4E2T	M	TD	37.749	7	0	7	Adosmod2		F6X5X	M	ASD Features	76	5	5	10	Adosmod2
S5K6B	M	TD	36.632	0	0	0	Adosmod2		F8B5C	M	DD	75	2	2	4	Adosmod1
P6C6P	M	TD	44.517	0	0	0	Adosmod2		F8E8D	M	DD	78	3	2	5	Adosmod2
D3G5A	M	ASD	33.708	13	5	18	Adosmod2		F8H3W	M	GDD	64	5	2	7	Adosmod1
J2Z3P	M	TD	40.279	3	1	4	Adosmod2		F8T7T	M	ASD Features	65	2	6	8	Adosmod1
F8R3C	M	TD	30.587	5	1	6	Adosmod2		F8U9V	M	DD	73	4	0	4	Adosmod1
L6P8H	M	TD	32.624	5	0	5	Adosmod2		F8V9Q	M	DD	55	0	0	0	Adost
F8P3B	M	TD	33.84	4	0	4	Adosmod2		F9J6X	F	ASD Features	72	7	1	8	Adosmod1
W8U7M	M	TD	38.374	4	0	4	Adosmod2		F9K7Q	M	LD	70	7	0	7	ADOST
C2F2C	M	TD	37.749	1	0	1	Adosmod2		F9P8D	M	Other	65	6	2	8	Adost
Y4N9F	F	TD	13.306	12	0	12	Adost		F9R6V	M	DD	84	2	1	3	Adost
R7U8B	F	TD	13.207	12	1	13	Adost		F9T6K	M	DD	73	9	3	12	Adost
N5A3K	F	TD	15.803	3	1	4	Adost		G2M7S	M	LD	69	0	1	1	Adost
J4P6R	F	TD	21.125	1	0	1	Adost		G2U7Q	F	ASD Features	81	2	2	4	adosmod1
B9D3K	F	TD	14.554	4	0	4	Adost		G3E2H	F	ASD Features	69	3	2	5	ADOST
W9Y7D	F	TD	14.554	4	0	4	Adost		G3U3N	F	DD	79	1	2	3	Adosmod1
Q4S2Z	F	TD	16.066	2	0	2	Adost		G3X9H	F	LD	73	2	0	2	Adost
Y9A2U	F	TD	15.934	3	0	3	Adost		G4G7X	M	GDD	64	3	2	5	ADOST
H9Y9S	F	TD	16.164	1	0	1	Adost		G4Y9Q	M	ASD Features	68	15	3	18	Adosmod2
N7N9F	F	TD	14.292	0	0	0	Adost		G5K3R	M	GDD	56	9	1	10	Adost
W4S5X	F	TD	15.869	3	0	3	Adost		G5S9B	M	DD	81	2	0	2	Adosmod2
Y9P8U	F	TD	20.041	1	0	1	Adost		G5T9U	M	DD	75	4	2	6	Adost
K4B3Z	F	TD	13.799	3	0	3	Adost		G5X4V	F	Other	49	5	5	10	Adosmod1
Q8B8P	F	TD	13.437	2	0	2	Adost		G5X9W	M	ASD Features	84	5	2	7	Adost
F2S6H	F	TD	15.376	0	0	0	Adost		G6C5D	M	ASD Features	57	15	1	16	adost
E8T5P	F	TD	13.207	0	0	0	Adost		G6E5R	F	Other	76	2	1	3	Adosmod1
G7T3L	F	TD	20.83	2	1	3	Adost		G7F7U	M	LD	74	6	0	6	ADOST
P8G2Q	F	TD	21.454	0	0	0	Adost		G7M5D	M	DD	83	6	4	10	Adost
W6Y8K	F	TD	13.339	1	0	1	Adost		G8G5U	M	ASD Features	61	3	3	6	Adosmod1
D6J5R	F	TD	15.77	0	0	0	Adost		G8P4U	M	ASD Features	72	4	3	7	Adosmod1
L2X4R	F	ASD	20.435	17	2	19	Adost		G8P6D	M	LD	80	7	1	8	Adost
A5D4T	F	TD	13.273	2	0	2	Adost		G9C3X	F	DD	57	6	0	6	Adosmod1
P5J3L	F	TD	13.634	2	0	2	Adost		G9L9P	M	LD	73	5	1	6	Adost
K8C8N	F	TD	13.634	12	0	12	Adost		G9P3X	M	LD	78	0	0	0	Adosmod1
B9U8N	F	TD	12.189	2	0	2	Adost		H2E7E	M	LD	83	0	0	0	Adosmod1
A8G6N	F	TD	12.123	2	0	2	Adost		H2Z8T	M	DD	77	5	0	5	Adost
U2P6F	F	ASD	17.413	20	4	24	Adost		H3R4M	M	LD	83	8	0	8	Adost
M6P7T	F	TD	13.437	3	0	3	Adost		H3W7P	F	LD	76	5	1	6	Adosmod1
S4L5J	F	TD	13.47	0	0	0	Adost		H4M6T	M	LD	82	3	1	4	Adosmod2
Z5D5Z	F	ASD	24.279	16	3	19	Adost		H4S2M	F	LD	79	6	0	6	Adost
U5P6V	F	TD	19.318	2	0	2	Adost		H5N6P	M	LD	84	0	1	1	Adost
T9R3A	F	TD	27.006	1	0	1	Adost		H5N7M	F	ASD Features	76	9	4	13	Adosmod1
E6S9V	F	ASD	28.682	18	8	26	Adost		H5R7H	F	DD	77	4	0	4	Adost
C9F8J	F	TD	12.616	3	0	3	Adost		H5U2P	M	DD	68	3	3	6	Adosmod1
K5G7C	F	TD	13.109	9	1	10	Adost		H5U5U	F	LD	84	0	0	0	Adosmod1
B9W3B	F	TD	27.499	2	0	2	Adost		H5X6Z	M	DD	75	6	3	9	Adost
D4T8T	F	ASD	21.585	18	5	23	Adost		H6L3V	M	DD	57	9	0	9	Adost
X3S6R	F	ASD	26.382	18	7	25	Adost		H7M2G	F	LD	82	4	0	4	Adost
B5K7Y	F	TD	30.752	2	0	2	Adost		H7N3L	F	LD	85	5	0	5	Adost
Y6D7Z	F	ASD	20.731	18	5	23	Adost		H7T6N	M	DD	56	2	1	3	Adosmod1
R3C2B	F	ASD	16.131	17	6	23	Adost		H8K3R	F	DD	83	8	0	8	Adost
C7N8E	F	ASD	23.228	20	5	25	Adost		H8P7W	M	Other	77	3	1	4	Adost
A2J3C	F	TD	17.61	2	0	2	Adost		H8Q7E	M	DD	83	4	0	4	ADOST
U3H5S	F	TD	14.587	1	0	1	Adost		H8Y5Z	F	DD	81	1	1	2	Adosmod1
A8Z8M	F	ASD	19.778	14	1	15	Adost		H9M6M	M	LD	77	2	3	5	Adosmod1
L9Z8R	F	TD	24.312	1	0	1	Adost		J2B2E	F	DD	73	5	1	6	Adosmod2
X4X2X	F	ASD	28.156	6	2	8	Adost		J2M6B	M	DD	47	9	0	9	Adost
Q9Y7X	F	TD	14.226	4	1	5	Adost		J3H6M	M	DD	60	6	1	7	Adost
R5Y5H	F	TD	18.53	4	0	4	Adost		J5Y9W	M	ASD Features	76	4	4	8	Adosmod1
H4D7A	F	ASD	28.09	8	4	12	Adost		J6B4R	M	LD	74	0	1	1	Adost
A5V2H	F	ASD	30.259	7	3	10	Adost		J6C3Z	F	GDD	0	10	1	11	Adosmod1
X2V8T	F	TD	19.844	1	0	1	Adost		J6G8R	F	FMD	79	4	0	4	Adosmod2
E6H7P	F	TD	24.509	3	0	3	Adost		J6N9F	M	LD	65	1	4	5	Adost
N2Y7K	F	ASD	26.185	16	6	22	Adost		J6V4P	F	DD	51	13	4	17	Adost
V9F9L	F	TD	22.144	0	2	2	Adost		J6X6X	F	DD	70	6	1	7	Adost
S4L9A	F	TD	25.955	2	0	2	Adost		J7D2L	M	ASD Features	80	14	6	20	Adost
T6Z8P	F	ASD	20.008	18	7	25	Adost		J7P7S	M	GDD	52	0	1	1	Adosmod1
C3W8E	F	ASD	29.536	10	5	15	Adost		J7V5Z	M	LD	83	8	0	8	Adost
X7U5A	F	TD	13.306	3	0	3	Adost		J8J7W	M	DD	72	0	3	3	Adosmod1
B2M9F	F	ASD	28.123	22	5	27	Adost		J9H7R	M	ADHD	60	3	1	4	Adosmod2
N7K7P	F	TD	22.341	5	2	7	Adost		K2F9A	M	ASD Features	68	7	2	9	Adosmod1
G6Q2R	F	TD	13.437	6	0	6	Adost		K2W3Q	M	Other	46	4	3	7	Adosmod1
H8V3K	F	TD	13.273	3	0	3	Adost		K3S4A	M	LD	78	3	0	3	Adosmod1
L8J8N	F	ASD	29.996	12	4	16	Adost		K4B7R	M	LD	84	1	1	2	ADOST
L6A5N	F	TD	22.538	4	0	4	Adost		K4M9F	M	GDD	67	9	0	9	Adost
D4X9T	F	TD	14.324	1	0	1	Adost		K4P3U	M	LD	82	4	3	7	Adost
W5D4Z	F	TD	14.324	5	0	5	Adost		K4S9P	M	PrevLDDTyp	75	3	2	5	Adosmod1
W9N5P	F	TD	26.94	1	0	1	Adost		K5M6B	M	LD	81	2	2	4	Adost
G2M7F	F	ASD	23.786	6	3	9	Adost		K5T5T	M	DD	0	2	4	6	Adosmod1
S6H4F	F	TD	24.575	1	0	1	Adost		K5T7P	M	LD	83	5	3	8	ADOST
H7E6M	F	TD	28.912	1	0	1	Adost		K5X5J	M	LD	78	2	0	2	Adosmod1
K2U5W	F	TD	21.027	0	0	0	Adost		K6E8M	F	LD	73	3	2	5	Adost
N6Y7C	F	TD	27.63	1	2	3	Adost		K6V6T	M	LD	77	6	0	6	Adost
N6A9K	F	TD	14.193	5	2	7	Adost		K6Z8E	F	LD	78	3	0	3	Adost
M5D4T	F	TD	21.717	0	0	0	Adost		K7A5S	F	LD	71	5	2	7	Adost
E6W4W	F	TD	27.072	0	0	0	Adost		K7C9K	M	DD	56	4	1	5	Adost
Z8M9M	F	TD	13.667	2	2	4	Adost		K7D6L	M	LD	73	4	2	6	Adost
M2D3F	F	ASD	25.068	15	8	23	Adost		K7X4N	M	ASD Features	77	5	2	7	Adosmod1
B6N2H	F	TD	13.405	5	0	5	Adost		K8W3K	M	LD	0	4	0	4	Adosmod1
H4S2A	F	ASD	19.253	19	5	24	Adost		K9C9A	F	LD	73	1	0	1	adost
J7K2P	F	ASD	19.713	4	2	6	Adost		K9Y2P	M	DD	67	1	0	1	Adosmod1
Z6P8N	M	ASD	13.996	20	5	25	Adost		L2F4U	M	LD	61	8	1	9	Adost
A9H8E	M	TD	13.766	11	0	11	Adost		L2R3D	M	LD	69	5	0	5	Adost
E9Z9W	M	TD	13.667	2	2	4	Adost		L2Y5V	M	LD	78	0	1	1	Adosmod1
F5C9V	M	TD	21.421	4	2	6	Adost		L3C2S	M	DD	26	3	4	7	Adosmod1
S5L6U	M	TD	21.158	2	0	2	Adost		L3K5J	M	GDD	56	7	1	8	Adost
U8B7Q	M	TD	17.314	7	1	8	Adost		L3M9Z	M	DD	81	4	2	6	Adost
W3L7C	M	TD	14.259	3	1	4	Adost		L3W5J	M	DD	66	3	1	4	Adosmod1
S6P8Y	M	ASD	19.45	18	4	22	Adost		L3Y9B	M	LD	59	2	1	3	Adosmod1
F5U4R	M	TD	16.92	3	1	4	Adost		L4Y3Q	F	Other	79	6	2	8	Adost
H9E3V	M	ASD	21.322	14	5	19	Adost		L5K8R	F	GDD	51	1	0	1	Adosmod1
J5M6R	M	ASD	21.618	13	6	19	Adost		L5U5K	M	GDD	61	7	2	9	Adost
A4D2W	M	TD	22.275	4	0	4	Adost		L6J9V	M	DD	66	4	1	5	Adosmod2
Q5X3V	M	TD	14.554	9	0	9	Adost		L6K8S	M	LD	74	2	0	2	Adosmod1
A4J5M	M	TD	15.934	6	1	7	Adost		L7J5T	M	LD	76	2	1	3	Adost
M6M2E	M	TD	15.507	1	0	1	Adost		L7T7B	M	LD	77	1	3	4	ADOST
J9Q4J	M	ASD	18.398	17	4	21	Adost		L7V6R	M	LD	77	0	0	0	adosmod1
S5U6Y	M	TD	13.503	8	1	9	Adost		L9K5D	M	ASD Features	84	7	4	11	Adosmod1
U7J3J	M	ASD	17.018	14	5	19	Adost		L9P2Y	M	LD	85	6	1	7	Adost
B4J4L	M	TD	13.766	1	1	2	Adost		L9W9G	F	DD	65	5	0	5	adosmod1
Y4H9J	M	TD	12.32	6	2	8	Adost		M2D7V	M	GDD	71	4	1	5	Adost
N2V6E	M	TD	18.563	1	0	1	Adost		M2G7E	M	DD	81	7	3	10	Adost
P5V2Z	M	TD	12.517	5	0	5	Adost		M2Q5B	M	DD	60	0	0	0	Adosmod1
K4X5H	M	TD	13.142	4	1	5	Adost		M3H5R	M	ASD Features	73	3	3	6	Adosmod1
L4Q5T	M	TD	14.39	5	2	7	Adost		M3Q5C	M	GDD	15	14	5	19	Adosmod1
X3P3Q	M	TD	13.766	1	0	1	Adost		M4F3J	M	LD	76	8	1	9	Adost
V5J4N	M	TD	19.055	0	0	0	Adost		M4R7S	M	DD	74	2	3	5	Adosmod2
Q2H7B	M	TD	12.977	0	0	0	Adost		M4T8R	M	Other	82	7	1	8	Adosmod1
R2H8H	M	TD	15.113	2	0	2	Adost		M5D4G	M	ASD Features	76	6	4	10	Adosmod1
Y2W7Y	M	TD	16.361	2	2	4	Adost		M5F9J	M	LD	82	9	1	10	ADOST
J2B8Q	M	TD	13.437	2	0	2	Adost		M5K6S	M	DD	62	6	1	7	Adosmod2
R5A5U	M	TD	11.959	16	3	19	Adost		M5K7D	M	LD	55	1	0	1	Adosmod1
E7Y4A	M	TD	14.653	2	3	5	Adost		M5Q9H	F	GDD	55	9	0	9	Adost
G6Y6Y	M	TD	15.244	1	0	1	Adost		M8H8Q	F	DD	72	4	1	5	ADOST
P8G8P	M	TD	18.398	5	0	5	Adost		M8X5S	M	DD	72	4	0	4	Adost
J2W9F	M	TD	23.359	4	0	4	Adost		M9F4Y	F	ADHD	78	4	2	6	Adosmod2
W4U6W	M	TD	19.548	0	1	1	Adost		M9Q8C	M	GDD	72	3	0	3	Adost
C8Z4P	M	ASD	19.68	19	4	23	Adost		M9T7Y	M	ASD Features	77	3	1	4	Adosmod1
B8C8D	M	ASD	15.901	9	0	9	Adost		N2W4D	F	GDD	40	19	0	19	Adost
S6H2W	M	ASD	22.669	7	0	7	Adost		N3A3H	M	LD	61	11	1	12	Adost
S6G4L	M	TD	13.963	9	0	9	Adost		N3E5S	M	Other	79	2	1	3	Adosmod1
A2H7X	M	ASD	22.899	10	3	13	Adost		N3V6S	F	LD	70	5	1	6	adost
Q9Y4F	M	TD	19.581	6	0	6	Adost		N3W3G	M	Other	65	4	0	4	Adost
F8F3V	M	TD	13.175	2	0	2	Adost		N5G4X	M	DD	55	8	5	13	Adosmod1
A3W6D	M	ASD	14.554	7	2	9	Adost		N5V3P	M	LD	65	12	0	12	Adost
C6G4V	M	ASD	18.563	11	3	14	Adost		N6R7R	M	DD	66	7	0	7	Adost
D4M4M	M	ASD	17.84	20	1	21	Adost		N6X2T	M	GDD	79	1	0	1	Adosmod2
T5X2N	M	ASD	16.526	13	1	14	Adost		N7K8A	F	DD	78	2	2	4	Adosmod1
U4V9E	M	TD	13.832	6	1	7	Adost		N7Z3G	M	ASD Features	81	7	6	13	ADOST
C4G5E	M	ASD	12.912	5	2	7	Adost		N8R7T	M	Other	79	8	0	8	Adost
W3Y3S	M	ASD	14.62	20	1	21	Adost		N9F2N	M	DD	73	5	0	5	Adosmod1
N8T4C	M	TD	14.259	7	0	7	Adost		N9G7V	F	LD	81	11	1	12	ADOST
H7U8Q	M	TD	15.244	1	0	1	Adost		N9J9S	M	DD	84	1	0	1	Adosmod2
U6G2J	M	ASD	24.871	19	1	20	Adost		N9Y6H	M	Other	80	1	6	7	Adosmod2
S7D4R	M	ASD	21.191	11	2	13	Adost		P2C3E	M	GDD	58	3	2	5	Adosmod1
D4R6W	M	TD	19.811	10	1	11	Adost		P2G6Y	M	DD	81	3	0	3	Adosmod1
Q9R4U	M	ASD	16.033	20	3	23	Adost		P2G8U	M	LD	80	2	0	2	Adost
S4X9Y	M	TD	30.653	1	0	1	Adost		P2H3B	F	LD	82	1	1	2	Adosmod1
D9E4H	M	ASD	22.538	14	5	19	Adost		P2J8V	M	LD	75	4	2	6	Adost
Q7D9Y	M	TD	12.879	2	0	2	Adost		P2X2X	M	LD	68	3	0	3	adost
F7X5A	M	TD	25.955	1	0	1	Adost		P2Z3K	M	LD	77	3	1	4	Adosmod1
L5S3Z	M	ASD	20.468	10	1	11	Adost		P3B8M	F	LD	74	7	0	7	Adosmod1
B9Q6D	M	TD	12.715	3	0	3	Adost		P3G7L	M	GDD	52	7	2	9	ADOST
Y6X3H	M	TD	25.133	0	0	0	Adost		P4K3E	M	LD	69	6	1	7	adost
T6X8Z	M	ASD	18.628	13	1	14	Adost		P4R6B	M	DD	77	0	1	1	Adost
W9B6Y	M	ASD	26.908	19	4	23	Adost		P5T6D	M	DD	61	12	0	12	Adost
J4J4M	M	ASD	26.283	13	5	18	Adost		P6C4T	M	Other	80	4	5	9	Adost
T8T3Y	M	TD	25.199	1	0	1	Adost		P7H6Y	F	GDD	65	2	0	2	Adosmod1
H5B6C	M	ASD	23.228	7	4	11	Adost		P8Q6L	M	DD	70	13	3	16	Adost
L9V7R	M	TD	13.273	0	0	0	Adost		P9K8L	M	ASD Features	72	11	0	11	adost
C5V2N	M	TD	18.07	0	0	0	Adost		Q2G9C	F	LD	83	4	0	4	Adosmod1
R6W8B	M	TD	26.382	0	0	0	Adost		Q2J8S	F	ASD Features	76	14	2	16	Adosmod1
Z6A9K	M	TD	27.072	5	1	6	Adost		Q2W2N	F	LD	79	3	0	3	Adost
Y2P2Z	M	TD	22.374	1	0	1	Adost		Q3A6T	M	LD	70	5	5	10	Adost
Y2B4P	M	ASD	27.466	14	4	18	Adost		Q3F7N	F	DD	67	3	2	5	Adost
M8K5X	M	ASD	26.94	11	8	19	Adost		Q3N8J	M	LD	65	4	1	5	Adost
B5Z4P	M	TD	14.16	5	0	5	Adost		Q3S6Q	M	LD	78	5	0	5	Adost
C2K6H	M	ASD	28.419	16	5	21	Adost		Q4C7T	M	FMD	84	3	1	4	Adosmod2
X8G5T	M	TD	23.064	0	0	0	Adost		Q4Q7N	M	LD	78	5	0	5	Adost
U7P8G	M	TD	13.93	4	0	4	Adost		Q5G3T	M	DD	81	2	1	3	Adosmod1
K3G5E	M	ASD	27.63	14	8	22	Adost		Q6N8A	M	ASD Features	82	4	2	6	Adosmod2
S6Y5S	M	TD	19.285	6	1	7	Adost		Q6R3T	F	DD	67	8	0	8	ADOST
C9C2C	M	ASD	26.448	13	3	16	Adost		Q7B5U	M	LD	67	3	0	3	Adost
R4V8R	M	ASD	14.62	4	0	4	Adost		Q7E4F	M	LD	76	1	1	2	Adosmod1
G9T9A	M	TD	12.616	3	1	4	Adost		Q8A8U	M	LD	79	3	0	3	Adost
B9Q4U	M	ASD	13.996	17	5	22	Adost		Q8N7E	F	GDD	70	4	5	9	Adosmod2
S7L2T	M	ASD	28.517	12	3	15	Adost		Q8Y5P	M	LD	77	5	1	6	Adost
E9B9K	M	TD	19.483	6	0	6	Adost		Q9F7U	F	LD	77	7	0	7	Adost
M3U4G	M	TD	13.602	1	1	2	Adost		Q9S2G	M	GDD	55	4	2	6	Adosmod1
P5P6Z	M	ASD	25.232	20	2	22	Adost		R2B4N	M	LD	70	3	1	4	Adost
T9J4M	M	ASD	18.76	15	4	19	Adost		R2L5K	M	LD	80	5	1	6	Adost
P2D6R	M	ASD	21.717	6	4	10	Adost		R2L5W	M	LD	73	8	1	9	ADOST-R
X3N7Y	M	ASD	29.175	19	5	24	Adost		R2M7A	M	Other	36	17	8	25	Adosmod1
H7R8U	M	ASD	23.754	18	4	22	Adost		R2P5F	M	LD	0	8	1	9	Adost
K8M2B	M	TD	28.55	1	0	1	Adost		R2T7D	M	LD	77	5	0	5	Adost
R7E7U	M	ASD	20.107	9	5	14	Adost		R3G3N	M	DD	72	1	0	1	Adost
W6A8W	M	ASD	30.62	14	3	17	Adost		R4B9R	M	LD	81	5	2	7	ADOST
D4S2Z	M	ASD	25.133	20	3	23	Adost		R4L3E	M	GDD	69	12	4	16	Adost
G6W5Z	M	TD	28.879	0	0	0	Adost		R4P3M	M	ASD Features	80	9	2	11	Adost
T4X4H	M	ASD	28.813	9	3	12	Adost		R4R9Y	M	LD	60	16	3	19	Adosmod1
H7T5D	M	ASD	27.63	14	3	17	Adost		R5E3P	F	LD	82	2	2	4	Adosmod1
Z9J9F	M	ASD	23.294	12	2	14	Adost		R5K9W	F	GDD	27	9	1	10	adosmod1
C3G5D	M	ASD	29.569	14	3	17	Adost		R5Y2P	F	DD	80	0	0	0	Adost
H6R9R	M	ASD	19.778	14	4	18	Adost		R6H9K	M	DD	82	2	5	7	Adosmod2
Z6G7S	M	ASD	30.784	17	5	22	Adost		R7C7G	M	DD	63	2	3	5	Adost
L7H6W	M	ASD	24.148	17	5	22	Adost		R7M5K	M	DD	85	0	2	2	Adosmod1
U5B9H	M	ASD	12.747	14	6	20	Adost		R7X2W	F	DD	81	2	0	2	Adosmod1
H8U4Z	M	ASD	30.719	7	4	11	Adost		R8V7L	F	LD	79	7	1	8	ADOST
J8T8G	M	ASD	25.823	15	5	20	Adost		R8W9N	M	Other	58	2	1	3	Adosmod1
R9A8S	M	ASD	25.922	16	4	20	Adost		R9Q3Y	M	DD	61	5	1	6	Adosmod1
T3Z4U	M	ASD	27.236	21	3	24	Adost		S2F3P	M	LD	77	4	1	5	Adost
F2L4J	M	ASD	21.651	19	6	25	Adost		S2M5Z	F	Other	84	3	3	6	Adosmod2
E4J5X	M	ASD	14.784	2	0	2	Adost		S2S9B	F	LD	81	2	0	2	Adosmod1
R8B4U	M	TD	13.832	3	0	3	Adost		S2V9J	M	LD	75	4	2	6	Adost
S9K3A	M	ASD	20.567	18	6	24	Adost		S3D8D	M	DD	77	1	3	4	Adosmod1
L4E4Q	M	ASD	20.074	4	1	5	Adost		S4B4A	M	LD	72	5	0	5	Adosmod1
Y5A9A	M	ASD	24.476	9	1	10	Adost		S4G8A	F	LD	82	0	0	0	Adosmod1
N6V4Z	M	TD	19.778	0	1	1	Adost		S4H8T	M	DD	60	2	1	3	Adosmod1
J4K7A	M	ASD	20.37	14	5	19	Adost		S4J2C	M	LD	84	4	3	7	Adost
X9A5E	M	TD	12.189	4	2	6	Adost		S4S3E	F	GDD	52	1	3	4	Adosmod1
Q7J8L	M	ASD	30.784	16	6	22	Adost		S5T5U	M	LD	73	3	0	3	Adost
G7P3J	M	ASD	20.797	18	5	23	Adost		S6R3A	M	GDD	15	3	1	4	ADOST
G6U8S	M	ASD	16.263	17	5	22	Adost		S7E4X	M	LD	72	6	0	6	Adost
M9H7T	M	TD	13.207	6	0	6	Adost		S7J3D	M	DD	52	3	3	6	Adosmod1
D9H5N	M	TD	26.415	4	0	4	Adost		S8B5C	M	DD	55	1	2	3	ADOST-R
Y6M7S	M	ASD	13.667	7	1	8	Adost		S8M8N	M	DD	59	2	3	5	Adosmod1
N4X4A	M	ASD	26.743	15	3	18	Adost		T2L8V	M	DD	73	9	1	10	Adost
N7Z2J	M	TD	18.76	0	0	0	Adost		T3A5L	M	Other	72	7	0	7	Adosmod1
Z2N6G	M	ASD	24.214	13	4	17	Adost		T3Q8Y	M	DD	71	4	3	7	Adost
K6L4M	M	ASD	13.043	15	2	17	Adost		T3U8P	M	LD	74	4	0	4	Adost
J6R4M	M	TD	14.719	5	3	8	Adost		T4H5K	F	DD	63	5	3	8	Adosmod2
E6Y3N	M	ASD	18.858	9	2	11	Adost		T5B7Q	M	LD	79	9	3	12	Adost
K8L4C	M	TD	20.994	1	0	1	Adost		T5C5C	M	DD	81	5	2	7	ADOST
V2E6Q	M	ASD	25.561	7	1	8	Adost		T5J7N	F	LD	82	1	0	1	Adost
E5C5J	M	ASD	22.341	15	5	20	Adost		T5U4N	M	LD	64	2	5	7	Adost
U6X4T	M	ASD	30.752	19	6	25	Adost		T6C9G	M	Other	59	7	1	8	Adost
W3Q6T	M	ASD	28.123	10	4	14	Adost		T6Q4M	M	DD	70	0	0	0	adosmod1
E5S4G	M	ASD	14.489	17	5	22	Adost		T6V3X	M	LD	85	4	1	5	Adost
X2S8X	M	ASD	29.963	16	6	22	Adost		T7F5A	M	LD	76	1	0	1	Adosmod1
P8C4J	M	TD	22.735	7	1	8	Adost		T7G2Z	F	LD	82	4	3	7	ADOST-R
A9P5P	M	TD	25.166	2	0	2	Adost		T7R4U	M	Other	73	5	1	6	Adost
W9B8H	M	TD	14.259	7	1	8	Adost		T8E8A	M	DD	70	1	1	2	Adosmod1
A3J9C	M	TD	14.062	2	0	2	Adost		T8H5P	M	DD	71	6	0	6	Adost
A8N8M	M	TD	16.329	2	0	2	Adost		T8Y4G	F	GDD	50	7	0	7	Adost
N7H2Y	M	ASD	28.452	17	2	19	Adost		T9J7F	M	LD	78	9	0	9	Adost
E2J6T	M	ASD	25.758	14	6	20	Adost		U2K3W	M	DD	41	3	2	5	Adosmod1
F9A9Y	M	ASD	27.86	19	8	27	Adost		U2P4W	F	DD	68	2	0	2	Adosmod1
J3M8K	M	ASD	25.265	9	2	11	Adost		U3Y6S	M	LD	85	2	0	2	ADOST-R
Y9W6K	M	ASD	30.653	13	2	15	Adost		U3Z2J	M	LD	78	1	0	1	Adosmod1
C3U8Q	M	ASD	26.546	17	3	20	Adost		U4F3W	M	LD	81	2	0	2	Adost
N3Y3U	M	ASD	15.901	18	2	20	Adost		U4F7B	M	Other	76	1	1	2	Adosmod1
P3W4N	M	ASD	30.324	13	4	17	Adost		U4T9Q	M	LD	83	7	0	7	ADOST
D7X9W	M	ASD	16.329	19	8	27	Adost		U5M9B	M	LD	76	2	2	4	Adost
X5W4Z	M	ASD	20.797	15	7	22	Adost		U5N8W	M	LD	76	5	2	7	Adost
N4M9U	M	TD	13.864	1	0	1	Adost		U5S8M	F	LD	0	1	2	3	Adosmod1
V3J5J	M	TD	15.836	3	0	3	Adost		U6L8W	M	LD	80	5	1	6	Adost
Q3E8E	M	ASD	12.78	3	2	5	Adost		U6T4R	M	LD	73	5	2	7	Adost
R3N7U	M	TD	14.916	2	0	2	Adost		U6X4G	M	DD	49	6	3	9	Adosmod1
Y6V4R	M	ASD	24.115	17	6	23	Adost		U7A6W	F	ASD Features	61	3	4	7	adosmod1
M6J2V	M	ASD	23.228	17	7	24	Adost		U8G5R	M	DD	83	2	0	2	Adosmod1
Z9M8Q	M	TD	19.745	0	0	0	Adost		V2D6J	M	DD	71	1	3	4	Adosmod1
N3A2W	M	TD	15.211	1	0	1	Adost		V2J5U	M	GDD	33	17	5	22	Adosmod1
H6D3L	M	ASD	19.91	18	2	20	Adost		V3D9Q	M	ASD Features	77	5	6	11	Adosmod1
D7L2Z	M	ASD	28.747	17	3	20	Adost		V3Q7H	F	DD	68	13	2	15	Adosmod2
P2P5M	M	TD	29.273	3	0	3	Adost		V3X9N	M	DD	56	3	0	3	Adosmod1
E8V9G	M	TD	14.324	1	0	1	Adost		V4A7N	M	ASD Features	83	8	2	10	Adost
J4D5B	M	ASD	28.682	15	1	16	Adost		V4B6W	F	DD	79	10	2	12	adost
P3N2N	M	ASD	22.407	18	2	20	Adost		V4Z4P	M	DD	81	5	1	6	adosmod1
R8F8Z	M	ASD	27.696	13	3	16	Adost		V5R9Y	F	DD	49	1	5	6	Adosmod1
X3R3R	M	ASD	24.181	20	4	24	Adost		V5U6P	F	LD	0	0	1	1	Adosmod2
Y8E4R	M	ASD	23.885	13	5	18	Adost		V5V3D	M	PrevDDTyp	78	2	3	5	Adost
G7H6X	M	ASD	30.456	20	4	24	Adost		V6T7G	M	DD	52	2	0	2	Adosmod1
K4G8L	M	ASD	20.862	14	2	16	Adost		V7D9U	M	ASD Features	81	5	2	7	Adosmod2
Y4A8N	M	ASD	14.357	5	0	5	Adost		V7Q2L	M	LD	83	0	0	0	Adosmod1
M7J9T	M	ASD	20.468	4	1	5	Adost		V8M8Q	M	DD	68	3	2	5	ADOST
U6S6S	M	ASD	31.014	10	5	15	Adost		V8Q7N	M	DD	82	3	1	4	adosmod1
V8M2E	F	ASD	27.072	16	1	17	Adost		V8W3Z	F	DD	77	12	0	12	ADOST
R6A9A	M	TD	42.908	4	1	5	Adosmod2		V8Z9U	M	LD	59	5	0	5	Adost
H7J9U	M	ASD	25.068	12	3	15	Adost		V9M8R	F	DD	83	1	1	2	Adosmod1
C4Z7D	F	ASD	33.741	8	4	12	Adosmod1		V9Y8E	M	DD	44	3	0	3	Adosmod1
J6V5A	M	ASD	33.38	10	5	15	Adosmod1		W2D6S	M	LD	69	2	0	2	Adosmod1
Z7M3M	M	ASD	27.893	18	6	24	Adost		W2N2B	M	LD	83	3	3	6	Adost
T6F3Q	F	TD	37.717	1	0	1	Adosmod2		W3L7P	M	GDD	53	5	4	9	Adost
P9Z8T	M	ASD	21.979	18	5	23	Adost		W3M2H	M	DD	70	2	4	6	Adosmod1
U3Q8V	F	TD	34.333	3	1	4	Adosmod2		W4M6M	M	GDD	68	3	0	3	Adosmod1
C5T3W	M	TD	22.505	1	0	1	Adost		W4X6F	F	DD	68	10	0	10	Adost
W3V3W	M	TD	39.294	3	0	3	Adosmod2		W4Z5V	M	DD	50	1	2	3	Adost
R3N5A	M	ASD	12.616	19	1	20	Adost		W5B5W	F	DD	74	5	0	5	Adosmod2
H2M6R	M	ASD	18.76	19	1	20	Adost		W5L7R	M	LD	78	2	2	4	Adosmod1
V3Y9U	F	ASD	25.593	10	0	10	Adost		W7R4K	M	DD	68	0	0	0	Adosmod1
Q8H9Q	M	ASD	20.107	20	4	24	Adost		W8A7C	F	DD	70	0	0	0	Adosmod1
W7D7J	M	ASD	33.051	12	5	17	Adosmod1		W8J3Q	M	LD	71	1	0	1	ADOST
V5G2E	M	TD	33.807	3	0	3	Adosmod2		W8L2T	M	LD	67	8	1	9	Adosmod1
Q7L9W	M	ASD	32.821	6	4	10	Adosmod1		W8T6U	F	LD	81	7	1	8	Adost
S3H5Y	M	ASD	23.721	19	2	21	Adost		W8Y6E	M	Other	50	5	2	7	Adosmod1
S6K2X	M	TD	33.051	2	0	2	Adosmod2		X2S7B	M	LD	77	8	1	9	Adost
P2R5Z	M	ASD	21.717	20	5	25	Adost		X2X5P	M	LD	68	7	0	7	Adost
F5A3V	F	ASD	15.113	19	3	22	Adost		X3E4P	M	DD	82	16	0	16	ADOST
H2X7H	F	TD	37.881	2	0	2	Adosmod2		X4H4X	F	GDD	70	8	0	8	Adost
N3K5P	M	ASD	28.32	10	3	13	Adost		X4J8V	F	LD	70	7	1	8	Adost
S5J9M	M	TD	37.52	1	0	1	Adosmod2		X4W9Z	M	DD	83	3	2	5	Adosmod2
R4N2U	M	TD	14.982	5	0	5	Adost		X5D8Z	M	GDD	52	7	1	8	Adosmod1
F4E7B	M	ASD	25.068	15	2	17	Adost		X5U2E	M	LD	82	7	1	8	Adost
A4S6P	M	ASD	26.94	19	1	20	Adost		X5W5X	F	LD	71	6	0	6	Adost
Z3S5Y	M	TD	16.131	7	0	7	Adost		X6V6D	M	LD	85	5	0	5	adost
E8Y8E	F	ASD	35.68	16	3	19	Adosmod1		X8D8E	M	LD	84	10	1	11	Adost
C8G7E	M	ASD	12.813	4	0	4	Adost		X8G2B	F	DD	53	8	1	9	Adost
P4G3J	M	TD	35.351	0	0	0	Adosmod2		X8K6Y	M	LD	83	5	0	5	ADOST-R
T3N9V	M	TD	34.3	7	0	7	Adosmod2		X8V4W	F	LD	50	3	0	3	Adosmod1
B8A2Q	F	TD	29.01	0	0	0	Adost		X9L5W	M	LD	84	7	1	8	Adost
T7E9J	F	TD	35.975	5	0	5	Adosmod2		Y2E7Q	M	LD	85	3	1	4	Adost
R6Q6P	F	TD	13.667	1	0	1	Adost		Y2G2Q	M	LD	68	3	1	4	Adosmod1
S7Z8G	F	ASD	29.602	4	2	6	Adost		Y2H7L	M	LD	76	2	1	3	Adosmod1
N6W9J	M	ASD	16.427	17	2	19	Adost		Y2M4U	M	DD	67	1	1	2	Adosmod1
R4T9B	M	TD	34.3	2	1	3	Adosmod2		Y2Q9R	M	DD	85	4	2	6	Adost
Z4V4L	M	ASD	22.834	16	3	19	Adost		Y2T3B	M	LD	79	3	0	3	ADOST
E8Z7N	M	ASD	20.961	14	2	16	Adost		Y3Q6M	F	ASD Features	79	11	1	12	Adosmod1
B3H6L	M	TD	28.057	1	0	1	Adost		Y3U2X	M	GDD	69	0	3	3	Adosmod1
G5V7N	M	ASD	25.101	19	4	23	Adost		Y4H6Q	F	GDD	55	0	3	3	Adosmod1
Y8H5K	M	TD	12.813	5	0	5	Adost		Y5A8P	M	Known Genetic disorder	34	11	7	18	Adosmod1
K7V9B	M	ASD	33.38	11	4	15	Adosmod1		Y6A7F	F	DD	50	15	2	17	Adost
B2M3T	M	ASD	20.304	17	1	18	Adost		Y6G2H	M	GDD	55	3	0	3	Adosmod1
W3H7G	M	ASD	27.335	17	2	19	Adost		Y8D9X	M	LD	76	5	0	5	Adost
S8P3B	M	TD	13.503	4	0	4	Adost		Y8N7P	F	LD	84	9	0	9	Adost
U4L2J	F	ASD	13.503	16	2	18	Adost		Y9J9V	F	LD	80	1	4	5	Adosmod2
N7M5U	M	ASD	28.057	17	3	20	Adost		Y9W2G	M	LD	74	4	1	5	Adost
Y6D8L	F	TD	43.762	3	4	7	Adosmod1		Z2G3K	F	LD	80	2	0	2	Adosmod1
D7V2A	M	ASD	13.503	19	3	22	Adost		Z2L3M	M	LD	75	0	1	1	Adosmod1
D9B4Y	M	TD	42.152	3	0	3	Adosmod2		Z3L6G	M	Other	66	7	0	7	Adosmod2
T6Z2D	F	ASD	22.177	12	2	14	Adost		Z3N4M	M	LD	63	2	4	6	Adost
P9D8H	M	ASD	25.298	5	0	5	Adost		Z3V4K	F	DD	25	18	7	25	Adost
X8D6J	M	ASD	34.563	15	7	22	Adosmod1		Z3V6S	F	GDD	61	9	0	9	adost
V4A4U	M	TD	12.287	4	2	6	Adost		Z5C6R	M	DD	73	9	3	12	Adost
D4S5T	F	TD	14.029	5	1	6	Adost		Z5T5J	M	DD	78	0	1	1	Adost
L9P9J	M	TD	41.823	5	0	5	Adosmod1		Z6Y4J	M	DD	77	6	4	10	Adost
H2G7F	M	ASD	25.955	18	3	21	Adost		Z7Q6Z	F	GDD	49	3	2	5	Adosmod1
T9C2Z	F	TD	16.92	2	0	2	Adost		Z8A7R	M	LD	79	1	0	1	Adost
J3N8R	M	ASD	23.951	16	5	21	Adost		Z8B5Q	M	LD	82	0	0	0	Adost
J3J5V	M	ASD	19.548	17	5	22	Adost		Z8W9X	M	LD	79	3	1	4	Adost
M4S7A	M	TD	35.713	3	0	3	Adosmod1		Z8Y6T	M	DD	72	1	1	2	Adosmod1
X7R4T	M	ASD	47.179	17	8	25	Adosmod1		Z8Z8V	F	ASD Features	61	6	2	8	Adosmod1
V6F7M	F	TD	13.109	3	0	3	Adost		Z9B8W	F	Other	85	7	0	7	Adosmod2
H8T9U	M	ASD	34.563	10	2	12	Adosmod1		Z9G3F	M	DD	74	5	1	6	Adosmod1
P3X2Y	M	ASD	33.741	12	5	17	Adosmod1		Z9H3A	F	DD	70	2	1	3	Adosmod1
T8R5T	M	ASD	31.639	15	4	19	Adosmod1		a2e7q	M	DD	71	6	3	9	Adost
H9C7L	M	ASD	30.817	10	3	13	Adost		x5j5e	M	DD	68	5	3	8	Adost
R7Z8W	M	ASD	20.205	8	1	9	Adost
F2W3R	M	ASD	27.17	16	5	21	Adost
F9N7X	F	TD	13.634	1	1	2	Adost
U4Q5E	M	ASD	29.076	14	3	17	Adost
D6Y7U	M	TD	39.721	5	1	6	Adosmod2
Q9N6H	M	ASD	21.881	17	6	23	Adost
L8W4R	M	TD	14.784	5	0	5	Adost
Y9B7D	F	TD	12.485	5	0	5	Adost
B2R8W	F	TD	31.244	2	0	2	Adosmod2
C7V7R	M	ASD	25.298	10	3	13	Adost
F9W7Q	F	TD	34.037	0	0	0	Adosmod1
C4E3H	M	ASD	13.897	8	3	11	Adost
Y8T3U	M	TD	24.378	2	0	2	Adost
B6M9W	M	TD	21.651	6	1	7	Adost
T8C6Q	M	TD	21.52	1	0	1	Adost
H2B6L	F	TD	18.924	2	0	2	Adost
C5D9N	M	TD	17.577	4	1	5	Adost
L3W2D	M	TD	27.992	2	0	2	Adost
Z9Y9B	M	ASD	31.179	19	6	25	Adosmod1
W5X4L	M	TD	29.963	1	1	2	Adost
X5D6F	M	TD	15.277	3	1	4	Adost
A8X2Y	M	ASD	34.563	13	3	16	Adosmod1
M6S7P	M	TD	41.232	0	0	0	Adosmod2
G5K7H	M	ASD	26.678	19	8	27	Adost
F3Q9B	M	TD	27.828	6	1	7	Adost
L5L9V	M	ASD	33.938	13	4	17	Adosmod1
K4L3M	F	TD	34.628	3	0	3	Adosmod2
E2D9D	F	ASD	24.378	20	2	22	Adost
X6X9W	M	TD	17.347	0	1	1	Adost
A8H4A	M	ASD	16.033	17	2	19	Adost
J6N6A	M	TD	13.405	2	0	2	Adost
F9Z3U	M	ASD	23.195	17	5	22	Adost
M9Q2D	M	ASD	16.329	10	3	13	Adost
R7G5N	M	TD	22.177	0	0	0	Adost
R5K2Z	M	ASD	14.817	2	3	5	Adost
B2F5L	F	TD	29.634	6	0	6	Adost
H2Z3F	M	TD	13.864	6	0	6	Adost
H7Z5G	F	TD	16.099	1	0	1	Adost
Z2Z9Y	F	TD	15.474	1	0	1	Adost
W5H7V	F	TD	12.156	6	0	6	Adost
A3S9G	M	ASD	34.398	8	3	11	Adosmod1
Y7H3B	F	ASD	32.92	8	4	12	Adosmod1
E7T4Q	F	ASD	19.647	11	4	15	Adost
C4J5F	F	TD	26.086	2	0	2	Adost
D5J7X	F	ASD	12.123	5	1	6	Adost
C7M6C	M	ASD	33.971	18	5	23	Adosmod1
M2M3W	F	TD	26.94	5	0	5	Adost
F7X4C	M	ASD	23.491	15	3	18	Adost
A2L3D	M	TD	39.556	4	1	5	Adosmod2
W6R6R	M	TD	19.614	4	0	4	Adost
V5X2T	M	ASD	22.308	21	3	24	Adost
P3U9Z	F	TD	28.977	2	0	2	Adost
P4U5X	M	TD	26.973	3	0	3	Adost
Y6G5Z	M	ASD	33.84	4	6	10	Adosmod1
B4X3P	M	TD	46.719	7	1	8	Adosmod2
F6F2V	M	ASD	27.729	16	3	19	Adost
E6X6M	M	ASD	20.6	17	0	17	Adost
F5L2E	F	TD	13.273	3	0	3	Adost
K7L7T	F	TD	35.581	4	0	4	Adosmod1
S6W6C	M	ASD	25.561	13	4	17	Adost
W2S5J	M	TD	14.193	1	1	2	Adost
T9Z5Y	M	ASD	34.3	17	3	20	Adosmod1
W3F9B	M	TD	13.7	4	0	4	Adost
A6B8W	M	TD	23.195	2	0	2	Adost
R8R5B	M	TD	23.425	6	0	6	Adost
S2X8A	M	ASD	26.218	17	3	20	Adost
B8V4D	M	ASD	28.025	9	3	12	Adost
K3A2U	F	ASD	24.509	11	1	12	Adost
P7X5K	M	TD	12.386	3	0	3	Adost
Q2N2J	M	TD	45.634	3	0	3	Adosmod2
W2Z3X	M	TD	12.616	4	0	4	Adost
D3C6U	F	ASD	20.238	15	2	17	Adost
S6S2J	F	TD	43.893	0	0	0	Adosmod2
S8J7U	F	ASD	34.595	8	5	13	Adosmod2
Z2N9Y	F	TD	18.99	4	0	4	Adost
V4A9V	M	TD	13.405	2	0	2	Adost
Z2G9V	M	ASD	23.129	18	4	22	Adost
E9L7B	F	TD	15.639	3	0	3	Adost
Q5F4W	F	TD	27.828	4	0	4	Adost
T4X7B	F	TD	27.039	1	0	1	Adost
G9J4M	M	ASD	23.392	19	7	26	Adost
D5V6Z	F	ASD	16.197	20	3	23	Adost
E4Q6Y	M	ASD	32.821	15	8	23	Adosmod1
K8H5R	M	ASD	32.723	12	6	18	Adosmod1
T9G4X	F	TD	28.287	3	0	3	Adost
X8B9N	M	ASD	13.799	16	3	19	Adost
J6E9B	F	ASD	22.669	18	7	25	Adost
T7N3P	M	ASD	21.191	19	2	21	Adost
B9Q7N	F	ASD	22.867	17	6	23	Adost
N4B4N	M	ASD	24.838	15	8	23	Adost
H3J5M	F	TD	45.405	1	0	1	Adosmod2
P4T3J	M	ASD	25.528	10	2	12	Adost
J7A4X	M	TD	14.259	0	0	0	Adost
D8R7A	M	TD	12.287	4	0	4	Adost
E5E5K	M	TD	46.062	0	0	0	Adosmod2
Q2M8Z	M	ASD	32.559	14	7	21	Adosmod1
F5B2F	M	TD	27.663	1	0	1	Adost
Z9K9M	F	TD	22.242	0	2	2	Adost
Z7U6D	M	ASD	12.517	8	0	8	Adost
L6L8Y	F	TD	21.388	2	1	3	Adost
G7E9V	M	ASD	28.846	10	2	12	Adost
N2E3J	M	ASD	34.891	9	2	11	Adosmod1
E6G4P	M	ASD	26.678	17	4	21	Adost
G6F6J	F	ASD	33.216	14	7	21	Adosmod1
U8U7G	F	ASD	26.546	18	3	21	Adost
N7W8Y	M	TD	12.452	3	0	3	Adost
N3M6N	F	ASD	31.277	12	5	17	Adosmod1
U6Z3K	M	ASD	24.476	14	3	17	Adost
B4F7V	M	ASD	28.025	10	2	12	Adost
E6R6V	M	ASD	17.018	20	3	23	Adost
Z8S2Y	F	TD	16.099	5	0	5	Adost
H4Z3U	M	TD	37.585	4	2	6	Adosmod2
P7J4L	M	TD	14.16	3	0	3	Adost
J9Z7N	M	TD	21.914	3	2	5	Adost
U4P3P	M	TD	26.546	7	1	8	Adost
J6C4L	M	TD	31.31	3	0	3	Adosmod1
T3U6G	F	TD	28.485	5	0	5	Adost
W4C5D	M	TD	28.255	1	0	1	Adost
B3M6N	M	TD	32.657	1	0	1	Adosmod2
K7C6E	F	TD	24.805	3	0	3	Adost
J9E5N	M	TD	20.862	1	0	1	Adost
V5T8Q	F	ASD	19.088	16	2	18	Adost
R7J6M	M	TD	14.029	7	0	7	Adost
Q2C3Z	F	TD	12.912	5	1	6	Adost
M7S7D	F	TD	48.197	0	0	0	Adosmod2
R6L4E	F	ASD	20.041	11	8	19	Adost
E9Y7U	M	TD	42.776	0	0	0	Adosmod2
V9P2G	F	TD	37.388	1	0	1	Adosmod2
J3K2K	M	ASD	35.023	16	8	24	Adosmod1
L5M4C	F	ASD	36.402	9	3	12	Adosmod1
S5N6V	F	ASD	24.608	17	4	21	Adost
R2R2Z	M	TD	31.31	2	0	2	Adosmod2
Q9Y6Z	M	TD	36.435	4	1	5	Adosmod2
U5N4G	F	TD	45.733	0	0	0	Adosmod2
J8N3V	M	ASD	31.639	17	4	21	Adosmod1
H2M7C	F	TD	40.411	1	1	2	Adosmod2
X9R6E	F	TD	28.616	3	0	3	Adost
L2K4K	F	ASD	34.76	13	5	18	Adosmod1
T9T7R	F	ASD	34.76	14	2	16	Adosmod1
A6N2L	M	TD	38.308	1	1	2	Adosmod2
E4E6G	M	ASD	32.624	12	8	20	Adosmod1
H8Q4L	M	TD	22.637	6	0	6	Adost
E8P7H	M	ASD	45.076	10	5	15	Adosmod1
C6Y3H	M	TD	26.48	14	5	19	Adost
U5U2C	F	TD	22.768	2	0	2	Adost
A6F9K	M	TD	25.528	5	0	5	Adost
M9Q9Y	M	ASD	20.994	15	4	19	Adost
E5Q3U	M	TD	27.795	1	1	2	Adost
T4L4U	F	TD	48.099	3	0	3	Adosmod2
C5E7M	F	TD	19.581	1	0	1	Adost
H3T4N	M	TD	28.517	3	0	3	Adost
G7J2C	M	TD	48.099	1	1	2	Adosmod2
D7X7P	M	TD	20.731	5	0	5	Adost
W2W3D	M	TD	13.897	4	0	4	Adost
D8Q4M	M	ASD	28.846	20	6	26	Adost
Q5R9R	F	TD	27.203	2	0	2	Adost
Y9W3E	F	ASD	26.218	20	5	25	Adost
S6P2B	M	TD	22.637	0	0	0	Adost
F8K9W	M	ASD	21.388	20	7	27	Adost
A3N9R	F	TD	21.06	0	0	0	Adost
J4G3N	M	ASD	26.448	10	1	11	Adost
E3W8W	M	ASD	26.875	16	5	21	Adost
L7D8D	M	ASD	28.649	18	6	24	Adost
U5R5Y	M	ASD	33.643	18	5	23	Adosmod1
B7Y9X	F	ASD	34.168	5	5	10	Adosmod1
W5X5J	F	TD	19.91	1	2	3	Adost
H9U7H	M	TD	18.694	2	1	3	Adost
C7Y3V	M	ASD	34.957	16	6	22	Adosmod1
L6T5E	M	TD	38.407	2	0	2	Adosmod2
Q8M3G	M	ASD	32.263	13	6	19	Adosmod1
Z5U6Z	F	ASD	34.595	10	3	13	Adosmod1
U8K5Y	F	TD	36.402	3	0	3	Adosmod2
X7Y2J	M	ASD	21.224	17	3	20	Adost
G3T2J	M	TD	47.803	1	0	1	Adosmod2
G8R2N	M	ASD	24.739	15	4	19	Adost
E6T8S	F	ASD	22.867	9	4	13	Adost
Z7Y2C	M	ASD	28.78	11	3	14	Adost
Q4Z3J	M	ASD	35.023	13	5	18	Adosmod1
H6R7J	M	ASD	25.659	14	3	17	Adost
Q6H8D	M	ASD	17.248	13	4	17	Adost
Q3P9N	M	TD	20.14	2	0	2	Adost
A7B8L	F	ASD	20.238	15	4	19	Adost
F8G9C	F	TD	19.22	0	0	0	Adost
A3Y6E	M	TD	18.464	1	0	1	Adost
Q2G3D	M	ASD	28.583	21	3	24	Adost
W7X7G	M	TD	28.222	1	0	1	Adost
D5Q3X	M	ASD	27.433	14	6	20	Adost
N2D5K	F	TD	41.856	1	1	2	Adosmod2
E5E2R	M	TD	12.025	6	0	6	Adost
G3B3W	F	TD	33.183	4	0	4	Adosmod2
C8J3P	M	ASD	32.953	11	4	15	Adosmod1
J8D5S	F	TD	44.419	1	0	1	Adosmod2
T9Z8F	M	TD	30.587	1	0	1	Adost
A5Y5J	M	TD	12.025	7	0	7	Adost
W5R5S	F	TD	44.846	2	0	2	Adosmod2
Z9X2K	M	ASD	33.117	12	5	17	Adosmod1
B7R5W	F	ASD	48.099	14	6	20	Adosmod1
B7D8V	F	ASD	34.103	13	7	20	Adosmod1
T4R8H	M	ASD	16.164	20	3	23	Adost
Q3C6U	M	TD	20.238	0	0	0	Adost
C2T9S	M	ASD	34.234	13	8	21	Adosmod1
A6C4Z	F	TD	33.347	2	0	2	Adosmod2
Y7U6T	M	TD	34.168	1	0	1	Adosmod2
E3V9B	F	TD	43.565	3	0	3	Adosmod2
Z9A7F	M	ASD	15.211	16	4	20	Adost
Q3V6X	M	TD	29.602	3	0	3	Adost
F7H7A	F	TD	38.439	0	0	0	Adosmod1
C6U9E	M	TD	18.76	2	1	3	Adost
A6H3A	M	ASD	24.016	19	4	23	Adost
S8R7F	M	TD	18.333	4	0	4	Adost
M4N6M	M	ASD	22.998	18	4	22	Adost
D8P3U	M	ASD	30.127	11	5	16	Adost
M2F3T	M	ASD	24.016	12	8	20	Adost
K9N2J	F	TD	12.156	5	0	5	Adost
Y6N3V	M	ASD	24.542	15	5	20	Adost
U8Z7D	M	TD	22.998	1	1	2	Adost
Y6M4M	M	ASD	28.682	8	4	12	Adost
B9N6P	M	TD	27.893	1	0	1	Adost
N7S6P	M	ASD	29.437	13	6	19	Adost
B8G5M	M	ASD	32.526	25	3	28	Adosmod1
T2Y6H	M	ASD	40.082	7	5	12	Adosmod1
F9D8W	M	ASD	30.85	13	6	19	Adost
J7M7R	F	TD	12.189	2	1	3	Adost
G5Z3Y	F	TD	35.384	2	1	3	Adosmod2
D9S5M	M	TD	30.587	6	0	6	Adost
M4V5M	M	ASD	31.244	7	4	11	Adosmod1
E6N6N	F	TD	17.774	2	2	4	Adost
U7H5K	F	TD	46.817	1	0	1	Adosmod2
L5Y9Q	M	TD	38.078	0	0	0	Adosmod2
Z2G8L	M	ASD	18.464	18	7	25	Adost
Z2G4U	M	ASD	14.292	19	6	25	Adost
T5T2X	M	TD	24.312	3	0	3	Adost
Z5X6J	M	ASD	31.901	9	7	16	Adosmod1
U9X6F	M	ASD	32.953	5	6	11	Adosmod1
J8Y5W	M	TD	13.93	5	0	5	Adost
X8T6R	M	TD	16.756	3	0	3	Adost
K9S5R	M	ASD	27.302	15	4	19	Adost
D8W4Q	M	ASD	22.604	8	7	15	Adost
S7Y7P	M	TD	15.869	6	1	7	Adost
U3E9B	M	ASD	28.912	17	5	22	Adost
L8G8M	F	TD	20.928	2	0	2	Adost
T6V6E	M	ASD	16.329	15	2	17	Adost
R5L9R	F	ASD	28.485	20	6	26	Adost
D9X8P	M	ASD	24.378	6	4	10	Adost
L8Y7L	F	TD	23.655	3	0	3	Adost
P4D8C	F	TD	33.314	3	3	6	Adosmod2
Q6C2U	M	TD	33.248	4	2	6	Adosmod2
K2S6G	F	TD	23.326	1	0	1	Adost
J9P4C	M	TD	40.871	4	0	4	Adosmod2
Y2V9B	F	TD	16.033	4	3	7	Adost
U8X6E	M	ASD	12.353	6	1	7	Adost
D2S3J	M	TD	36.665	1	0	1	Adosmod1
P3D2P	M	ASD	16.197	18	7	25	Adost
A7C3R	M	ASD	27.105	10	4	14	Adost
U4Q2L	M	ASD	23.228	16	8	24	Adost
U3A3A	M	TD	20.731	2	0	2	Adost
C9K2Y	F	TD	36.337	1	1	2	Adosmod2
T3J9G	F	TD	35.023	1	1	2	Adosmod2
X6J7N	M	TD	13.175	6	0	6	Adost
R3F4R	M	ASD	21.717	15	6	21	Adost
Q5N5F	M	TD	37.454	2	1	3	Adosmod2
F5M6C	M	ASD	27.203	15	6	21	Adost
Y7V8V	M	ASD	31.146	19	8	27	Adosmod1
Y5L2J	F	ASD	28.222	18	8	26	Adost
L2Q2L	F	ASD	23.951	12	4	16	Adost
P6M3H	M	ASD	21.782	20	4	24	Adost
A2W5E	M	TD	16.69	3	0	3	Adost
D4B8W	M	ASD	31.77	13	2	15	Adosmod1
Y8B8M	M	TD	39.885	2	0	2	Adosmod2
N5L4N	M	TD	38.045	1	3	4	Adosmod2
C8L8R	M	ASD	34.891	19	4	23	Adosmod1
P8K5E	M	ASD	24.542	20	6	26	Adost
W5H5Z	M	TD	18.201	2	0	2	Adost
X9F9E	M	TD	48.099	2	0	2	Adosmod2
T4S2Q	F	TD	37.618	2	0	2	Adosmod2
Z3B7S	M	ASD	23.261	10	5	15	Adost
U5J6A	M	TD	39.425	5	0	5	Adosmod2
D8A4R	M	TD	14.094	3	0	3	Adost
S6E5U	M	ASD	33.676	13	4	17	Adosmod1
L2C9Z	F	TD	39.425	1	0	1	Adosmod2
G9Y2Y	M	ASD	44.09	7	7	14	Adosmod1
U7Q8N	M	TD	38.045	4	1	5	Adosmod2
R6B7L	M	ASD	24.444	19	5	24	Adost
G5A4D	F	ASD	18.168	5	2	7	Adost
A6R6K	F	TD	28.55	0	0	0	Adost
C3E5P	F	ASD	22.768	19	6	25	Adost
C2K3C	F	TD	36.435	2	2	4	Adosmod2
V2W9S	F	TD	33.774	0	0	0	Adosmod2
M3B3S	M	ASD	26.349	19	1	20	Adost
J9H9Y	M	ASD	24.016	17	6	23	Adost
T3X2L	F	TD	34.53	3	1	4	Adosmod2
M9X8Y	M	ASD	24.674	9	1	10	Adost
W9P7R	F	TD	40.345	0	2	2	Adosmod2
M3V6V	F	ASD	23.524	16	5	21	Adost
P6X4X	F	TD	27.729	1	0	1	Adost
M3G8D	M	TD	21.421	3	1	4	Adost
T8F7J	M	ASD	33.774	17	5	22	Adosmod1
N6D6M	M	TD	37.52	2	1	3	Adosmod2
Y3D6A	M	TD	18.76	3	0	3	Adost
A5F9J	M	ASD	12.025	4	0	4	Adost
M6E9Q	M	ASD	15.639	14	0	14	Adost
C6J8B	M	ASD	18.431	16	5	21	Adost
Y6K4L	M	ASD	24.706	10	5	15	Adost
W4C3U	M	TD	12.419	19	6	25	Adost
Y4B5C	M	ASD	34.201	11	6	17	Adosmod1
N8H2Z	M	ASD	25.199	11	1	12	Adost
A5T3R	M	ASD	31.901	13	4	17	Adosmod1
J4S6M	M	ASD	19.548	12	4	16	Adost
Y5G3E	F	ASD	12.386	14	2	16	Adost
G8M8W	M	ASD	18.53	8	5	13	Adost
D8D9B	M	TD	16.164	3	1	4	Adost
W8T7F	M	TD	33.511	0	0	0	Adosmod1
V6T8E	F	ASD	34.168	16	1	17	Adosmod2
A5H9W	F	TD	36.567	4	0	4	Adosmod2
X7T7B	M	ASD	28.517	18	3	21	Adost
T8R8M	M	ASD	15.836	13	5	18	Adost
N9B7A	F	TD	22.177	0	0	0	Adost
E9C9R	M	ASD	26.218	8	1	9	Adost
P5L5U	F	TD	25.035	0	0	0	Adost
A8Z7P	M	ASD	23.097	13	3	16	Adost
J7U3X	M	ASD	35.023	17	4	21	Adosmod1
E7K2D	M	ASD	29.7	17	3	20	Adost
W4K8G	M	ASD	21.322	19	4	23	Adost
H3K9W	M	TD	12.649	4	2	6	Adost
W6W3H	F	TD	39.064	1	2	3	Adosmod2
F5Z4Z	F	TD	24.444	6	1	7	Adost
A4S8W	M	ASD	16.986	16	7	23	Adost
M6U3M	F	TD	45.405	2	0	2	Adosmod2
K7M2M	M	TD	13.766	1	0	1	Adost
N5R6S	M	TD	20.008	2	2	4	Adost
W3P3T	M	TD	35.548	1	0	1	Adosmod2
H5J8H	M	ASD	15.08	8	0	8	Adost
E5F8W	M	TD	16.131	2	2	4	Adost
A7G8U	F	TD	18.76	2	0	2	Adost
M5D9U	M	ASD	33.446	17	6	23	Adosmod1
T3H5V	M	ASD	27.203	11	6	17	Adost
V5F6Z	M	ASD	19.943	15	8	23	Adost
E3G9Y	M	TD	15.146	2	0	2	Adost
Y3X4P	M	ASD	28.32	18	3	21	Adost
B8K7Q	M	ASD	27.663	15	2	17	Adost
P5Y8U	M	ASD	22.439	13	2	15	Adost
L7N3N	M	ASD	33.281	12	7	19	Adosmod1
U4G9D	M	ASD	26.185	12	2	14	Adost
X2A9M	F	ASD	22.899	14	3	17	Adost
F5R4V	F	TD	37.815	2	4	6	Adosmod2
G7C6C	F	ASD	34.431	10	4	14	Adosmod1
S6W7Y	F	TD	21.947	0	0	0	Adost
V9S5H	M	TD	44.222	0	2	2	Adosmod2
J6K3X	M	TD	42.71	2	0	2	Adosmod2
F3Q7F	F	ASD	34.136	17	8	25	Adosmod1
V4H2K	F	ASD	19.384	17	3	20	Adost
J2T7C	M	ASD	22.571	16	8	24	Adost
P9A8M	M	ASD	29.142	20	4	24	Adost
L2D7Y	M	ASD	17.281	16	5	21	Adost
V7Q4T	M	ASD	26.316	3	2	5	Adost
B4J9A	M	TD	14.357	5	1	6	Adost
K3U7G	M	TD	35.91	1	0	1	Adosmod2
C4Q7E	M	TD	12.747	1	2	3	Adost
H3B2V	M	TD	42.086	0	0	0	Adosmod2
W6Q5M	M	TD	28.78	2	1	3	Adost
T9J6U	M	ASD	34.76	15	6	21	Adosmod1
H4E4Z	F	ASD	34.628	11	4	15	Adosmod1
G5J2Y	M	ASD	33.051	16	4	20	Adosmod1
M2X5X	M	TD	14.127	5	0	5	Adost
K4L6F	F	ASD	15.113	10	2	12	Adost
J8Z9H	M	ASD	24.805	19	5	24	Adost
F2W9D	M	ASD	33.413	8	5	13	Adosmod1
H2E3Z	M	ASD	34.924	12	8	20	Adosmod1
Q2T4Z	F	ASD	13.536	18	1	19	Adost
J2B6U	M	TD	16.394	3	1	4	Adost
M5G8F	M	ASD	16.953	15	2	17	Adost
L8E5S	F	ASD	33.906	7	5	12	Adosmod1
J6A3M	F	TD	14.259	3	0	3	Adost
U8F3C	M	ASD	29.667	9	5	14	Adost
D6V8W	M	ASD	17.084	13	0	13	Adost
E4T8Q	F	TD	25.561	0	0	0	Adost
W3L3L	M	ASD	21.914	16	4	20	Adost
P5A2J	M	ASD	29.733	20	6	26	Adost
B4L8D	M	ASD	25.331	16	4	20	Adost
C2S4W	F	ASD	21.947	15	6	21	Adost
A4C7R	F	TD	20.928	1	0	1	Adost
B8Y9Y	M	ASD	28.715	11	4	15	Adost
Q2M6F	M	TD	14.062	2	1	3	Adost
Z5A9J	F	TD	41.692	4	0	4	Adosmod2
W8Q6A	M	ASD	20.041	3	1	4	Adost
S5E8A	F	ASD	14.916	20	3	23	Adost
E8J5D	F	TD	13.109	6	1	7	Adost
P6P9U	M	ASD	26.973	19	4	23	Adost
H7N6E	M	ASD	12.189	10	3	13	Adost
T4V7A	M	TD	28.747	0	0	0	Adost
G9V9B	M	ASD	30.85	15	4	19	Adost
W3T3V	F	ASD	34.136	16	5	21	Adosmod1
T4M6W	M	ASD	30.193	14	2	16	Adost
E5R7F	M	ASD	34.53	11	5	16	Adosmod1
R8Q7C	M	ASD	31.507	5	0	5	Adosmod1
F7C5U	F	TD	35.187	0	0	0	Adosmod2
C3W5L	M	TD	48.493	2	0	2	Adosmod2
R5R4Y	F	TD	21.487	2	0	2	Adost
M8L7N	F	ASD	23.162	7	0	7	Adost
Q8C9T	M	ASD	22.111	15	4	19	Adost
U3W5G	M	ASD	21.224	3	1	4	Adost
U9K9E	F	TD	15.803	4	1	5	Adost
T3S3A	F	ASD	34.497	18	5	23	Adosmod1
W8C3M	F	TD	27.4	3	0	3	Adost
N7F2X	M	ASD	26.546	0	0	0	Adost
W2C3S	M	TD	41.889	1	1	2	Adosmod2
R6S2Y	F	TD	12.287	3	0	3	Adost
W9L9E	M	ASD	13.142	5	1	6	Adost
D6Y3E	M	ASD	24.674	20	4	24	Adost
F9Y8C	F	TD	15.704	2	0	2	Adost
X2S5F	M	ASD	14.292	20	6	26	Adost
J5L3E	F	TD	27.138	0	2	2	Adost
W6P7Z	F	ASD	27.762	17	7	24	Adost
R3T4L	M	ASD	13.634	13	0	13	Adost
Z4V7R	M	TD	16.69	4	0	4	Adost
J9T4R	M	TD	27.433	0	0	0	Adost
G7M6B	M	ASD	12.353	15	2	17	Adost
S5F2H	M	ASD	27.828	13	7	20	Adost
C2Y7G	M	TD	19.253	1	0	1	Adost
M5Z6N	F	ASD	26.94	18	3	21	Adost
Y9D6G	F	ASD	14.357	6	0	6	Adost
B4P6Q	M	ASD	19.055	11	1	12	Adost
L5A5M	M	ASD	34.004	8	6	14	Adosmod1
S7N8T	M	ASD	34.563	14	7	21	Adosmod1
T2K3B	M	ASD	24.378	11	5	16	Adost
A4X6L	F	TD	15.671	5	0	5	Adost
B7R7S	M	ASD	33.807	19	7	26	Adosmod1
D6T9G	M	ASD	25.363	18	1	19	Adost
C4N3M	M	ASD	33.708	13	5	18	Adosmod1
L9P7N	M	ASD	28.912	4	4	8	Adost
Q4H7Q	M	ASD	20.632	16	3	19	Adost
X9U8U	F	TD	35.614	2	3	5	Adosmod2
F2U2S	M	ASD	33.117	16	6	22	Adosmod1
M7V4S	M	ASD	13.043	11	2	13	Adost
E4N3S	F	TD	44.682	1	0	1	Adosmod2
A7F7D	M	ASD	16.099	11	1	12	Adost
Z6W7N	M	ASD	26.251	17	3	20	Adost
N8S3K	M	ASD	33.708	8	5	13	Adosmod1
U5P7G	M	ASD	25.133	20	4	24	Adost
G7E4U	M	ASD	34.793	11	4	15	Adosmod1
G4U4M	M	ASD	28.452	17	4	21	Adost
W2J5E	M	TD	18.037	4	1	5	Adost
S2J9J	M	ASD	14.423	3	3	6	Adost
W3L6E	F	TD	34.037	4	1	5	Adosmod2
G7X9M	F	TD	26.612	2	0	2	Adost
Q4X8J	M	ASD	26.94	19	8	27	Adost
Z6M8Y	F	TD	31.606	2	0	2	Adosmod1
Z7Q6B	M	ASD	21.257	9	7	16	Adost
S3P9T	M	TD	12.879	4	0	4	Adost
L2P4A	M	ASD	33.413	5	6	11	Adosmod1
A5A6T	M	ASD	26.579	20	5	25	Adost
T5R5Q	M	TD	27.335	3	0	3	Adost
F9U6E	F	TD	22.669	5	0	5	Adost
B9T7J	M	ASD	22.341	17	6	23	Adost
S7W7N	M	ASD	18.858	15	4	19	Adost
C5L9L	M	ASD	20.37	12	6	18	Adost
U5Y3C	M	ASD	28.419	18	6	24	Adost
B6M3X	M	ASD	21.914	18	6	24	Adost
W2V9H	M	TD	15.803	1	0	0	Adost
J5V4B	M	ASD	27.203	14	5	19	Adost
P6M7X	F	TD	14.489	1	0	1	Adost
Y5A3B	F	TD	21.191	5	2	7	Adost
J8T2U	M	TD	15.836	1	0	1	Adost
C3Y7H	M	ASD	34.136	11	6	17	Adosmod1
D9N5W	M	TD	22.177	1	2	3	Adost
M7U4X	F	TD	26.513	1	0	1	Adost
T3S5H	M	ASD	24.608	11	3	14	Adost
G9K7M	M	TD	46.916	2	0	2	Adosmod2
E2E7C	M	ASD	24.181	11	1	12	Adost
P4C6M	M	ASD	14.982	7	6	13	Adost
Q6A9D	M	TD	42.316	3	0	3	Adosmod2
R7Y8Q	M	ASD	24.871	10	5	15	Adost
Y8Q8N	F	TD	14.226	1	0	1	Adost
Y6S5G	F	ASD	13.93	19	7	28	Adost
G9J7F	M	ASD	33.906	15	7	22	Adosmod1
T4J2L	M	ASD	27.992	5	0	5	Adost
E7Q8L	M	ASD	15.179	6	1	7	Adost
T3F3M	M	ASD	22.867	10	7	17	Adost
B2Q4M	M	TD	12.123	3	0	3	Adost
E8K5K	M	ASD	34.825	7	7	14	Adosmod1
R9Y4P	M	ASD	31.343	10	3	13	Adosmod1
S8S4G	F	TD	24.148	2	0	2	Adost
K5K5P	M	ASD	16.789	18	5	23	Adost
L2H5T	M	ASD	29.569	14	5	19	Adost
X6N9L	M	ASD	28.025	5	5	10	Adost
S8F7M	F	ASD	23.556	3	1	4	Adost
P7Z6J	M	TD	34.037	0	0	0	Adosmod1
V7G4C	M	TD	30.686	5	0	5	Adost
A5J2U	F	ASD	16.099	20	1	21	Adost
M5Q8W	F	TD	12.747	6	0	6	Adost
H8W5Y	F	ASD	24.608	10	4	14	Adost
H8G3V	M	ASD	15.704	11	2	13	Adost
A7U8C	M	ASD	34.957	17	8	25	Adosmod1
H2U7A	F	ASD	34.957	7	3	10	Adosmod2
V2E9V	M	ASD	27.368	13	2	15	Adost
V5V2F	F	TD	15.77	0	1	1	Adost
Q7A2U	M	ASD	21.092	14	7	21	Adost
Q8K9R	F	TD	48.197	3	0	3	Adosmod2
H3H7B	M	TD	24.542	1	1	2	Adost
U8U4B	M	ASD	28.977	14	6	20	Adost
P3P8T	M	ASD	34.3	18	8	26	Adosmod1
N6Z2H	F	ASD	15.869	0	1	1	Adost
C9Q8H	F	ASD	19.22	17	8	25	Adost
W2G4S	M	ASD	31.409	8	6	14	Adosmod1
K5B6U	F	TD	22.209	0	0	0	Adost
S9A7R	F	ASD	13.832	20	0	20	Adost
D6Z6R	M	ASD	37.158	17	6	23	Adosmod1
Q6S2D	M	ASD	19.023	16	3	19	Adost
Q6K5X	M	ASD	34.924	15	3	18	Adosmod2
A8Q7D	M	TD	34.924	0	2	2	Adosmod2
P9Z2U	M	ASD	22.768	9	3	12	Adost
W4A3G	M	ASD	21.487	15	4	19	Adost
Q5J6B	F	TD	22.669	0	0	0	Adost
R5E4M	F	ASD	17.216	20	2	22	Adost
Z2L7Q	M	ASD	27.893	14	2	16	Adost
T8S3S	M	ASD	24.871	22	2	24	Adost
Z7N5P	F	ASD	30.029	17	8	25	Adost
G4K5L	M	ASD	26.842	19	5	24	Adost
B6Y4V	M	ASD	22.735	20	8	28	Adost
V3S5N	M	TD	34.103	0	0	0	Adosmod2
C9K5F	M	ASD	30.423	19	4	23	Adost
L8W5P	M	ASD	16.821	18	1	19	Adost
Y8J7Y	M	TD	28.78	2	0	2	Adost
J2M5D	F	TD	14.489	4	0	4	Adost
W9M7D	M	ASD	17.15	13	3	16	Adost
W6M6C	M	TD	19.515	4	2	6	Adost
D2L2H	M	TD	17.15	4	0	4	Adost
N3U5N	M	ASD	12.287	12	6	18	Adost
P6R8X	M	ASD	34.333	20	8	28	Adosmod1
Z2N4L	M	TD	13.766	5	0	5	Adost
S3S3Q	M	TD	34.234	0	0	0	Adosmod1
Y9K3E	M	TD	27.17	1	1	2	Adost
C7E5G	M	ASD	14.522	5	1	6	Adost
R6A8C	M	ASD	34.628	12	5	17	Adosmod1
K7C2N	F	TD	26.119	1	0	1	Adost
Y4R7F	M	TD	18.168	0	2	2	Adost
P8X4Z	M	ASD	25.922	17	5	22	Adost
Q3S3W	M	TD	35.548	3	1	4	Adosmod2
W7K3V	M	TD	25.396	6	1	7	Adost
A8Y6K	M	ASD	33.413	9	6	15	Adosmod1
N9A9B	M	TD	20.764	0	0	0	Adost
B9Y2E	M	TD	20.14	3	0	3	Adost
R3P5T	M	ASD	33.281	12	5	17	Adosmod1
D5L2X	M	ASD	19.515	5	2	7	Adost
C7L5W	M	ASD	15.474	1	2	3	Adost
C5S4B	F	TD	45.799	2	2	4	Adosmod2
H2K9J	M	ASD	27.565	7	3	10	Adost
L5U9Z	M	ASD	26.415	6	4	10	Adost
S4Z8D	F	TD	13.864	1	0	1	Adost
S4B7F	M	ASD	15.277	8	3	11	Adost
Y8U5K	M	ASD	29.996	18	8	26	Adost
A5K5H	M	ASD	24.378	9	4	13	Adost
C5Q8D	F	ASD	27.828	9	5	14	Adost
G3L4G	M	ASD	23.359	15	8	23	Adost
E2T6S	F	TD	24.936	4	2	6	Adost
D3M7R	M	ASD	23.688	12	6	18	Adost
T9P7P	F	ASD	19.943	10	4	14	Adost
V6V4C	F	ASD	32.033	15	6	21	Adosmod1
P9G5K	M	ASD	20.632	8	7	15	Adost
A9S6H	M	ASD	19.253	8	7	15	Adost
Q8U5Y	M	ASD	29.996	13	3	16	Adost
Y7Z9J	M	ASD	13.93	10	2	12	Adost
M5Y2Q	F	TD	31.277	4	2	6	Adosmod2
K7E8B	M	ASD	25.823	4	7	11	Adost
Y8A8S	F	ASD	18.793	6	1	7	Adost
Q8F4B	M	ASD	34.366	15	6	21	Adosmod1
D5R3S	F	ASD	25.462	6	6	12	Adost
J6G3Q	F	ASD	34.891	6	7	13	Adosmod1
Y8R6M	M	TD	25.068	2	0	2	Adost
G7X5J	F	ASD	24.542	18	6	24	Adost
D4N9U	F	ASD	25.561	12	6	18	Adost
J3U6M	M	ASD	15.54	9	2	11	Adost
E6G9D	F	TD	37.29	2	2	4	Adosmod2
L8B7S	M	ASD	29.503	11	7	18	Adost
K5A6B	F	TD	15.671	2	2	4	Adost
W3G7Y	M	ASD	14.292	10	7	17	Adost
W7F7K	M	ASD	14.423	12	3	15	Adost
B8W5H	M	ASD	29.602	11	6	17	Adost
K6N3Q	F	TD	35.515	2	3	5	Adosmod2
J2N6U	M	ASD	31.836	15	7	22	Adosmod1
L3T2U	M	ASD	21.914	14	6	20	Adost
S5C6Q	F	TD	27.992	5	2	7	Adost
E9Y9Q	M	ASD	33.314	19	7	26	Adosmod1
D4F4J	M	TD	26	5	0	5	Adost
Y6H7D	M	ASD	32.46	17	8	25	Adosmod1
M6S8M	M	ASD	34.694	7	4	11	Adosmod1
C2A8R	M	ASD	22.012	17	6	23	Adost
H4C7F	M	TD	23.064	4	0	4	Adost
S2W7H	M	TD	21	8	3	11	Adost
P8F4E	F	ASD	12	10	5	15	Adost
Q7T7Y	M	ASD	19.877	6	2	8	Adost
B9G4Q	M	TD	14.686	0	0	0	Adost
S9Q7A	M	ASD	26.94	17	8	25	Adost
D9D7G	M	ASD	14.653	10	2	12	Adost
P4K2G	F	TD	23.294	1	1	2	Adost
C2A5L	M	ASD	34.07	11	7	18	Adosmod1
R8Z3K	M	ASD	30.883	4	7	11	Adost
Y5W6F	M	ASD	26.218	12	7	19	Adost
R9J6P	M	ASD	23.721	14	7	21	Adost
S9K2P	M	ASD	26.283	12	2	14	Adost
E5T2F	M	ASD	34.201	5	6	11	Adosmod2
H6Q6E	M	ASD	27.105	17	6	23	Adost
E4Q7W	M	ASD	20.008	16	7	23	Adost
X3R9Q	F	ASD	27.828	17	6	23	Adost
C6F3R	M	ASD	24.444	20	8	28	Adost
K3Z9L	M	ASD	33.676	15	5	20	Adosmod1
C2A2S	M	TD	28.222	1	2	3	Adost
V2C2L	M	ASD	22.111	17	8	25	Adost
P7P6D	F	TD	24.575	4	0	4	Adost
Q4R8S	F	ASD	26.251	8	6	14	Adost
C5J5T	F	ASD	33.117	6	7	13	Adosmod1
K5Q5X	M	ASD	29.24	22	5	27	Adost
Y2M2A	M	ASD	34.037	9	7	16	Adosmod1
S7L6K	F	TD	25.988	5	1	6	Adost
D3G9D	M	TD	34.103	1	0	1	Adosmod2
V8A4M	M	ASD	18.004	5	5	10	Adost
J3B6V	M	ASD	23.228	12	4	16	Adost
N6F6Z	M	ASD	28.025	6	4	10	Adost
Y7D2Z	M	ASD	21.52	8	5	13	Adost
M5N2W	M	ASD	35	13	8	21	Adosmod1
A3L3R	M	ASD	31	10	6	16	Adosmod2
F4L6T	M	ASD	20.665	18	2	20	Adost
Q4Z8K	M	TD	20.14	7	1	8	Adost
Q3R4B	F	ASD	30.62	11	2	13	Adost
G6T8L	F	ASD	26.678	17	6	23	Adost
S6Z4P	M	ASD	26.448	6	5	11	Adost
N2D6H	F	TD	16.887	2	0	2	Adost
J3H4R	M	ASD	18.431	15	3	18	Adost
A4K2N	M	ASD	18.6	15	6	21	Adost
H3X8T	M	ASD	20.337	18	6	24	Adost
D8R4T	M	TD	27.893	3	2	5	Adost
G3V4S	M	ASD	20.402	11	2	13	Adost
K5V3A	M	ASD	28.945	6	4	10	Adost
A5S3W	M	ASD	28.715	17	7	24	Adost
M6U5U	F	ASD	34.201	9	8	17	Adosmod1
L4U4X	F	ASD	23.064	11	2	13	Adost
N5X8R	M	ASD	25.922	17	8	25	Adost
A4Q6Z	M	TD	26.053	5	0	5	Adost
L6E3U	M	TD	25.626	2	0	2	Adost
K2R9F	M	ASD	34.793	7	7	14	Adosmod1
A8E8H	M	ASD	33.906	13	5	18	Adosmod1
G6P7X	M	ASD	34.563	12	2	14	Adosmod1
A2Q6L	M	TD	15.737	1	0	1	Adost
V7B2K	F	TD	27.302	1	1	2	Adost
A6T8T	M	ASD	28.747	13	8	21	Adost
A4F2L	F	ASD	25.002	1	5	6	Adost
X7X6F	M	ASD	23.918	2	3	5	Adost
T4Y5M	F	TD	26.48	5	2	7	Adost
A4Y5U	M	ASD	26.152	15	7	22	Adost
Z6U2X	M	ASD	33.248	14	7	21	Adosmod1
Y8R8U	M	ASD	21.717	7	7	14	Adost
B4L2R	F	ASD	12.485	14	4	18	Adost
P7X2R	M	ASD	23.852	15	1	16	Adost
S3J8M	M	TD	29.832	3	0	3	Adost
B4K9T	F	TD	27.269	1	2	3	Adost
U5Y6U	M	ASD	29.864	19	6	25	Adost
V3K2W	M	TD	26.086	2	3	5	Adost
A2J7S	M	ASD	23.918	12	7	19	Adost
A8H3C	M	ASD	28.057	16	8	24	Adost
D9Y2K	M	TD	29.799	1	1	2	Adost
B8K7D	M	ASD	22.538	14	7	21	Adost
B6K8L	M	ASD	33.84	5	6	11	Adosmod1
A9Y7V	M	ASD	24.476	8	5	13	Adost
Y8P6L	M	ASD	27.992	21	4	25	Adost
B8K5U	M	ASD	16.953	18	5	23	Adost
B6L8S	M	ASD	18.398	14	2	16	Adost
Q7X7P	M	ASD	27.302	9	5	14	Adost
A9K9Q	M	ASD	19.318	14	4	18	Adost
A5V6X	M	ASD	27.499	20	8	28	Adost
B7X8G	M	ASD	34.267	4	5	9	Adosmod2
A9U7T	M	ASD	31.08	15	6	21	Adosmod1
H5X6N	M	TD	39.721	1	0	1	Adosmod2
E4C3A	M	ASD	26.283	15	4	19	Adost
F7Q5P	M	ASD	27.269	19	8	27	Adost
T3H3Z	M	ASD	33.643	13	5	18	Adosmod1
A3R6G	M	ASD	20.172	3	7	10	Adost
M3U8W	F	ASD	29.897	6	3	9	Adost
A8Z6R	M	ASD	33.466	8	5	13	Adosmod1
B7L6L	M	ASD	21.487	9	4	13	Adost
B2J8M	M	ASD	34.3	16	4	20	Adosmod1
B7M9X	M	ASD	14.029	4	3	7	Adost
M3C3A	M	ASD	34.366	13	4	17	Adosmod1
W4E3V	M	TD	25.363	6	0	6	Adost
A6H6S	M	ASD	33.676	12	5	17	Adosmod1
X6U4N	M	TD	35.285	3	1	4	Adosmod2
T8R5G	M	ASD	27.729	18	5	23	Adost
B5W2X	F	ASD	16.296	2	3	5	Adost
C8D9R	M	TD	13.207	6	0	6	Adost
B8Y3Z	M	ASD	30.916	17	6	23	Adost
A4Q8J	M	ASD	24.641	8	8	16	Adost
D2A8Z	M	ASD	17.544	16	6	22	Adost
B9S2Z	F	TD	21.651	0	3	3	Adost
C2N8X	M	ASD	16.953	13	8	21	Adost
C2Y9C	M	ASD	22.998	18	6	24	Adost
B5C2B	M	TD	18.924	0	4	4	Adost
E4Q4R	M	ASD	26.316	8	4	12	Adost
F8B2V	M	TD	26.513	4	1	5	Adost
C2J7L	M	TD	34.037	1	1	2	Adosmod2
C9Q7W	M	ASD	30.784	19	8	27	Adost
S6L7G	M	TD	43.105	2	1	3	Adosmod2
C4Z3A	M	ASD	24.542	17	6	23	Adost
B9G3F	M	ASD	21.585	18	8	26	Adost
C9Z7V	M	ASD	19.121	14	4	18	Adost
C4B3A	M	ASD	14.554	19	6	25	Adost
C7J9Y	M	TD	23.294	3	0	3	Adost
C5W7V	F	TD	18.267	1	0	1	Adost
C4W5A	M	ASD	15.901	11	3	14	Adost
J2E4H	F	TD	33.051	2	0	2	Adosmod1
Y3B7J	M	ASD	33.15	18	6	24	Adosmod1
C9R3B	F	ASD	26.021	22	4	26	Adost
X5H8D	M	ASD	34.103	10	8	18	Adosmod1
Y5B4S	F	ASD	28.977	20	4	24	Adost
C5F6J	M	TD	22.735	0	1	1	Adost
C3Z8M	F	ASD	27.63	15	4	19	Adost
C3U6U	M	TD	15.671	3	3	6	Adost
C7G8Z	M	ASD	33.807	12	5	17	Adosmod1
C5L9X	M	ASD	23.195	15	5	20	Adost
W8M3X	M	ASD	24.411	9	3	12	Adost
C6P6C	M	ASD	21.552	4	2	6	Adost
C9Y3L	M	TD	14.554	3	1	4	Adost
D7D7E	F	ASD	12.452	20	6	26	Adost
B3A6Z	F	TD	17.051	2	2	4	Adost
C3X7Z	F	ASD	24.903	19	7	26	Adost
D4A9B	M	TD	36.107	0	0	0	Adosmod2
C6N6U	M	ASD	18.891	18	6	24	Adost
D6N4J	F	ASD	16.361	18	4	22	Adost
V8U8B	F	ASD	34.333	15	6	21	Adosmod1
B6Q2V	M	TD	33.314	3	2	5	Adosmod2
C8G9Y	M	ASD	13.7	12	6	18	Adost
C5J8M	M	ASD	12.682	4	1	5	Adost
D4X7X	F	ASD	13.963	5	4	9	Adost
C9S3U	M	ASD	14.883	14	5	19	Adost
Z7H2Y	F	ASD	27.565	19	7	26	Adost
D9Q4B	M	ASD	26.875	7	4	11	Adost
E3H2K	M	ASD	18.76	13	2	15	Adost
V5V6J	M	ASD	34.366	5	6	11	Adosmod1
C9L3R	M	ASD	26.973	5	4	9	Adost
D6R6A	M	TD	18.136	0	3	3	Adost
Q9R6D	M	TD	34.464	4	1	5	Adosmod2
L4F5H	M	TD	22.275	3	0	3	Adost
C9J5X	M	ASD	21.224	16	6	22	Adost
B7W9K	M	TD	18.497	2	2	4	Adost
M6T3S	F	TD	35.187	2	0	2	Adosmod1
E4W3W	M	ASD	23.129	17	7	24	Adost
A9M2U	F	ASD	33.938	8	8	16	Adosmod1
J4Z8F	M	TD	24.739	6	0	6	Adost
A9H9C	M	ASD	33.117	11	5	16	Adosmod1
E2E9K	M	ASD	32.493	15	8	23	Adosmod1
B4X8Q	M	ASD	30.916	14	4	18	Adost
D5L6P	M	ASD	22.571	8	6	14	Adost
E6F3W	F	TD	20.041	0	0	0	Adost
E2E2N	F	ASD	29.47	14	2	16	Adost
C9E7E	M	TD	18.858	1	0	1	Adost
E7Q3K	M	ASD	18.628	8	0	8	Adost
D3H4J	M	ASD	30.587	3	2	5	Adosmod2
E4N8T	F	ASD	13.569	13	4	17	Adost
A2C9K	M	TD	25.068	2	0	2	Adost
D3M3N	F	ASD	27.4	20	7	27	Adost
C2B9J	M	ASD	26.021	13	4	17	Adost
E6L8H	M	ASD	24.838	15	4	19	Adost
E2T8N	M	ASD	33.314	4	7	11	Adosmod1
E4G4A	M	ASD	25.561	16	4	20	Adost
A5D9H	M	ASD	34.004	13	6	19	Adosmod1
E6U6E	M	ASD	27.992	20	4	24	Adost
K3T2X	M	TD	36.501	4	0	4	Adosmod2
E3X6J	M	ASD	28.583	15	7	22	Adost
A7D7C	M	ASD	33.708	19	8	27	Adosmod1
E5G4N	F	ASD	14.39	14	3	17	Adost
E6L3T	M	ASD	27.663	4	3	7	Adost
Y2L6J	M	ASD	22.472	20	7	27	Adost
Y2G9Y	M	ASD	33.15	13	3	16	Adosmod1
D5C3E	M	ASD	16	3	1	4	Adost
E3G3N	M	ASD	23.885	11	6	17	Adost
A2R7Q	F	TD	24.214	5	0	5	Adost
E3Z5A	M	ASD	24.152	8	8	16	Adost
C4M6X	M	TD	27.696	0	1	1	Adost
G4S4X	M	ASD	21.388	10	4	14	Adost
F5U3G	M	ASD	19.285	16	6	22	Adost
E7A4M	M	TD	21.914	2	1	3	Adost
F3C9T	M	ASD	25.641	9	5	14	Adost
E9Z8Y	M	ASD	21.06	16	4	20	Adost
D3D9H	M	ASD	29.897	9	2	11	Adost
F2G2L	M	TD	32.953	2	2	4	Adosmod2
G5Y4Q	M	ASD	24.674	13	7	20	Adost
F2E6N	F	TD	16.559	2	2	4	Adost
E7V8H	M	ASD	20.665	13	8	21	Adost
E9P5Z	F	ASD	25.626	9	7	16	Adost
F6J7S	M	TD	16.296	1	0	1	Adost
K8L7U	M	ASD	33.38	13	4	17	Adosmod1
F4L5V	M	ASD	18.628	19	6	25	Adost
F3E9H	F	TD	29.142	3	3	6	Adost
C9Q7K	F	ASD	34.103	20	6	26	Adosmod1
G7E5S	M	ASD	21.191	8	4	12	Adost
C4J9V	M	ASD	33.741	8	5	13	Adosmod1
C8B3E	F	ASD	26.251	12	6	18	Adost
B8H2B	F	ASD	22.604	19	6	25	Adost
E7D9J	M	ASD	33.018	14	6	20	Adosmod2
G6Y4E	M	TD	15.409	1	3	4	Adost
E4V6V	M	ASD	23.721	4	3	7	Adost
Q9A9T	M	ASD	33.413	16	7	23	Adosmod1
A2A4U	M	TD	35.581	2	2	4	Adosmod2
A4G7T	M	ASD	33.741	4	5	9	Adosmod1
F3V2B	M	ASD	18.037	19	4	23	Adost
B7G3Q	M	ASD	33.248	18	7	25	Adosmod1
G5Y5N	F	ASD	25.659	11	7	18	Adost
E8D8Y	M	ASD	33.281	17	6	23	Adosmod1
J4V5K	M	ASD	18.661	11	8	19	Adost
E6J2U	M	ASD	34.037	15	6	21	Adosmod2
G5D8P	F	ASD	33.84	18	7	25	Adosmod1
G9Z5Y	M	ASD	22.242	18	7	25	Adost
G9F9S	M	ASD	18.53	8	1	9	Adost
G5R6N	F	ASD	36.665	10	5	15	Adosmod1
H2S9T	F	ASD	34.464	10	1	11	Adosmod1
Y6S9W	M	ASD	29.832	10	4	14	Adost
G7Q3D	M	ASD	29.175	13	6	19	Adost
H5Z3V	M	TD	22.669	3	1	4	Adost
G8P3W	F	TD	41.823	3	1	4	Adosmod2
H3J8S	F	ASD	30.094	20	3	23	Adost
H3L9E	M	ASD	29.109	8	5	14	Adost
G8J2Q	M	ASD	30.062	14	7	21	Adost
B2M4E	M	TD	27.466	5	2	7	Adost
A6F3L	M	ASD	33.248	18	6	24	Adosmod1
H7R5P	M	ASD	23.392	0	5	5	Adost
H4Z6N	M	ASD	24.674	19	0	19	Adost
C9G7S	M	TD	23.885	1	2	3	Adost
E2P4U	M	ASD	34.628	17	8	25	Adosmod1
H7F9A	F	ASD	17.84	9	2	11	Adost
D8D2R	M	ASD	34.136	10	5	15	Adosmod1
G9Y8X	M	ASD	33.314	20	8	28	Adosmod1
J5H7M	M	ASD	21.979	19	8	27	Adost
L5F5V	M	ASD	21.979	12	7	19	Adost
H8G7A	F	ASD	17.15	11	4	15	Adost
B8N5Q	M	ASD	34	13	8	21	Adosmod1
J6T7G	F	ASD	28.977	18	8	26	Adost
R3S3G	M	TD	34.168	4	0	4	Adosmod2
K6F4Q	M	ASD	14.784	20	3	23	Adost
B6C2P	M	TD	37.092	2	0	2	Adosmod2
B6J4N	M	TD	37.092	3	0	3	Adosmod2
L9G8Z	M	ASD	34.201	20	8	28	Adosmod1
C7H6Y	F	ASD	33.61	15	4	19	Adosmod2
H9Z9Y	M	ASD	24.969	19	5	24	Adost
A2Z7H	M	ASD	34.595	20	8	28	Adosmod1
J5X5M	M	ASD	28.78	10	7	17	Adost
K4Z5V	M	ASD	29.47	15	6	21	Adost
M2W7A	F	ASD	26.382	20	5	25	Adost
J2D9C	F	ASD	17.511	13	1	14	Adost
L5G3H	F	ASD	18.002	19	7	26	Adost
K5H7V	F	ASD	23.031	20	8	28	Adost
K5E4U	F	TD	15.474	5	2	7	Adost
L8E4H	M	ASD	33.971	14	6	20	Adosmod1
L2Y5J	M	ASD	30.193	19	8	27	Adost
K8S3U	F	ASD	21.979	12	4	16	Adost
K7R2P	F	ASD	31.934	14	4	18	Adosmod1
K6B8E	M	TD	15.08	6	2	8	Adost
L5Y8F	F	ASD	17.018	12	4	16	Adost
L8Y2K	M	ASD	22.078	18	7	25	Adost
M5E5L	M	ASD	29.634	18	7	25	Adost
H3U7N	F	ASD	16.723	11	4	15	Adost
L5E6A	M	ASD	15.08	13	3	16	Adost
M4S9U	M	ASD	28.156	10	4	14	Adost
J3D2T	M	ASD	30.423	15	5	20	Adost
L6Z3M	F	ASD	29.864	19	5	24	Adost
L6E4F	M	ASD	33.446	8	6	14	Adosmod1
L7X5U	M	ASD	29.273	19	7	26	Adost
J7J9R	M	ASD	32.789	17	6	23	Adosmod1
B7T5L	M	TD	35.515	3	2	5	Adosmod2
C8B7U	F	ASD	33.018	19	8	27	Adosmod1
N6P2P	M	ASD	25.265	10	5	15	Adost
F4Z9B	M	TD	24.181	8	3	11	Adost
A6Y9Z	M	TD	34.136	1	1	2	Adosmod1
L8A5D	M	ASD	36.468	15	8	23	Adosmod1
F8P3Z	M	ASD	34.103	14	8	22	Adosmod1
K6E5T	F	TD	34.07	5	0	5	Adosmod2
D8G5S	M	ASD	25.626	11	3	14	Adost
F7G3C	M	ASD	27.466	13	7	20	Adost
M8Q5H	M	TD	22.308	4	3	7	Adost
M8H3P	M	ASD	34.267	5	6	11	Adosmod1
J4M8X	F	ASD	25.101	18	4	22	Adost
E8J2K	M	ASD	30.259	15	8	23	Adost
N2J3L	M	ASD	21.388	19	8	27	Adost
M3L5M	M	ASD	20.567	20	7	27	Adost
N2X6S	F	ASD	25.922	19	8	27	Adost
M3J7T	M	ASD	22.998	10	6	16	Adost
M8J3V	M	TD	18.234	3	1	4	Adost
E5L2H	M	ASD	37.322	6	6	12	Adosmod2
M8U8Q	M	ASD	32.591	18	7	25	Adosmod1
L8P5E	M	ASD	16.92	11	5	16	Adost
F8B9F	M	ASD	24.608	7	4	11	Adost
K2R4R	F	TD	17.84	4	2	6	Adost
M3M9W	M	TD	14.39	5	3	8	Adost
F7X6K	M	ASD	26.71	11	7	18	Adost
N6Q4E	F	ASD	24.575	18	9	27	Adost
P5B8P	F	TD	17.347	4	0	4	Adost
F4G5G	M	ASD	24.378	8	6	14	Adost
M8D2P	M	ASD	22.472	18	7	25	Adost
P3Y9Q	M	ASD	33.413	13	6	19	Adosmod2
J9B6Q	M	ASD	25.068	19	7	26	Adost
A7B7N	M	ASD	33.61	4	8	12	Adosmod1
M8R5P	M	ASD	14.85	20	7	27	Adost
M4N4R	M	ASD	22.407	18	5	23	Adost
L8P9H	F	ASD	21.684	16	2	18	Adost
M8A7U	F	ASD	12.912	14	4	18	Adost
N5W9H	F	ASD	32.92	13	3	16	Adosmod1
Q4G7J	F	ASD	19.45	20	5	25	Adost
P2M4B	M	ASD	15.507	20	5	25	Adost
M6S6E	M	TD	15.704	5	1	6	Adost
N6A9W	M	ASD	17.84	20	5	25	Adost
Q4M2R	F	TD	35.055	1	1	2	Adosmod1
N3C4G	M	ASD	34.431	8	4	12	Adosmod1
Q5F3A	M	ASD	33.478	18	8	26	Adosmod2
F2C4E	F	ASD	33.018	12	6	18	Adosmod1
N8P9B	M	ASD	28.09	17	4	21	Adost
N2Z6G	M	ASD	26.71	9	6	15	Adost
Q7G4G	F	ASD	34.99	13	8	21	Adosmod1
N7U7B	M	ASD	16.236	18	7	25	Adost
n6c6s	M	ASD	15.179	16	3	19	Adost
P2V6B	M	ASD	22.669	18	7	25	Adost
J9W8Q	M	ASD	20.271	10	3	13	Adost
P2N3K	M	ASD	28	15	8	23	Adost
E9S6G	F	ASD	33.446	7	7	14	Adosmod1
P9P8B	M	ASD	25.133	12	4	16	Adost
R2B3D	M	ASD	24.476	16	8	24	Adost
M8R2V	F	ASD	23.951	15	6	21	Adost
P2Q3L	M	ASD	29.372	2	8	10	Adost
P2C5M	M	ASD	29.93	11	3	14	Adost
P2W5W	M	ASD	17.971	6	4	10	Adost
L5X2A	M	ASD	19.515	12	6	18	Adost
K4T4U	F	TD	19.844	8	0	8	Adost
K4S6J	M	ASD	18.844	9	4	13	Adost
Q9N9Z	F	ASD	34.891	15	8	23	Adosmod1
P6N7F	M	ASD	17.774	8	3	11	Adost
K3V8X	M	ASD	30.719	15	4	19	Adost
P8M4H	M	ASD	30.094	13	6	19	Adost
B5T5J	F	ASD	34.234	16	4	20	Adosmod2
R6V4D	M	ASD	33.971	11	8	19	Adosmod1
Q7V5S	M	ASD	21.257	13	8	21	Adost
Q2U5F	M	TD	19.384	3	0	3	Adost
L3E9Q	F	ASD	30.9	8	4	12	Adost
N6L2T	M	TD	18.037	0	3	3	Adost
L4U4L	M	ASD	20.9	1	0	1	Adost
R5S8W	F	TD	18.76	2	4	6	Adost
P7W9G	M	ASD	31.836	13	7	20	Adosmod1
P9D4R	F	ASD	30.719	20	6	26	Adost
Q5H4X	F	ASD	22.012	20	7	27	Adost
P5N5V	F	ASD	25.363	19	7	26	Adost
P7P5F	F	ASD	25.363	19	6	25	Adost
L7D6U	M	ASD	36.994	13	6	19	Adosmod1
P4M7J	F	TD	15.606	4	1	5	Adost
P5W7V	F	ASD	25.758	12	4	16	Adost
R8J9T	M	ASD	20.041	17	7	24	Adost
Q2W7C	M	ASD	32.986	19	8	27	Adosmod1
Q2L4Q	F	ASD	31.507	6	6	12	Adosmod1
L6T8W	M	ASD	24.706	20	8	28	Adost
Q3A2Q	F	ASD	21.388	20	8	28	Adost
P7T5U	M	ASD	19.023	15	4	19	Adost
P7H4E	M	ASD	30.817	14	7	21	Adost
S2N9X	M	ASD	28.025	14	8	22	Adost
P9K6Q	M	ASD	25.396	13	6	19	Adost
S3Z4L	M	ASD	12.682	4	4	8	Adost
Q6L8X	F	ASD	20.205	17	4	21	Adost
S4N4A	M	ASD	24.772	10	7	17	Adost
R5K3X	M	ASD	15.211	20	4	24	Adost
Q5G4E	M	ASD	32.953	20	8	28	Adosmod1
P6N2R	M	ASD	26.645	20	6	26	Adost
Q6J3J	M	ASD	18.497	15	6	21	Adost
R2J2Q	M	ASD	39.031	13	8	21	Adosmod2
E2N4N	F	ASD	31.08	19	8	27	Adosmod1
S8K9K	M	ASD	21.158	18	6	24	Adost
Q8B7E	M	ASD	16.657	18	6	24	Adost
P9W7B	F	ASD	22.867	19	6	25	Adost
Q3Y3Z	M	ASD	28.025	18	6	24	Adost
Q4J4E	M	ASD	30.916	14	8	22	Adost
R3V9N	F	ASD	18.431	18	6	24	Adost
R2R9K	M	ASD	25.002	10	6	16	Adost
J2S9D	M	ASD	24.181	13	3	16	Adost
T4J8W	F	ASD	19.745	15	7	22	Adost
S9Z6Z	M	ASD	28.78	19	4	23	Adost
R4Y7C	M	ASD	25.166	20	5	25	Adost
Q6N2N	M	TD	20.961	2	0	2	Adost
T3N4H	M	ASD	29.372	12	6	18	Adost
Q2Y4W	F	ASD	24.838	20	3	23	Adost
R9Y5Y	M	ASD	23.392	20	8	28	Adost
D9M2K	M	ASD	34.924	13	7	20	Adosmod1
Q4S7P	M	ASD	21.322	17	5	22	Adost
Q7P6A	M	ASD	33.084	9	8	17	Adosmod1
S5Z8E	F	ASD	19.154	20	2	22	Adost
R3W8W	F	ASD	18.595	9	7	16	Adost
R8C4C	M	ASD	22.341	13	6	19	Adost
T2Z7A	M	ASD	16.296	19	5	24	Adost
R2J3N	F	ASD	19.745	18	3	21	Adost
R5U9V	M	ASD	30.357	8	6	14	Adost
S7P8B	M	ASD	14.489	18	6	24	Adost
S3B5J	M	ASD	12.846	9	6	15	Adost
R6S7N	M	ASD	23.294	6	2	8	Adost
S8R9N	M	ASD	14.39	18	6	24	Adost
T2P6J	M	ASD	27.86	20	5	25	Adost
U3K9W	M	ASD	18.3	16	4	20	Adost
S8N8H	M	ASD	12.945	15	3	18	Adost
T2P4Z	M	ASD	32.099	7	8	15	Adosmod2
S2H5X	M	ASD	18.234	4	5	9	Adost
S7V9C	M	ASD	23.721	18	7	25	Adost
D2N6A	M	ASD	33.741	8	4	12	Adosmod1
T5P7K	F	ASD	21.421	19	3	22	Adost
U7B9W	M	ASD	14.916	15	5	20	Adost
S2B7D	M	ASD	31.901	17	7	24	Adosmod1
T3H9M	M	ASD	24.838	17	7	24	Adost
U2N6X	F	ASD	14.817	10	4	14	Adost
U5A6U	F	ASD	14.39	7	3	10	Adost
U2B3F	M	ASD	16.329	8	5	13	Adost
P8Y2Y	M	ASD	20.337	19	6	25	Adost
S5S2H	M	ASD	34.037	16	7	23	Adosmod1
U9N4X	F	ASD	15.639	20	5	25	Adost
S9F5F	M	ASD	29.405	17	7	24	Adost
T3K6h	M	ASD	29.667	19	5	24	Adost
S8C3N	M	ASD	29.569	11	5	16	Adost
U2F8V	M	TD	19.285	4	2	6	Adost
L2M7R	M	ASD	33.051	11	4	15	Adosmod1
T7V9L	M	ASD	32.427	11	7	18	Adosmod1
U5Q3K	M	ASD	22.965	19	8	27	Adost
V6Z7W	M	ASD	16.1	13	2	15	Adost
U3K8Y	F	TD	17	4	0	4	Adost
U7R7W	F	ASD	22.8	14	6	20	Adost
V2H4Q	M	ASD	28.5	19	7	26	Adost
U2Y7C	M	ASD	23.7	11	2	13	Adost
V6G3D	M	ASD	29.1	12	4	16	Adost
U6R6L	F	ASD	32.066	9	1	10	Adosmod1
U8H6V	M	ASD	33.6	11	7	18	Adosmod1
V2R8L	M	ASD	25.3	16	8	24	Adost
L7S3D	M	ASD	35.6	17	6	23	Adosmod1
W2P4Q	F	ASD	31	9	4	13	Adosmod1
V2K4E	F	ASD	30.1	15	6	21	Adost
U7B2N	F	ASD	25.5	19	6	25	Adost
V5G7S	M	ASD	26.3	14	7	21	Adost
K2U9B	M	ASD	30.6	10	5	15	Adost
V4R2C	M	ASD	24.5	13	4	17	Adost
V5D5P	F	ASD	31.8	9	2	11	Adosmod2
W4B6T	M	ASD	20.4	19	6	25	Adost
G4M3R	M	ASD	34.3	15	8	23	Adosmod2
V2R3K	M	ASD	20.8	20	6	26	Adost
W4D7S	M	ASD	34.8	13	3	16	Adosmod1
W4G3K	M	ASD	28.3	20	8	28	Adost
X2C3C	M	ASD	23	5	5	10	Adost
W7X4N	M	ASD	36.074	18	8	26	Adosmod1
U9L7Q	M	ASD	13.7	12	4	16	Adost
X9E5G	M	ASD	32.329	15	8	23	Adosmod1
W4C4S	M	ASD	30.9	20	6	26	Adost
N8V2U	M	ASD	35.975	8	4	12	Adosmod1
X5K9C	M	ASD	31.77	18	8	26	Adosmod1
W5D9P	F	ASD	22.6	20	8	28	Adost
X9K9G	M	ASD	22.9	19	7	26	Adost
M9U5X	F	ASD	35	10	4	14	Adosmod1
W9G5L	M	ASD	25.758	19	7	26	Adost
Y2P8M	M	ASD	32.8	5	5	10	Adosmod1
Y4L7V	F	ASD	32.4	12	2	14	Adosmod2
W7C3X	F	ASD	25.7	20	7	27	Adost
M7P3E	F	ASD	31.2	16	5	21	Adosmod1
Q3J6X	M	ASD	33.3	14	6	20	Adosmod1
X2B4F	M	ASD	24.6	20	6	26	Adost
X2H8M	F	ASD	32.1	12	7	19	Adosmod2
J7T7U	F	ASD	33.2	10	6	16	Adosmod2
Q2F3V	F	ASD	33.9	10	4	14	Adosmod1
Y2S9F	F	ASD	15.409	10	2	12	Adost
L3Z6P	F	TD	33.6	2	1	3	Adosmod2
J7C3C	M	ASD	32	16	6	22	Adosmod1
X2J6L	M	ASD	35.844	10	7	17	Adosmod1
M5G2G	M	ASD	32.2	11	6	17	Adosmod2
U3N8U	M	ASD	15	18	7	25	Adost
S2L4V	M	ASD	33.6	16	6	22	Adosmod1
Y8M5A	M	ASD	32.8	17	8	25	Adosmod1
X2R9P	M	ASD	26.1	20	8	28	Adost
X5T8J	M	ASD	18.4	10	0	10	Adost
X8M6N	F	ASD	23.9	18	4	22	Adost
S5G6F	M	ASD	33.2	17	8	25	Adosmod1
W7F8U	M	ASD	28.3	19	6	25	Adost
Y4A4K	M	ASD	28.7	17	6	23	Adost
W6B4N	M	TD	18.793	11	1	12	Adost
R2C4H	M	ASD	33.4	13	5	18	Adosmod1
P3S7E	M	ASD	32.6	13	6	19	Adosmod1
S2P6M	M	ASD	32	17	7	24	Adosmod1
W3U8R	F	ASD	32.6	18	6	24	Adosmod1
U6D4V	M	ASD	36.9	14	4	18	Adosmod1
V7S2Y	F	ASD	18.3	11	2	13	Adost
V8R2T	M	ASD	30.5	17	7	24	Adost
P3B2Z	M	ASD	35.4	10	5	15	Adosmod1
Y5M2Q	M	ASD	29.7	12	8	20	Adost
Y7Q9W	M	ASD	33.8	17	4	21	Adosmod1
X2C8Q	M	ASD	27.5	11	5	16	Adost
M3P3Y	F	TD	34.7	7	0	7	Adosmod2
Y9P4E	F	ASD	28.4	19	6	25	Adost
W7D2U	M	ASD	23.3	11	4	15	Adost
X7A5P	M	ASD	20.8	17	6	23	Adost
Y2V7F	F	ASD	25.1	16	8	24	Adost
S5Z4N	F	ASD	31.2	14	5	19	Adosmod1
X9E2B	F	ASD	27.4	11	6	17	Adost
Z2f4z	M	ASD	12.9	12	3	15	Adost
P6G2B	M	ASD	32.6	17	8	25	Adosmod1
X8E6D	F	ASD	20.5	20	6	26	Adost
y8v7m	F	ASD	26.2	20	6	26	Adost
Y9N9X	M	ASD	37.3	13	8	21	Adosmod1
V7G5A	M	ASD	20.2	6	4	10	Adost
Y9F7S	F	ASD	18.6	10	4	14	Adost
G2F2B	F	ASD	32.6	13	6	19	Adosmod1
V4Q6X	F	ASD	41	20	7	27	Adosmod1
Z4Q8F	M	ASD	14.8	6	6	12	Adost
X6T8W	M	ASD	30.6	18	5	23	Adost
R3H9T	F	ASD	35	6	6	12	Adosmod1
N3S5A	M	TD	34.8	3	2	5	Adosmod2
X3P7T	F	ASD	33.6	19	7	26	Adosmod1
Z5E5H	F	ASD	30.9	20	7	27	Adost
X3H8N	M	ASD	32.7	15	6	21	Adosmod1
Z6T9N	F	ASD	32.7	6	4	10	Adosmod1
Z7B8U	F	ASD	20.2	20	7	27	Adost
Z5T7E	F	ASD	19.3	16	8	24	Adost
S4Q8R	F	TD	32.9	4	2	6	Adosmod1
Z7T4Z	F	ASD	28.9	18	6	24	Adost
W9C5V	M	ASD	30.1	18	6	24	Adost
Z5M2Y	M	ASD	34.1	11	7	18	Adosmod1
Y5C5W	F	ASD	26.7	20	7	27	Adost
Z8Y4X	M	ASD	34.5	5	6	11	Adosmod1
Z3D5L	M	ASD	22.6	20	8	28	Adost
Z5Z5Y	M	ASD	32.6	16	6	22	Adosmod1
X4G5C	F	ASD	23.6	20	3	23	Adost
X4W5W	F	ASD	23.6	18	2	20	Adost
Z7E2E	M	ASD	29.6	20	4	24	Adost
Z3M3U	F	ASD	13	12	3	15	Adost
Y3E9A	M	ASD	27.9	20	8	28	Adost
Y8N8M	F	ASD	24.9	16	4	20	Adost
S4S6K	M	ASD	33	18	7	25	Adosmod1
Z3Z3C	F	ASD	31.1	17	6	23	Adosmod1
Y9R5D	M	ASD	28.5	10	5	15	Adost
E3N5Y	F	TD	47.3	4	1	5	Adosmod2
A2A8L	M	ASD	30.7	14	8	22	Adost
z3u7v	M	ASD	24.7	19	7	26	Adost
Z7H3W	M	ASD	21.7	18	6	24	Adost
Z3L3Z	F	ASD	22.3	16	4	20	Adost
Z4H7K	F	ASD	29	21	5	26	Adost
Z4B4N	F	ASD	28.9	18	8	26	Adost
z2p5d	F	ASD	15.6	7	1	8	Adost
Y6V6A	M	ASD	23	20	5	25	Adost
U9G8X	F	ASD	32.1	19	8	27	Adosmod1
A2F6A	M	ASD	19.7	18	6	24	Adost
Y4W9W	M	ASD	34.2	9	5	14	Adosmod2
A2C5T	M	ASD	26.5	15	6	21	Adost
Z8V2U	F	ASD	14.7	8	6	14	Adost
Y7H5V	M	ASD	24	9	3	12	Adost
A2C4V	M	ASD	33.8	20	8	28	Adosmod1
T9Y7Z	M	ASD	31.1	9	6	15	Adosmod2
z4r8a	M	ASD	25.3	20	8	28	Adost
A2L3Q	M	ASD	27.9	20	8	28	Adost
A2F7K	M	ASD	23.2	17	7	24	Adost
A2B2G	M	ASD	18.9	20	6	26	Adost
Z7D4F	M	ASD	20.4	20	8	28	Adost
A2H2K	M	ASD	26.8	15	4	19	Adost
Y4T7G	M	ASD	34.9	20	8	28	Adosmod1
A2Q5N	F	TD	22.1	3	0	3	Adost
A2N9Q	M	ASD	29.8	18	8	26	Adost
A2J5K	M	ASD	22.4	20	8	28	Adost
A2R5U	M	ASD	20.2	11	7	18	Adost
T4T4F	M	ASD	31.7	19	8	27	Adosmod1
A2T2D	M	ASD	22.9	20	8	28	Adost
A2Z2G	F	ASD	25.1	19	6	25	Adost
A2L7T	M	ASD	30	16	6	22	Adost
A2Y7Z	M	ASD	22.2	19	6	25	Adost
A2R6F	M	ASD	19.3	11	8	19	Adost
A3B5Z	M	TD	25.6	4	0	4	Adost
A2M7B	F	ASD	22.505	19	8	27	Adost
A2K5R	M	ASD	33.807	19	8	27	Adosmod1
A2P2Z	F	ASD	30.62	7	6	13	Adost
A2G2D	F	ASD	17.051	9	2	11	Adost
A2N2G	M	ASD	29.536	20	8	28	Adost
P2N8L	M	ASD	35.023	13	5	18	Adosmod1
A2Z5Y	F	ASD	33.708	12	5	17	Adosmod1
A3G6U	M	ASD	36.731	16	6	22	Adosmod1
A3J4N	M	ASD	24.181	17	8	25	Adost
A2Z6W	M	ASD	17.643	18	7	25	Adost
A2Z3E	M	ASD	30.587	16	4	20	Adost
A3K2Y	F	ASD	28.386	19	8	27	Adost
A3E9M	M	ASD	33.084	20	8	28	Adosmod1
A3C7D	M	ASD	23.425	17	6	23	Adost
A3N4D	M	ASD	24.575	14	5	19	Adost
a3n3s	M	ASD	19.055	7	6	13	Adost
A3H5E	M	ASD	30.193	14	8	22	Adost
A3P6S	M	ASD	24.674	14	4	18	Adost
T3Z9V	M	ASD	32.986	10	5	15	Adosmod2
W4J4J	M	ASD	33.478	13	7	20	Adosmod1
A3D2V	M	ASD	19.088	9	4	13	Adost
A3R2Q	M	ASD	23.951	19	6	25	Adost
A3L5A	M	ASD	14.587	18	3	21	Adost
A2V4M	F	TD	24.444	2	1	3	Adost
A3Q9F	M	ASD	25.791	18	8	26	Adost
A3J9P	M	ASD	16.887	16	8	24	Adost
Z5J2R	F	ASD	24.345	18	6	24	Adost
A3J7T	M	ASD	30.554	20	6	26	Adost
A3S3U	M	ASD	28.09	20	6	26	Adost
W6L2R	M	ASD	32.526	8	6	14	Adosmod1
A3F6Z	F	ASD	26.743	15	6	21	Adost
A3X3E	M	ASD	26.743	19	7	26	Adost
A3H4G	M	ASD	31.409	7	6	13	Adosmod1
A3G2R	M	ASD	21.979	12	3	15	Adost
X2W8Z	F	ASD	32.723	15	4	19	Adosmod1
A4A9X	M	ASD	28.813	19	8	27	Adost
V9D3X	M	ASD	32.46	16	5	21	Adosmod1
A4C4L	F	ASD	34.201	19	6	25	Adosmod1
U4Z7L	M	ASD	34.267	8	7	15	Adosmod1
A3T2R	M	ASD	26.71	17	8	25	Adost
A4k8y	M	ASD	24.312	17	2	19	Adost
A3Z7V	F	ASD	24.049	21	4	25	Adost
A2R2C	F	ASD	32.526	19	6	25	Adosmod1
A3Y8A	M	ASD	24.575	18	2	20	Adost
A3Z2U	M	ASD	24.575	15	3	18	Adost
A4B6Y	M	ASD	34.464	10	6	16	Adosmod1
A4C4X	M	ASD	24.641	16	6	22	Adost
A4Y2P	M	ASD	32.23	16	8	24	Adosmod1
A4L6X	M	ASD	18.858	15	4	19	Adost
A3Y2Z	F	TD	41.725	5	0	5	Adosmod2
A4M5H	M	ASD	34.661	11	6	17	Adosmod2
A5A3Z	M	ASD	32.329	20	8	28	Adosmod1
A5B2K	M	ASD	31.113	7	6	13	Adosmod1
A4U4H	F	TD	12.255	3	0	3	Adost
Z4R4J	M	ASD	14.62	14	5	19	Adost
A5E9P	M	ASD	27.039	14	8	22	Adost
V9C4P	M	ASD	34.793	17	8	25	Adosmod1
W6G8B	M	ASD	31.08	11	5	16	Adosmod1
A5F8L	M	ASD	23.228	19	6	25	Adost
A5E4N	F	ASD	23.622	17	2	19	Adost
A4Q2K	F	ASD	21.815	10	4	14	Adost
A5T4P	M	ASD	20.862	20	7	27	Adost
W9C9A	M	ASD	33.117	13	2	15	Adosmod2
A5S7B	M	ASD	33.051	20	8	28	Adosmod1
A4V5M	F	ASD	32.526	15	6	21	Adosmod1
A4X8G	M	ASD	28.517	15	4	19	Adost
V8L7L	M	ASD	42.086	17	6	23	Adosmod1
A6X5D	M	ASD	24.509	12	5	17	Adost
A5H2B	F	ASD	28.583	20	6	26	Adost
A4M3Y	F	ASD	18.267	18	5	23	Adost
A5W2C	M	ASD	35.023	14	6	20	Adosmod1
A6E2G	F	ASD	25.068	10	8	18	Adost
A4N7W	M	ASD	29.339	20	6	26	Adost
A6E3E	M	ASD	23.754	18	6	24	Adost
A5E2F	M	ASD	14.982	17	8	25	Adost
A6P7G	M	ASD	34.595	12	8	20	Adosmod2
A5H7P	M	ASD	29.109	15	2	17	Adost
A7P5M	F	ASD	28.55	20	8	28	Adost
A6G4D	M	ASD	33.84	8	6	14	Adosmod1
X3A4A	M	ASD	31.803	16	6	22	Adosmod1
A3B4Q	F	ASD	19.515	20	6	26	Adost
A7U2D	F	ASD	21.06	19	6	25	Adost
A7M9C	M	ASD	33.84	19	8	27	Adosmod1
A6H7Q	M	ASD	31.836	20	6	26	Adosmod1
A5H8A	F	ASD	29.339	13	2	15	Adost
A5R8E	F	ASD	27.138	18	4	22	Adost
A5G4P	M	ASD	26.546	20	8	28	Adost
A5Y2Q	M	ASD	33.774	19	8	27	Adosmod1
A6B3V	F	ASD	32	18	3	21	Adosmod1
A5X2V	M	ASD	28.912	17	8	25	Adost
A8F2Q	F	TD	24.181	4	2	6	Adost
A6A8D	M	ASD	32.887	16	6	22	Adosmod1
A6C3Q	M	ASD	24.082	19	6	25	Adost
A4K2B	M	ASD	17.478	15	7	22	Adost
A6L4S	M	ASD	30.719	20	6	26	Adost
A7B4U	M	ASD	34.431	8	7	15	Adosmod2
A7K5W	M	ASD	27.203	20	8	28	Adost
A5X6Y	M	ASD	19.45	15	7	22	Adost
A8R7K	M	ASD	16.394	19	4	23	Adost
A9D9M	M	TD	41.495	1	3	4	Adosmod2
A7B4H	F	ASD	22.275	20	8	28	Adost
A9N6F	M	ASD	13.996	19	4	23	Adost
A7L5R	M	ASD	31.836	17	5	22	Adosmod1
B2H5M	M	ASD	17.938	15	6	21	Adost
A4S2X	M	ASD	32.394	14	7	21	Adosmod1
A7X4G	M	ASD	23.129	13	6	19	Adost
B2G5F	F	ASD	21.717	11	4	15	Adost
A8U5W	M	TD	17.807	3	1	4	Adost
A6D2M	M	ASD	31.441	20	7	27	Adosmod1
A8Z9W	M	ASD	13.339	16	4	20	Adost
A7W4M	M	ASD	26.908	11	5	16	Adost
A7Q8Y	M	ASD	30.719	20	7	27	Adost
A9J7Z	F	ASD	23.754	17	7	24	Adost
A8R9F	M	ASD	19.351	9	6	15	Adost
B3D4Z	F	ASD	31.211	17	5	22	Adosmod1
A9X6E	M	ASD	22.341	13	5	18	Adost
B2R7M	M	ASD	19.023	12	4	16	Adost
b2y3t	F	ASD	17.478	16	6	22	Adost
A9K2T	M	ASD	29.207	20	8	28	Adost
A7Z5F	M	ASD	24.214	13	5	18	Adost
A9W5A	M	ASD	26.382	19	8	27	Adost
A9C6M	M	ASD	25.298	9	4	13	Adost
A2P2N	M	ASD	21.158	20	8	28	Adost
A9X4J	F	ASD	32.164	9	4	13	Adosmod1
A8F3Z	M	ASD	31.77	16	7	23	Adosmod1
B2C6B	F	TD	16.789	2	1	3	Adost
A7K3C	F	ASD	31.934	14	6	20	Adosmod1
B2U4C	M	ASD	14.127	20	8	28	Adost
A9Z8Z	M	TD	18.76	0	2	2	Adost
Y2L3Q	M	ASD	34.004	18	8	26	Adosmod1
v6e4a	M	TD	31.934	2	1	3	Adosmod1
A6A3P	F	ASD	29.405	18	7	25	Adost
A7S6S	M	ASD	20.928	18	5	23	Adost
A8M3R	F	ASD	20.238	18	8	26	Adost
B4E2B	M	ASD	33.971	17	4	21	Adosmod1
A5J6L	M	ASD	23.885	18	8	26	Adost
B4E3L	F	ASD	17.511	20	7	27	Adost
A9B4K	M	ASD	21.815	13	5	18	Adost
A5T5Y	M	ASD	23.261	15	4	19	Adost
B3Q5L	M	ASD	32.986	11	5	16	Adosmod1
B3Z5W	M	ASD	30.259	19	8	27	Adost
A6K9M	M	ASD	31.737	3	5	8	Adosmod1
A7U7E	M	ASD	31.573	18	6	24	Adosmod1
B2H6W	F	ASD	14.029	13	7	20	Adost
A6G5Z	M	ASD	28.222	20	6	26	Adost
A9D8P	F	ASD	29.667	20	7	27	Adost
A5U7C	M	ASD	27.663	14	8	22	Adost
Z7A9L	M	ASD	32.427	12	6	18	Adosmod1
A7L6P	M	ASD	27.893	20	8	28	Adost
A7B7Z	M	ASD	24.312	20	7	27	Adost
A7H7R	F	ASD	23.195	11	4	15	Adost
A8S9Y	M	ASD	33.906	17	6	23	Adosmod2
B2L5U	M	ASD	14.883	15	5	20	Adost
X7T8X	M	ASD	34.333	11	4	15	Adosmod2
A9B7Q	F	ASD	31.211	8	8	16	Adosmod1
A6W2Q	M	ASD	24.838	17	8	25	Adost
A8J3J	M	ASD	18.727	16	3	19	Adost
B4S5B	F	ASD	20.337	9	3	12	Adost
A6N5R	M	ASD	16.624	12	6	18	Adost
A7Z3W	M	ASD	16.361	19	7	26	Adost
B2T6Q	F	ASD	30.653	15	5	20	Adost
B4R9K	F	ASD	25.593	22	6	28	Adost
B4z6J	F	ASD	29.667	20	8	28	Adost
A6U4K	M	ASD	25.429	19	7	26	Adost
A6p9p	M	ASD	31.54	15	8	23	Adosmod1
