# Supplementary material for: Large-scale examination of early-age sex differences in neurotypical toddlers and those with autism spectrum disorder or other developmental conditions
Source: Nat Hum Behav. 2025 May 26;9(8):1697–709. doi: 10.1038/s41562-025-02132-6 (PMC12367553; doi:10.1038/s41562-025-02132-6)
Supplement: Supplementary file 5 — Statistical source data. [file 41562_2025_2132_MOESM5_ESM.csv]

measure_short	group	Adj P-value	domain
ADOS SA	ASD	0.054	Social
ADOS SA	TD	0.054	Social
ADOS R&RBehav	ASD	0.216	Other
ADOS R&RBehav	TD	0.117	Other
ADOS Total	ASD	0.287	Composite
ADOS Total	TD	0.035	Composite
MSEL FineMotor	ASD	0.09	Motor
MSEL FineMotor	TD	0.002	Motor
MSEL VisRec	ASD	0.262	Other
MSEL VisRec	TD	0.023	Other
MSEL RecepLang	ASD	0.331	Language
MSEL RecepLang	TD	0.005	Language
MSEL ExprLang	ASD	0.282	Language
MSEL ExprLang	TD	0.206	Language
WG WProd	ASD	0.092	Language
WG WProd	TD	0.455	Language
WG WUnd	ASD	0.1	Language
WG WUnd	TD	0.131	Language
WG EarlyGes	ASD	0.433	Social
WG EarlyGes	TD	0.058	Social
WG LaterGes	ASD	0.44	Social
WG LaterGes	TD	0.047	Social
WG TotalGes	ASD	0.377	Social
WG TotalGes	TD	0.036	Social
WS WProd	ASD	0.514	Language
WS WProd	TD	0.045	Language
GeoPref	ASD	0.886	Social
GeoPref	TD	0.886	Social
Vineland Comm	ASD	0.458	Language
Vineland Comm	TD	0.059	Language
Vineland DailyLiving	ASD	0.02	Adaptive
Vineland DailyLiving	TD	0	Adaptive
Vineland MtrSkls	ASD	0.93	Motor
Vineland MtrSkls	TD	0.93	Motor
Vineland Social	ASD	0.188	Social
Vineland Social	TD	0.016	Social
Vineland ABC	ASD	0.253	Composite
Vineland ABC	TD	0.003	Composite
CSBS Social	ASD	0.025	Social
CSBS Social	TD	0.025	Social
CSBS Speech	ASD	0.058	Language
CSBS Speech	TD	0.057	Language
CSBS Symbolic	ASD	0.007	Social
CSBS Symbolic	TD	0.047	Social
CSBS Total	ASD	0.014	Composite
CSBS Total	TD	0.023	Composite
