# Supplementary material for: Large-scale examination of early-age sex differences in neurotypical toddlers and those with autism spectrum disorder or other developmental conditions
Source: Nat Hum Behav. 2025 May 26;9(8):1697–709. doi: 10.1038/s41562-025-02132-6 (PMC12367553; doi:10.1038/s41562-025-02132-6)
Supplement: Supplementary file 6 — Raw data csv files. [file 41562_2025_2132_MOESM6_ESM.xlsx]

## Sheet: Panel a
GeoPref	sid	gender	ethnicity	race	et.age	gender.1	diag	perc.soc	group
	A2A4U	M	Hispanic or Latino	White	35.57	M	TD	35.46	TRUE
	A2B2G	M	Not Hispanic or Latino	More Than One Race	18.9	M	ASD	39.08	FALSE
	A2C4V	M	Not Hispanic or Latino	Black or African American	45.9	M	ASD	67.4	FALSE
	A2C9K	M	Not Hispanic or Latino	White	36.07	M	TD	43.21	TRUE
	A2F6A	M	Hispanic or Latino	White	31.53	M	ASD	29.42	FALSE
	A2F7W	M	Not Hispanic or Latino	White	41.13	M	ASD	66.16	FALSE
	A2H2K	M	Hispanic or Latino	White	26.77	M	ASD	54.02	FALSE
	A2L3Q	M	Hispanic or Latino	Unknown or not reported	40.33	M	ASD	70	FALSE
	A2L7T	M	Not Hispanic or Latino	Black or African American	42.6	M	ASD	23.99	FALSE
	A2M3K	F	Not Hispanic or Latino	Black or African American	42.43	F	ASD	56.32	FALSE
	A2N2G	M	Not Hispanic or Latino	Asian	29.47	M	ASD	82.11	FALSE
	A2N9Q	M	Hispanic or Latino	Unknown or not reported	41.87	M	ASD	26.42	FALSE
	A2Q5N	F	Not Hispanic or Latino	White	22.07	F	TD	75.96	TRUE
	A2Q6L	M	Not Hispanic or Latino	White	15.73	M	TD	85.65	TRUE
	A2R6F	M	Not Hispanic or Latino	More Than One Race	19.27	M	ASD	72.89	FALSE
	A2R7Q	F	Not Hispanic or Latino	White	12.23	F	TD	93.61	TRUE
	A2U6B	M	Hispanic or Latino	White	40	M	TD	83.32	TRUE
	A2V4M	F	Hispanic or Latino	White	24.43	F	TD	92.62	TRUE
	A2W5E	M	Not Hispanic or Latino	White	16.67	M	TD	74.16	TRUE
	A2Y7Z	M	Not Hispanic or Latino	White	22.23	M	ASD	68.49	FALSE
	A2Z6W	M	Not Hispanic or Latino	White	17.63	M	ASD	92.56	FALSE
	A3B4Q	F	Not Hispanic or Latino	Asian	13.47	F	ASD	81.44	FALSE
	A3B5Z	M	Hispanic or Latino	White	25.5	M	TD	51.26	TRUE
	A3C7D	M	Not Hispanic or Latino	White	23.4	M	ASD	67.72	FALSE
	A3D2V	M	Not Hispanic or Latino	White	19.07	M	ASD	91.55	FALSE
	A3G2R	M	Not Hispanic or Latino	White	36.6	M	ASD	68.21	FALSE
	A3H5E	M	Hispanic or Latino	Unknown or not reported	30.13	M	ASD	91.55	FALSE
	A3J7T	M	Not Hispanic or Latino	White	30.53	M	ASD	20.2	FALSE
	A3J9C	M	Not Hispanic or Latino	White	13.67	M	TD	92.25	TRUE
	A3L3R	M	Not Hispanic or Latino	White	31.5	M	ASD	82.54	FALSE
	A3N4D	M	Not Hispanic or Latino	White	24.57	M	ASD	69.14	FALSE
	A3N9R	F	Hispanic or Latino	White	39.43	F	TD	65.98	TRUE
	A3Q9F	M	Hispanic or Latino	More Than One Race	25.77	M	ASD	42.49	FALSE
	A3R6G	M	Not Hispanic or Latino	More than one race	20.2	M	ASD	63.64	FALSE
	A3S3U	M	Not Hispanic or Latino	Asian	40.13	M	ASD	24.23	FALSE
	A3T2R	M	Hispanic or Latino	More Than One Race	26.7	M	ASD	18.6861	FALSE
	A3W6D	M	Not Hispanic or Latino	White	22.57	M	ASD	96.62	FALSE
	A3Y2Z	F	Not Hispanic or Latino	White	41.7	F	TD	74.1003	TRUE
	A3Y6E	M	Hispanic or Latino	White	18.43	M	TD	62.98	TRUE
	A3Z8T	M	Unknown or not reported	Unknown or not reported	37.9	M	ASD	83.212	FALSE
	A4A9X	M	Hispanic or Latino	Unknown or not reported	28.77	M	ASD	9.95	FALSE
	A4B6Y	M	Unknown or not reported	Unknown or not reported	34.47	M	ASD	72.9419	FALSE
	A4C4L	F	Not Hispanic or Latino	More Than One Race	34.2	F	ASD	91.14	FALSE
	A4E3P	M	Not Hispanic or Latino	Unknown or not reported	43.73	M	ASD	51.37	FALSE
	A4H7B	M	Not Hispanic or Latino	White	36.9	M	ASD	80.8453	FALSE
	A4K2B	M	Non-Hispanic	More Than One Race	17.53	M	ASD	68.1207	FALSE
	A4K2N	M	Not Hispanic or Latino	More Than One Race	18.57	M	ASD	58.09	FALSE
	A4M3Y	F	Non-Hispanic	More Than One Race	18.23	F	ASD	90.3653	FALSE
	A4M6F	M	Not Hispanic or Latino	Black or African American	37.47	M	ASD	50.9535	FALSE
	A4M9X	M	Not Hispanic or Latino	More Than One Race	16.37	M	ASD	98.1417	FALSE
	A4N7W	M	Non-Hispanic	Native Hawaiian or other Pacific Islander	29.3	M	ASD	8.25173	FALSE
	A4P6G	M	Non-Hispanic	White	41.13	M	ASD	66.3563	FALSE
	A4Q2K	F	Unknown or not reported	White	21.77	F	ASD	55.3656	FALSE
	A4Q6Z	M	Not Hispanic or Latino	White	28.2	M	TD	83.72	TRUE
	A4Q8J	M	Not Hispanic or Latino	White	33.57	M	ASD	88.92	FALSE
	A4S6P	M	Not Hispanic or Latino	More than one race	45.07	M	ASD	44.95	FALSE
	A4S8W	M	Not Hispanic or Latino	White	30.1	M	ASD	63.56	FALSE
	A4U4H	F	Not Hispanic or Latino	White	12.27	F	TD	21.9072	TRUE
	A4X6L	F	Not Hispanic or Latino	Asian	15.63	F	TD	66.57	TRUE
	A4X8G	M	Not Hispanic or Latino	More Than One Race	28.47	M	ASD	37.0196	FALSE
	A5A6T	M	Not Hispanic or Latino	More than one race	26.53	M	ASD	33.51	FALSE
	A5B2K	M	Not Hispanic or Latino	White	43.03	M	ASD	36.31	FALSE
	A5D9H	M	Not Hispanic or Latino	Asian	34	M	ASD	6.71	FALSE
	A5E2F	M	Hispanic or Latino	White	14.97	M	ASD	65.1777	FALSE
	A5E4N	F	Hispanic or Latino	White	23.6	F	ASD	80.6058	FALSE
	A5E9P	M	Hispanic or Latino	White	27	M	ASD	34.6676	FALSE
	A5F8L	M	Hispanic or Latino	Hawaiian or Pacific Islander	23.2	M	ASD	40.7756	FALSE
	A5G5M	M	Not Hispanic or Latino	White	32	M	ASD	21.96	FALSE
	A5H2B	F	Hispanic or Latino	White	28.53	F	ASD	46.9977	FALSE
	A5H4J	M	Hispanic or Latino	More Than One Race	42.57	M	ASD	73.7043	FALSE
	A5H7P	M	Hispanic or Latino	More Than One Race	29.13	M	ASD	62.6784	FALSE
	A5H8A	F	Hispanic or Latino	Unknown	29.37	F	ASD	32.3094	FALSE
	A5J2U	F	Not Hispanic or Latino	Unknown or not reported	16.03	F	ASD	81.56	FALSE
	A5R8E	F	Non-Hispanic	Asian	27.17	F	ASD	81.4121	FALSE
	A5S7B	M	Not Hispanic or Latino	Black or African American	46.17	M	ASD	30.15	FALSE
	A5V2H	F	Not Hispanic or Latino	White	42.77	F	ASD	51.06	FALSE
	A5X2V	M	Non-Hispanic	White	28.93	M	ASD	65.6203	FALSE
	A5Y5J	M	Not Hispanic or Latino	White	12.03	M	TD	94.39	TRUE
	A6A3P	F	Hispanic or Latino	White	27.33	F	ASD	88.9174	FALSE
	A6B3V	F	Unknown	Unknown	44.97	F	ASD	90.02	FALSE
	A6B8W	M	Not Hispanic or Latino	White	23.2	M	TD	87.59	TRUE
	A6C4Z	F	Not Hispanic or Latino	White	23.5	F	TD	66.17	TRUE
	A6D2M	M	Hispanic or Latino	Unknown	31.47	M	ASD	76.464	FALSE
	A6F9K	M	Not Hispanic or Latino	White	25.53	M	TD	52.17	TRUE
	A6H7Q	M	Non-Hispanic	More Than One Race	44.13	M	ASD	34.6	FALSE
	A6K9M	M	Hispanic or Latino	More Than One Race	31.73	M	ASD	91.37	FALSE
	A6L4S	M	Hispanic or Latino	More Than One Race	43.2	M	ASD	43.48	FALSE
	A6N2L	M	Hispanic or Latino	More than one race	38.3	M	TD	58.05	TRUE
	A6N5R	M	Hispanic or Latino	White	16.7	M	ASD	72.2	FALSE
	A6T3S	F	Unknown or not reported	Unknown or not reported	41.8	F	ASD	59.3557	FALSE
	A6X5D	M	Hispanic or Latino	More Than One Race	36.73	M	ASD	66.46	FALSE
	A6Y9Z	M	Not Hispanic or Latino	Asian	34.2	M	TD	91.82	TRUE
	A7B4H	F	Hispanic or Latino	Unknown	22.27	F	ASD	10.6939	FALSE
	A7B7Z	M	Hispanic or Latino	White	24.33	M	ASD	26.4	FALSE
	A7B8L	F	Hispanic or Latino	Unknown or not reported	20.2	F	ASD	14.4	FALSE
	A7F7D	M	Not Hispanic or Latino	White	16.07	M	ASD	83.92	FALSE
	A7G8U	F	Not Hispanic or Latino	White	30.47	F	TD	81.65	TRUE
	A7K5W	M	Hispanic or Latino	White	27.23	M	ASD	19.2665	FALSE
	A7L5R	M	Non-Hispanic	Asian	43.93	M	ASD	64.82	FALSE
	A7P5M	F	Non-Hispanic	Asian	28.57	F	ASD	22.091	FALSE
	A7W4M	M	Unknown	More Than One Race	26.93	M	ASD	75.7384	FALSE
	A7W4Y	M	Non-Hispanic	White	43.27	M	ASD	84.9441	FALSE
	A7Z3W	M	Hispanic or Latino	White	16.43	M	ASD	53.18	FALSE
	A8A7H	M	Non-Hispanic	White	38.77	M	ASD	80.9138	FALSE
	A8F2Q	F	Non-Hispanic	White	24.2	F	TD	82.0672	TRUE
	A8G6N	F	Hispanic or Latino	White	12.13	F	TD	82.34	TRUE
	A8J3J	M	Hispanic or Latino	White	18.77	M	ASD	90.96	FALSE
	A8L7Z	M	Not Hispanic or Latino	White	46.07	M	ASD	31.53	FALSE
	A8N8M	M	Not Hispanic or Latino	White	16.3	M	TD	95.34	TRUE
	A8Q7D	M	Not Hispanic or Latino	Asian	22.73	M	TD	89.67	TRUE
	A8R9F	M	Non-Hispanic	More Than One Race	19.4	M	ASD	97.8634	FALSE
	A8Z8M	F	Unknown or not reported	Unknown or not reported	19.57	F	ASD	20.48	FALSE
	A8Z9W	M	Non-Hispanic	More Than One Race	13.33	M	ASD	54.4304	FALSE
	A9B7Q	F	Hispanic or Latino	White	31.23	F	ASD	21.39	FALSE
	A9D8P	F	Non-Hispanic	White	29.67	F	ASD	34.99	FALSE
	A9D9M	M	Hispanic or Latino	More Than One Race	41.5	M	TD	82.0184	TRUE
	A9K9Q	M	Hispanic or Latino	White	33.23	M	ASD	28.36	FALSE
	A9N6F	M	Hispanic or Latino	Unknown	14.07	M	ASD	56.8099	FALSE
	A9P5P	M	Not Hispanic or Latino	White	24.93	M	TD	96.09	TRUE
	A9S6H	M	Hispanic or Latino	White	19.27	M	ASD	66.18	FALSE
	B2G5F	F	Hispanic or Latino	American Indian or Alaska Native	21.73	F	ASD	92.9822	FALSE
	B2H5M	M	Non-Hispanic	White	17.97	M	ASD	40.9911	FALSE
	B2H6W	F	Non-Hispanic	Asian	14.03	F	ASD	71.43	FALSE
	B2J9W	M	Unknown or not reported	Unknown or not reported	29.93	M	ASD	84.56	FALSE
	B2M4E	M	Not Hispanic or Latino	White	27.53	M	TD	88.68	TRUE
	B2Q4M	M	Not Hispanic or Latino	Asian	12.1	M	TD	93.44	TRUE
	B2R7M	M	Hispanic or Latino	Unknown	19.07	M	ASD	91.8602	FALSE
	B3A6Z	F	Not Hispanic or Latino	White	17.1	F	TD	96.97	TRUE
	B3D4Z	F	Hispanic or Latino	Unknown	43.33	F	ASD	37.71	FALSE
	B3E4U	M	Hispanic or Latino	White	43.93	M	ASD	41.65	FALSE
	B3H6L	M	Not Hispanic or Latino	Asian	44.23	M	TD	78.41	TRUE
	B3P5R	F	Not Hispanic or Latino	Asian	41.5	F	ASD	37.07	FALSE
	B3Z5W	M	Hispanic or Latino	More Than One Race	30.27	M	ASD	48.44	FALSE
	B4J4L	M	Not Hispanic or Latino	White	30.73	M	TD	78.09	TRUE
	B4J9A	M	Hispanic or Latino	White	14.33	M	TD	96.18	TRUE
	B4P6Q	M	Hispanic or Latino	Unknown or not reported	19.07	M	ASD	77.55	FALSE
	B4S5B	F	Non-Hispanic	White	20.37	F	ASD	95.46	FALSE
	B4V3N	M	Unknown or not reported	Unknown or not reported	31.67	M	ASD	63.83	FALSE
	B4X3P	M	Not Hispanic or Latino	Asian	46.7	M	TD	63.21	TRUE
	B4X8Q	M	Not Hispanic or Latino	Asian	19.87	M	ASD	67.1	FALSE
	B5Z4P	M	Hispanic or Latino	Unknown or not reported	14.2	M	TD	88.91	TRUE
	B6C2P	M	Not Hispanic or Latino	White	37.13	M	TD	85.95	TRUE
	B6J4N	M	Not Hispanic or Latino	White	23.27	M	TD	81.65	TRUE
	B6M9W	M	Not Hispanic or Latino	Asian	39.27	M	TD	55.32	TRUE
	B6N2H	F	Not Hispanic or Latino	Asian	13.37	F	TD	69.5	TRUE
	B6N5N	M	Hispanic or Latino	More than one race	43.8	M	ASD	20.86	FALSE
	B7Q2K	M	Hispanic or Latino	Unknown or not reported	38.63	M	ASD	32.42	FALSE
	B7T5L	M	Not Hispanic or Latino	White	35.53	M	TD	84.3	TRUE
	B8A2Q	F	Not Hispanic or Latino	White	13.57	F	TD	100	TRUE
	B8H2B	F	Not Hispanic or Latino	More Than One Race	22.63	F	ASD	36.5	FALSE
	B8K7D	M	Not Hispanic or Latino	White	22.5	M	ASD	79.25	FALSE
	B8N5Q	M	Not Hispanic or Latino	White	19.9	M	ASD	65.02	FALSE
	B8Y9Y	M	NOT HISPANIC OR LATINO	ASIAN	35.17	M	ASD	57.36	FALSE
	B9G4Q	M	Not Hispanic or Latino	White	14.7	M	TD	97.59	TRUE
	B9M7F	F	Not Hispanic or Latino	Asian	31.17	F	TD	77.06	TRUE
	B9Q4U	M	Hispanic or Latino	White	21.13	M	ASD	22.08	FALSE
	B9Q6D	M	Hispanic or Latino	White	21.23	M	TD	72.61	TRUE
	B9T7J	M	Unknown or not reported	Unknown or not reported	22.3	M	ASD	76.7	FALSE
	B9U8N	F	Not Hispanic or Latino	White	12.13	F	TD	78.35	TRUE
	B9W3B	F	Not Hispanic or Latino	White	13.5	F	TD	91.16	TRUE
	B9Y2E	M	Not Hispanic or Latino	White	26.1	M	TD	75.91	TRUE
	C2A2S	M	Hispanic or Latino	White	28.17	M	TD	83.26	TRUE
	C2A8R	M	Hispanic or Latino	White	22	M	ASD	33.22	FALSE
	C2B9J	M	Not Hispanic or Latino	More Than One Race	26.03	M	ASD	77.95	FALSE
	C2F2C	M	Not Hispanic or Latino	White	37.73	M	TD	70.22	TRUE
	C2J7L	M	Not Hispanic or Latino	White	34.03	M	TD	70.98	TRUE
	C2K2E	M	Not Hispanic or Latino	White	41.1	M	ASD	2.73	FALSE
	C2K3C	F	Not Hispanic or Latino	White	24.03	F	TD	58.81	TRUE
	C2S4W	F	Hispanic or Latino	White	21.97	F	ASD	62.06	FALSE
	C2Y7G	M	Not Hispanic or Latino	White	19.27	M	TD	98.6	TRUE
	C2Z7Z	M	Not Hispanic or Latino	White	36.8	M	ASD	92.97	FALSE
	C3G5D	M	Unknown or not reported	Unknown or not reported	21.73	M	ASD	50.13	FALSE
	C3U6U	M	Not Hispanic or Latino	White	15.67	M	TD	99.04	TRUE
	C3W5L	M	Not Hispanic or Latino	White	48.47	M	TD	67.96	TRUE
	C3Z8M	F	Not Hispanic or Latino	White	27.3	F	ASD	66.9	FALSE
	C4E3H	M	Not Hispanic or Latino	White	21.97	M	ASD	43.87	FALSE
	C4G5E	M	Not Hispanic or Latino	White	12.67	M	ASD	67.88	FALSE
	C4J5F	F	Not Hispanic or Latino	White	43.1	F	TD	85.46	TRUE
	C4Q7E	M	Not Hispanic or Latino	White	22.4	M	TD	64.53	TRUE
	C4W5A	M	Not Hispanic or Latino	White	15.97	M	ASD	94.53	FALSE
	C5E7M	F	Not Hispanic or Latino	White	19.57	F	TD	88.16	TRUE
	C5F6J	M	Not Hispanic or Latino	White	22.73	M	TD	86.09	TRUE
	C5J8M	M	Not Hispanic or Latino	White	19.1	M	ASD	97.44	FALSE
	C5L9L	M	Not Hispanic or Latino	Asian	20.3	M	ASD	49.12	FALSE
	C5S4B	F	Hispanic or Latino	Unknown or not reported	45.8	F	TD	72.62	TRUE
	C5T3W	M	Not Hispanic or Latino	More than one race	36.37	M	TD	60.95	TRUE
	C5V2N	M	Not Hispanic or Latino	White	12.47	M	TD	96.25	TRUE
	C6F3R	M	Not Hispanic or Latino	White	24.43	M	ASD	20.64	FALSE
	C6G4V	M	Not Hispanic or Latino	White	18.5	M	ASD	52.71	FALSE
	C6P6C	M	Hispanic or Latino	White	27.97	M	ASD	71.57	FALSE
	C6U9E	M	Not Hispanic or Latino	White	13.63	M	TD	20	TRUE
	C6Y3H	M	Hispanic or Latino	Black or African American	26.5	M	TD	95.03	TRUE
	C7H6Y	F	Hispanic or Latino	More Than One Race	20.63	F	ASD	57.09	FALSE
	C7L5W	M	Not Hispanic or Latino	White	15.5	M	ASD	68.01	FALSE
	C8D9R	M	Unknown or not reported	Unknown or not reported	13.2	M	TD	28.76	TRUE
	C8G7E	M	Not Hispanic or Latino	More than one race	29.97	M	ASD	66.22	FALSE
	C8G9Y	M	Hispanic or Latino	More Than One Race	21.9	M	ASD	91.61	FALSE
	C9E7E	M	Not Hispanic or Latino	White	18.9	M	TD	78.34	TRUE
	C9F8J	F	Not Hispanic or Latino	Asian	40.47	F	TD	65.63	TRUE
	C9G7S	M	Not Hispanic or Latino	White	17.43	M	TD	83.25	TRUE
	C9H2X	M	not hispanic or latino	Black or African American	28.07	M	ASD	9.97	FALSE
	C9K5F	M	Hispanic or Latino	Unknown or not reported	30.43	M	ASD	70.46	FALSE
	C9Q8H	F	Unknown or not reported	Unknown or not reported	19.23	F	ASD	62.01	FALSE
	C9R3B	F	Not Hispanic or Latino	Black or African American	33.3	F	ASD	23.95	FALSE
	C9S3U	M	Not Hispanic or Latino	Unknown or not reported	14.9	M	ASD	83.64	FALSE
	C9Z7V	M	Not Hispanic or Latino	White	19.13	M	ASD	98.41	FALSE
	D2L2H	M	Not Hispanic or Latino	White	17.17	M	TD	81.71	TRUE
	D2N6A	M	Not Hispanic or Latino	White	21.37	M	ASD	83.45	FALSE
	D2S3J	M	Not Hispanic or Latino	Asian	36.67	M	TD	76.35	TRUE
	D3C6U	F	Unknown or not reported	Asian	20.27	F	ASD	8.64	FALSE
	D3G9D	M	Not Hispanic or Latino	White	28.8	M	TD	93.52	TRUE
	D3H4J	M	Not Hispanic or Latino	White	30.63	M	ASD	43.31	FALSE
	D3M3N	F	Not Hispanic or Latino	White	27.37	F	ASD	92.61	FALSE
	D3M7R	M	Hispanic or Latino	White	23.67	M	ASD	61.06	FALSE
	D4A9B	M	Not Hispanic or Latino	More than one race	12.1	M	TD	93.49	TRUE
	D4F4J	M	Not Hispanic or Latino	White	17.73	M	TD	93.54	TRUE
	D4H3A	M	Not Hispanic or Latino	Asian	42.7	M	ASD	44.63	FALSE
	D4S5T	F	Not Hispanic or Latino	Asian	28.27	F	TD	61.64	TRUE
	D4T8T	F	Not Hispanic or Latino	Black or African American	21.37	F	ASD	73.6	FALSE
	D4X9T	F	Not Hispanic or Latino	More than one race	13.87	F	TD	97.95	TRUE
	D5C3E	M	Not Hispanic or Latino	White	23.13	M	ASD	52.41	FALSE
	D5J7X	F	Not Hispanic or Latino	White	46.27	F	ASD	60.98	FALSE
	D5Q3X	M	not hispanic or latino	American Indian/Alaska Native	27.5	M	ASD	87.85	FALSE
	D5U7E	M	Unknown or not reported	Unknown or not reported	29.43	M	ASD	83.43	FALSE
	D6N4J	F	Not Hispanic or Latino	Asian	16.43	F	ASD	57.8	FALSE
	D6R6A	M	Unknown or not reported	Asian	28.37	M	TD	57.06	TRUE
	D6V8W	M	Hispanic or Latino	Unknown or not reported	17.1	M	ASD	6.68	FALSE
	D6Y7U	M	Not Hispanic or Latino	White	39.67	M	TD	93.23	TRUE
	D7L2Z	M	Not Hispanic or Latino	White	28.73	M	ASD	21.46	FALSE
	D7X7P	M	Hispanic or Latino	Asian	20.7	M	TD	65.93	TRUE
	D7X9W	M	Hispanic or Latino	White	16.33	M	ASD	42.2	FALSE
	D8A3T	M	Not Hispanic or Latino	White	15.53	M	ASD	33.68	FALSE
	D8G5S	M	Not Hispanic or Latino	Asian	44.37	M	ASD	34.93	FALSE
	D8Q4M	M	Not Hispanic or Latino	White	28.83	M	ASD	39.44	FALSE
	D8R4T	M	Not Hispanic or Latino	More than one race	32.07	M	TD	81.18	TRUE
	D8R7A	M	Not Hispanic or Latino	White	12.3	M	TD	77.18	TRUE
	D9D7G	M	Not Hispanic or Latino	White	14.67	M	ASD	62.15	FALSE
	D9H5N	M	Not Hispanic or Latino	White	30.57	M	TD	80.69	TRUE
	D9J7Q	M	Not Hispanic or Latino	Unknown or not reported	39.5	M	ASD	19.33	FALSE
	D9N5W	M	Not Hispanic or Latino	Black or African American	39.03	M	TD	39.89	TRUE
	D9Q4B	M	Not Hispanic or Latino	More Than One Race	26.9	M	ASD	93.69	FALSE
	D9S5M	M	Hispanic or Latino	White	30.63	M	TD	25.05	TRUE
	D9X8P	M	Not Hispanic or Latino	White	24.37	M	ASD	92.14	FALSE
	E2N4N	F	Not Hispanic or Latino	White	31.07	F	ASD	40.38	FALSE
	E2P4U	M	Not Hispanic or Latino	More Than One Race	28.17	M	ASD	46.09	FALSE
	E2T6S	F	Not Hispanic or Latino	White	36.63	F	TD	64.43	TRUE
	E2T8N	M	Hispanic or Latino	Black or African American	17.1	M	ASD	85.36	FALSE
	E3G9Y	M	Not Hispanic or Latino	Unknown or not reported	15.17	M	TD	85.52	TRUE
	E3H2K	M	Not Hispanic or Latino	White	18.8	M	ASD	85.7	FALSE
	E3N5Y	F	Not Hispanic or Latino	More Than One Race	47.33	F	TD	84.51	TRUE
	E3V9B	F	Hispanic or Latino	More than one race	43.57	F	TD	40.86	TRUE
	E3Z3E	M	Not Hispanic or Latino	White	33.2	M	TD	80.4	TRUE
	E4E6G	M	Not Hispanic or Latino	More than one race	32.63	M	ASD	3.85	FALSE
	E4J5X	M	Hispanic or Latino	White	22.4	M	ASD	69.29	FALSE
	E4N3S	F	Hispanic or Latino	Unknown or not reported	44.7	F	TD	41.96	TRUE
	E4N8T	F	Not Hispanic or Latino	White	21.77	F	ASD	76.41	FALSE
	E4Q4R	M	Hispanic or Latino	White	13.7	M	ASD	96.69	FALSE
	E4Q7W	M	Not Hispanic or Latino	Asian	20	M	ASD	85.14	FALSE
	E4T8Q	F	Not Hispanic or Latino	White	35.43	F	TD	58.22	TRUE
	E5C4X	M	Hispanic or Latino	White	40.5	M	ASD	85.26	FALSE
	E5C5J	M	Hispanic or Latino	White	42.17	M	ASD	44.7	FALSE
	E5E2R	M	Not Hispanic or Latino	White	12.03	M	TD	85.31	TRUE
	E5E5K	M	Hispanic or Latino	Unknown or not reported	19.7	M	TD	72.04	TRUE
	E5F8W	M	Not Hispanic or Latino	White	16.17	M	TD	79.37	TRUE
	E5G4N	F	Hispanic or Latino	White	14.37	F	ASD	73.16	FALSE
	E5Q3U	M	Not Hispanic or Latino	Asian	27.8	M	TD	76.25	TRUE
	E5S4G	M	Not Hispanic or Latino	White	14.47	M	ASD	66.7	FALSE
	E6F3W	F	Not Hispanic or Latino	White	20.07	F	TD	94.19	TRUE
	E6G9D	F	Not Hispanic or Latino	White	21.03	F	TD	73.91	TRUE
	E6H7P	F	Not Hispanic or Latino	White	32.6	F	TD	81.2	TRUE
	E6N6N	F	Not Hispanic or Latino	White	17.8	F	TD	78.32	TRUE
	E6R6V	M	Hispanic or Latino	White	17	M	ASD	90.08	FALSE
	E6W4W	F	Not Hispanic or Latino	More than one race	27.1	F	TD	39.58	TRUE
	E6X6M	M	Hispanic or Latino	Unknown or not reported	20.7	M	ASD	66.97	FALSE
	E6Y3N	M	Not Hispanic or Latino	White	29.77	M	ASD	69.22	FALSE
	E7A4M	M	Not Hispanic or Latino	Black or African American	21.97	M	TD	53.92	TRUE
	E7E5Y	M	Not Hispanic or Latino	White	15.83	M	ASD	89.74	FALSE
	E7Q3K	M	Not Hispanic or Latino	More Than One Race	18.7	M	ASD	71.01	FALSE
	E7Q8L	M	Hispanic or Latino	White	15.13	M	ASD	96.54	FALSE
	E7V8H	M	Not Hispanic or Latino	White	20.7	M	ASD	78.56	FALSE
	E8H5V	M	Not Hispanic or Latino	White	27.7	M	TD	33.96	TRUE
	E8J2K	M	Not Hispanic or Latino	White	30.3	M	ASD	51.67	FALSE
	E8J5D	F	Not Hispanic or Latino	White	13.1	F	TD	99.4	TRUE
	E8K5K	M	Not Hispanic or Latino	Asian	17.17	M	ASD	51.96	FALSE
	E8P7H	M	Not Hispanic or Latino	Unknown or not reported	45.1	M	ASD	58.74	FALSE
	E8V9G	M	Not Hispanic or Latino	More than one race	14.27	M	TD	96.57	TRUE
	E9B9K	M	Unknown or not reported	Unknown or not reported	33.9	M	TD	80.62	TRUE
	E9L7B	F	Hispanic or Latino	White	15.63	F	TD	82.45	TRUE
	E9Y7U	M	Not Hispanic or Latino	White	42.73	M	TD	50.96	TRUE
	F2C4E	F	Not Hispanic or Latino	More than one race	33.03	F	ASD	65.07	FALSE
	F2D5V	F	Not Hispanic or Latino	White	24.37	F	TD	87.12	TRUE
	F2E6N	F	Not Hispanic or Latino	White	16.53	F	TD	97.18	TRUE
	F2G2L	M	Not Hispanic or Latino	White	32.97	M	TD	100	TRUE
	F2J3K	F	Hispanic or Latino	White	34.6	F	TD	73.2	TRUE
	F2T3J	F	Not Hispanic or Latino	White	39.6	F	TD	64.49	TRUE
	F3B8C	F	Not Hispanic or Latino	More than one race	35.13	F	ASD	73.72	FALSE
	F3Q9B	M	Not Hispanic or Latino	White	43.57	M	TD	65.57	TRUE
	F3V2B	M	Hispanic or Latino	White	18	M	ASD	14.17	FALSE
	F4G5G	M	Not Hispanic or Latino	White	15.17	M	ASD	22.78	FALSE
	F4L5V	M	Hispanic or Latino	Unknown or not reported	18.6	M	ASD	31.44	FALSE
	F4Z9B	M	Hispanic or Latino	White	37.7	M	TD	90.13	TRUE
	F5A3V	F	Not Hispanic or Latino	Asian	15.1	F	ASD	69.03	FALSE
	F5B2F	M	Not Hispanic or Latino	White	40.27	M	TD	68.48	TRUE
	F5L2E	F	Not Hispanic or Latino	White	13.27	F	TD	98.98	TRUE
	F5R4V	F	Not Hispanic or Latino	Asian	12.2	F	TD	87.53	TRUE
	F5T7Q	M	Not Hispanic or Latino	White	30.3	M	TD	95.61	TRUE
	F5U3G	M	Not Hispanic or Latino	White	19.27	M	ASD	87.56	FALSE
	F5Z4Z	F	Not Hispanic or latino	White	16.37	F	TD	81.36	TRUE
	F6F2V	M	Not Hispanic or Latino	Asian	27.77	M	ASD	47.86	FALSE
	F6J7S	M	Not Hispanic or Latino	White	22.1	M	TD	94.98	TRUE
	F7C5U	F	Hispanic or Latino	White	35.17	F	TD	70.04	TRUE
	F7X5A	M	Not Hispanic or Latino	White	37.4	M	TD	95.62	TRUE
	F7Y9K	F	Hispanic or Latino	White	42.3	F	ASD	33.72	FALSE
	F8B2V	M	Not Hispanic or Latino	White	19.6	M	TD	77.17	TRUE
	F8G9C	F	Unknown or not reported	Unknown or not reported	19.17	F	TD	87.79	TRUE
	F8K9W	M	Not Hispanic or Latino	Asian	21.37	M	ASD	63.45	FALSE
	F8P3B	M	Not Hispanic or Latino	White	33.83	M	TD	60.21	TRUE
	F8P3Z	M	Hispanic or Latino	White	26.33	M	ASD	77.12	FALSE
	F8R3C	M	Not Hispanic or Latino	White	30.5	M	TD	93.09	TRUE
	F9M3N	M	Hispanic or Latino	Unknown or not reported	31.07	M	ASD	41.93	FALSE
	F9N7X	F	Not Hispanic or Latino	White	13.6	F	TD	91.61	TRUE
	F9U6E	F	Hispanic or Latino	Asian	22.63	F	TD	77.92	TRUE
	F9Y8C	F	Not Hispanic or Latino	White	15.67	F	TD	81.33	TRUE
	G2F2B	F	Not Hispanic or Latino	White	12.53	F	ASD	82.35	FALSE
	G3B3W	F	Not Hispanic or Latino	White	33.2	F	TD	67.62	TRUE
	G3C5Y	M	Hispanic or Latino	White	40.2	M	ASD	74.76	FALSE
	G3L4G	M	Not Hispanic or Latino	White	23.33	M	ASD	35.59	FALSE
	G3T2J	M	Not Hispanic or Latino	White	47.83	M	TD	59.03	TRUE
	G3V4S	M	Hispanic or Latino	Asian	31.47	M	ASD	71.18	FALSE
	G4M3R	M	Hispanic or Latino	White	22.27	M	ASD	13.46	FALSE
	G4S4X	M	Hispanic or Latino	Unknown or not reported	21.43	M	ASD	84.69	FALSE
	G4U4M	M	Not Hispanic or Latino	White	13.77	M	ASD	49.85	FALSE
	G5D8P	F	Hispanic or Latino	Unknown or not reported	45.87	F	ASD	35.56	FALSE
	G5Z3Y	F	Not Hispanic or Latino	White	35.4	F	TD	68.12	TRUE
	G6Q2R	F	Not Hispanic or Latino	White	22.2	F	TD	82.6	TRUE
	G6T8L	F	Hispanic or Latino	Unknown or not reported	19.63	F	ASD	18.9	FALSE
	G6U8S	M	Hispanic or Latino	American Indian/Alaska Native	16.23	M	ASD	28.88	FALSE
	G6W5Z	M	Not Hispanic or Latino	White	35.33	M	TD	39.42	TRUE
	G6Y4E	M	Unknown or not reported	More Than One Race	15.43	M	TD	90.2	TRUE
	G7E9V	M	Not Hispanic or Latino	White	28.83	M	ASD	88.16	FALSE
	G7H6X	M	Not Hispanic or Latino	Asian	30.4	M	ASD	43.05	FALSE
	G7J2C	M	Not Hispanic or Latino	White	48.1	M	TD	50.76	TRUE
	G7M6B	M	Not Hispanic or Latino	Asian	12.3	M	ASD	88.78	FALSE
	G7P3J	M	Hispanic or Latino	White	28.37	M	ASD	29.81	FALSE
	G7Q3D	M	Hispanic or Latino	Asian	29.23	M	ASD	58.46	FALSE
	G7X5J	F	Not Hispanic or Latino	Black or African American	24.53	F	ASD	25.74	FALSE
	G7X9M	F	Not Hispanic or Latino	White	39.8	F	TD	69.1	TRUE
	G8M7A	M	Unknown or not reported	Unknown or not reported	35.93	M	TD	62.93	TRUE
	G8M8W	M	Not hispanic or Latino	Asian	28.1	M	ASD	8.67	FALSE
	G8P3W	F	Not Hispanic or Latino	White	41.87	F	TD	59.61	TRUE
	G9C3L	M	Hispanic or Latino	White	38.17	M	ASD	26	FALSE
	G9F9S	M	Not Hispanic or Latino	White	18.47	M	ASD	95.11	FALSE
	G9G2Q	F	Unknown or not reported	Unknown or not reported	32.2	F	TD	32.52	TRUE
	G9K7M	M	Not Hispanic or Latino	Asian	26.67	M	TD	41.73	TRUE
	G9T9A	M	Not Hispanic or Latino	White	31.63	M	TD	74.82	TRUE
	G9V9B	M	Not Hispanic or Latino	Asian	30.87	M	ASD	35.53	FALSE
	G9Z5Y	M	Not Hispanic or Latino	White	22.2	M	ASD	15.92	FALSE
	H2B6L	F	Not Hispanic or Latino	More than one race	18.97	F	TD	87.98	TRUE
	H2G8Q	F	Unknown or not reported	Unknown or not reported	26.1	F	ASD	27.21	FALSE
	H2K9J	M	Hispanic or Latino	Unknown or not reported	19	M	ASD	67.35	FALSE
	H2M7C	F	Hispanic or Latino	White	40.37	F	TD	88.38	TRUE
	H2X7H	F	Not Hispanic or Latino	White	38.87	F	TD	84.42	TRUE
	H2Z3F	M	Not Hispanic or Latino	White	13.87	M	TD	86.67	TRUE
	H3B2V	M	Not Hispanic or Latino	Asian	15.03	M	TD	77.69	TRUE
	H3H7B	M	Not Hispanic or Latino	More than one race	24.6	M	TD	88.64	TRUE
	H3J5M	F	Unknown or not reported	Unknown or not reported	45.43	F	TD	46.06	TRUE
	H3J8S	F	Not Hispanic or Latino	White	30.17	F	ASD	49.35	FALSE
	H3K9W	M	Not Hispanic or Latino	American Indian/Alaska Native	21.9	M	TD	80.95	TRUE
	H3L9E	M	Not Hispanic or Latino	Asian	29.17	M	ASD	51.24	FALSE
	H3T4N	M	Not Hispanic or Latino	White	28.5	M	TD	80.07	TRUE
	H3U7N	F	Hispanic or Latino	White	16.8	F	ASD	70.34	FALSE
	H4C7F	M	Hispanic or Latino	White	23.07	M	TD	89.15	TRUE
	H4D7A	F	Hispanic or Latino	Unknown or not reported	28.1	F	ASD	94.08	FALSE
	H4K5U	M	Not Hispanic or Latino	White	44.63	M	ASD	22.49	FALSE
	H4S2A	F	Hispanic or Latino	White	19.23	F	ASD	73.38	FALSE
	H4Z3U	M	Not Hispanic or Latino	White	13.6	M	TD	79.01	TRUE
	H5J8H	M	Not Hispanic or Latino	Asian	15.1	M	ASD	95.28	FALSE
	H5X6N	M	Not Hispanic or Latino	White	39.77	M	TD	59.33	TRUE
	H5Z3V	M	Not Hispanic or Latino	White	22.7	M	TD	96.9	TRUE
	H7E6M	F	Not Hispanic or Latino	Black or African American	13.23	F	TD	82.67	TRUE
	H7F9A	F	Hispanic or Latino	More Than One Race	17.87	F	ASD	79.72	FALSE
	H7N6E	M	Not Hispanic or Latino	Asian	23.1	M	ASD	29.19	FALSE
	H7T5D	M	Unknown or not reported	Unknown or not reported	20.6	M	ASD	79.9	FALSE
	H7Z5G	F	Hispanic or Latino	White	29.4	F	TD	79.13	TRUE
	H8G3V	M	Not Hispanic or Latino	White	15.63	M	ASD	42.68	FALSE
	H8Q4L	M	Hispanic or Latino	White	22.63	M	TD	84.76	TRUE
	H9U7H	M	Not Hispanic or Latino	White	18.67	M	TD	74.83	TRUE
	H9Z9Y	M	Hispanic or Latino	White	25	M	ASD	71.29	FALSE
	J2B6U	M	Hispanic or Latino	Unknown or not reported	28.4	M	TD	67.62	TRUE
	J2E4H	F	Not Hispanic or Latino	White	20.7	F	TD	72.92	TRUE
	J2M3U	M	Unknown or not reported	Unknown or not reported	44.6	M	ASD	23.43	FALSE
	J2S3E	F	Not Hispanic or Latino	White	35.57	F	TD	10.02	TRUE
	J2Z3P	M	Unknown or not reported	Unknown or not reported	27.37	M	TD	72.01	TRUE
	J3D2T	M	Hispanic or Latino	Asian	30.47	M	ASD	67.81	FALSE
	J3N8R	M	Not Hispanic or Latino	White	45.9	M	ASD	55.64	FALSE
	J3P5S	F	Not Hispanic or Latino	White	18.67	F	TD	74.37	TRUE
	J4G6T	M	Unknown or not reported	Unknown or not reported	44.53	M	TD	55.46	TRUE
	J4M8X	F	Not Hispanic or Latino	White	25.1	F	ASD	72.13	FALSE
	J4S6M	M	Hispanic or Latino	White	19.53	M	ASD	57.38	FALSE
	J4V5K	M	Not Hispanic or Latino	White	18.63	M	ASD	53.01	FALSE
	J4Z8F	M	Not Hispanic or Latino	Asian	24.73	M	TD	47.2	TRUE
	J5L3E	F	Hispanic or Latino	White	20.43	F	TD	92.09	TRUE
	J5P6F	F	Not Hispanic or Latino	Asian	43.77	F	ASD	79.76	FALSE
	J5X5M	M	Hispanic or Latino	White	28.83	M	ASD	42.38	FALSE
	J6A3M	F	Not Hispanic or Latino	Unknown or not reported	14.23	F	TD	91.63	TRUE
	J6B7K	M	Hispanic or Latino	White	40.3	M	ASD	42.37	FALSE
	J6G3Q	F	Hispanic or Latino	White	29.1	F	ASD	32.29	FALSE
	J6K3X	M	Not Hispanic or Latino	More than one race	42.73	M	TD	64.61	TRUE
	J6N6A	M	Not Hispanic or Latino	White	13.4	M	TD	95.66	TRUE
	J6R4M	M	Not Hispanic or Latino	White	13.37	M	TD	86.28	TRUE
	J6T7G	F	Hispanic or Latino	White	29.03	F	ASD	68.4	FALSE
	J6X6L	M	Hispanic or Latino	White	20.87	M	TD	82.17	TRUE
	J7A4X	M	Unknown or not reported	Unknown or not reported	14.27	M	TD	83.35	TRUE
	J7C3C	M	Not Hispanic or Latino	White	14.03	M	ASD	81.42	FALSE
	J7F8X	M	Not Hispanic or Latino	White	37.6	M	TD	68.22	TRUE
	J7K2P	F	Not Hispanic or Latino	White	15.3	F	ASD	91.25	FALSE
	J7S7Z	M	Not Hispanic or Latino	White	29.47	M	TD	85.77	TRUE
	J8D5S	F	Not Hispanic or Latino	White	44.43	F	TD	72.69	TRUE
	J8N3V	M	Not Hispanic or Latino	Asian	39.83	M	ASD	46.63	FALSE
	J8T2U	M	Not Hispanic or Latino	Asian	15.8	M	TD	83.46	TRUE
	J8Y5W	M	Not Hispanic or Latino	White	34.5	M	TD	52.37	TRUE
	J9P4C	M	Not Hispanic or Latino	White	27.9	M	TD	80.06	TRUE
	J9T4R	M	Not Hispanic or Latino	Asian	27.4	M	TD	45.85	TRUE
	K2R4R	F	Not Hispanic or Latino	More Than One Race	17.9	F	TD	93.09	TRUE
	K2S6G	F	Hispanic or Latino	White	23.37	F	TD	94.54	TRUE
	K2U5W	F	Not Hispanic or Latino	White	21	F	TD	86.84	TRUE
	K2U9B	M	Hispanic or Latino	White	17.67	M	ASD	48.6	FALSE
	K2Z9K	M	Not Hispanic or Latino	White	45.1	M	ASD	66.96	FALSE
	K3A2U	F	Not Hispanic or Latino	White	38.27	F	ASD	82.98	FALSE
	K3T2X	M	Not hispanic or latino	White	29.6	M	TD	74.43	TRUE
	K3V7Z	M	Not Hispanic or Latino	White	24.37	M	ASD	41.7	FALSE
	K3V8X	M	Not Hispanic or Latino	White	30.7	M	ASD	64.33	FALSE
	K3Z9L	M	Hispanic or Latino	Unknown or not reported	28.03	M	ASD	34.89	FALSE
	K4L6F	F	Not Hispanic or Latino	White	29.5	F	ASD	61.14	FALSE
	K4S6J	M	Unknown or not reported	Unknown or not reported	19.9	M	ASD	92.34	FALSE
	K5B6U	F	Not Hispanic or Latino	White	22.2	F	TD	97.14	TRUE
	K5E4U	F	Hispanic or Latino	White	15.53	F	TD	82.71	TRUE
	K5G7C	F	Hispanic or Latino	Unknown or not reported	13.1	F	TD	39.39	TRUE
	K5K5P	M	Not Hispanic Or Latino	White	16.73	M	ASD	8.17	FALSE
	K5V3A	M	Hispanic or Latino	Unknown or not reported	28.9	M	ASD	47.36	FALSE
	K6B8E	M	Hispanic or Latino	White	38.97	M	TD	76.91	TRUE
	K6E5T	F	Not Hispanic or Latino	White	23.87	F	TD	62.26	TRUE
	K6F4Q	M	Not Hispanic or Latino	White	14.87	M	ASD	39.16	FALSE
	K6N3Q	F	Not Hispanic or Latino	White	28.07	F	TD	62.38	TRUE
	K7C2N	F	Not Hispanic or Latino	White	26.1	F	TD	47.5	TRUE
	K7L7T	F	Not Hispanic or Latino	White	35.57	F	TD	56.92	TRUE
	K7M2M	M	Not Hispanic or Latino	White	13.8	M	TD	83.9	TRUE
	K8C8N	F	Not Hispanic or Latino	White	12.47	F	TD	92.38	TRUE
	K8L4C	M	Not Hispanic or Latino	White	20.97	M	TD	72.67	TRUE
	K8M2B	M	Hispanic or Latino	White	39.1	M	TD	70.1	TRUE
	K8S3U	F	Not Hispanic or Latino	Black or African American	37.63	F	ASD	61.45	FALSE
	K8V7G	M	Not Hispanic or Latino	White	39.7	M	ASD	43.52	FALSE
	K9F2L	M	Not Hispanic or Latino	White	45.13	M	ASD	30.55	FALSE
	K9L5B	M	Not Hispanic or Latino	White	40.63	M	ASD	28.54	FALSE
	L2C9Z	F	Not Hispanic or Latino	White	28.4	F	TD	65.33	TRUE
	L2D7Y	M	Unknown or not reported	White	17.3	M	ASD	44.89	FALSE
	L2H5T	M	Not Hispanic or Latino	Asian	29.53	M	ASD	52.93	FALSE
	L2Q2L	F	Not Hispanic or Latino	More than one race	23.97	F	ASD	92.16	FALSE
	L2U7P	M	Hispanic or Latino	Unknown or not reported	44.87	M	ASD	65.25	FALSE
	L3C9P	F	Not Hispanic or Latino	White	30.9	F	ASD	76.14	FALSE
	L3Z6P	F	Hispanic or Latino	White	33.6	F	TD	82.88	TRUE
	L4E4Q	M	Not Hispanic or Latino	White	38.17	M	ASD	59.17	FALSE
	L4F5H	M	Hispanic or Latino	Unknown or not reported	34.6	M	TD	59.23	TRUE
	L4H7E	M	Hispanic or Latino	White	33.17	M	TD	71.84	TRUE
	L4Q5T	M	Not Hispanic or Latino	White	28.27	M	TD	74.5	TRUE
	L4U4L	M	Hispanic or Latino	More Than One Race	35.17	M	ASD	15.16	FALSE
	L4W2E	M	Not Hispanic or Latino	White	24.5	M	TD	63.75	TRUE
	L5L9V	M	Not Hispanic or Latino	White	26.17	M	ASD	71.32	FALSE
	L5Q8N	M	Not Hispanic or Latino	White	39.9	M	ASD	46.57	FALSE
	L5X2A	M	Not Hispanic or Latino	Asian	19.57	M	ASD	31.78	FALSE
	L5Y8F	F	Hispanic or Latino	White	17.07	F	ASD	17.73	FALSE
	L5Y9Q	M	Hispanic or Latino	White	38.1	M	TD	66.58	TRUE
	L6A5N	F	Not Hispanic or Latino	White	29.23	F	TD	77.8	TRUE
	L6E3U	M	Not Hispanic or Latino	White	33.43	M	TD	67.8	TRUE
	L6P8H	M	Not Hispanic or Latino	White	13.73	M	TD	99.9	TRUE
	L6T5E	M	Hispanic or Latino	White	38.4	M	TD	82.49	TRUE
	L7D8D	M	Hispanic or Latino	White	28.63	M	ASD	56.67	FALSE
	L7H6W	M	Not Hispanic or Latino	White	34.4	M	ASD	25.18	FALSE
	L7U6K	M	Not Hispanic or Latino	Asian	45.9	M	ASD	17.9	FALSE
	L7X5U	M	Not Hispanic or Latino	White	29.33	M	ASD	45.53	FALSE
	L8D7G	F	Not Hispanic or Latino	White	38.43	F	TD	66.63	TRUE
	L8G8M	F	Hispanic or Latino	White	21	F	TD	80.55	TRUE
	L8H6L	F	Not Hispanic or Latino	White	36.23	F	ASD	32.24	FALSE
	L8J8N	F	Unknown or not reported	Unknown or not reported	30	F	ASD	63.38	FALSE
	L8P5E	M	Not Hispanic or Latino	Asian	16.9	M	ASD	99.3	FALSE
	L8P9H	F	Hispanic or Latino	White	21.7	F	ASD	63.42	FALSE
	L8W4R	M	Not Hispanic or Latino	White	14.77	M	TD	61.76	TRUE
	L8W5P	M	Hispanic or Latino	Unknown or not reported	16.83	M	ASD	15.33	FALSE
	L8Y7L	F	Not Hispanic or Latino	Asian	23.67	F	TD	83.21	TRUE
	L9V7R	M	Hispanic or Latino	Asian	38.63	M	TD	60.73	TRUE
	L9Z8R	F	Hispanic or Latino	White	17.87	F	TD	88.13	TRUE
	M2M3W	F	Not Hispanic or Latino	White	26.77	F	TD	23.6	TRUE
	M2X2F	M	Not Hispanic or Latino	More than one race	29.03	M	ASD	83.25	FALSE
	M2X5X	M	Hispanic or Latino	More than one race	14.1	M	TD	39.56	TRUE
	M3P3Y	F	Not Hispanic or Latino	White	16.37	F	TD	38.64	TRUE
	M3U4G	M	Unknown or not reported	Unknown or not reported	27.37	M	TD	64.16	TRUE
	M3Z4Q	F	Not Hispanic or Latino	White	25.47	F	TD	74.98	TRUE
	M4K9K	M	Hispanic or Latino	White	31.17	M	ASD	16.76	FALSE
	M4S7A	M	Not Hispanic or Latino	White	13.13	M	TD	68.24	TRUE
	M4V5M	M	Not Hispanic or Latino	More than one race	31.3	M	ASD	75.13	FALSE
	M5D4T	F	Not Hispanic or Latino	White	21.7	F	TD	73.71	TRUE
	M5E5L	M	Not Hispanic or Latino	White	41.7	M	ASD	48.45	FALSE
	M5G2G	M	Not Hispanic or Latino	White	20.17	M	ASD	50.35	FALSE
	M5G8F	M	Hispanic or Latino	Unknown or not reported	16.97	M	ASD	38.71	FALSE
	M5L6A	M	Unknown or not reported	Unknown or not reported	45.37	M	ASD	50.18	FALSE
	M5U6R	F	Not Hispanic or Latino	White	45.07	F	ASD	41.89	FALSE
	M5Y2Q	F	Not Hispanic or Latino	White	42.4	F	TD	89.03	TRUE
	M6E9Q	M	Not Hispanic or Latino	White	15.63	M	ASD	80.12	FALSE
	M6P7T	F	Not Hispanic or Latino	Black or African American	13.23	F	TD	46.1	TRUE
	M6S7P	M	Not Hispanic or Latino	Asian	41.23	M	TD	55.22	TRUE
	M6T3S	F	Not Hispanic or Latino	White	30.63	F	TD	74.42	TRUE
	M6U5U	F	Hispanic or Latino	White	27.1	F	ASD	24.69	FALSE
	M6Z9U	M	Not Hispanic or Latino	Asian	26.5	M	TD	91.66	TRUE
	M7F3Y	M	Not Hispanic or Latino	White	42.93	M	ASD	70.98	FALSE
	M7P3E	F	Not Hispanic or Latino	Asian	15.17	F	ASD	31.29	FALSE
	M7U4X	F	Not Hispanic or Latino	White	37	F	TD	75.91	TRUE
	M8A7U	F	Not Hispanic or Latino	White	12.83	F	ASD	61.64	FALSE
	M8J3V	M	Not Hispanic or Latino	Black or African American	18.3	M	TD	92.08	TRUE
	M8K5X	M	Hispanic or Latino	White	19.57	M	ASD	84.51	FALSE
	M8Q5H	M	Not Hispanic or Latino	White	33.13	M	TD	59.92	TRUE
	M8R5P	M	Hispanic or Latino	Unknown or not reported	14.87	M	ASD	20.92	FALSE
	M9H7T	M	Not Hispanic or Latino	White	12.97	M	TD	89.87	TRUE
	M9Q9Y	M	Hispanic or Latino	Unknown or not reported	21.03	M	ASD	22.06	FALSE
	M9U5X	F	Hispanic or Latino	More than one race	35.87	F	ASD	50.11	FALSE
	M9X8Y	M	Hispanic or Latino	White	12.17	M	ASD	85.5	FALSE
	N2D5K	F	Not Hispanic or Latino	White	12.2	F	TD	94.18	TRUE
	N2D6H	F	Not Hispanic or Latino	White	35.13	F	TD	64.79	TRUE
	N2J3L	M	Hispanic or Latino	White	21.4	M	ASD	22.15	FALSE
	N2V6E	M	Unknown or not reported	Unknown or not reported	33.63	M	TD	58.81	TRUE
	N3A2W	M	Not Hispanic or Latino	White	15.17	M	TD	52.9	TRUE
	N3K5P	M	Unknown or not reported	Asian	28.3	M	ASD	73.07	FALSE
	N3S5A	M	Not Hispanic or Latino	Asian	34.8	M	TD	62.25	TRUE
	N4M9U	M	Not Hispanic or Latino	White	13.83	M	TD	73.35	TRUE
	N5L4N	M	Not Hispanic or Latino	White	38.07	M	TD	40.33	TRUE
	N5R6S	M	Not Hispanic or Latino	White	33.07	M	TD	83.54	TRUE
	N6A9K	F	Not Hispanic or Latino	More than one race	14.23	F	TD	94.16	TRUE
	N6A9W	M	Not Hispanic or Latino	Asian	17.8	M	ASD	10.72	FALSE
	N6D6M	M	Hispanic or Latino	White	18.47	M	TD	94.89	TRUE
	N6L2T	M	Hispanic or Latino	More Than One Race	18.97	M	TD	81.24	TRUE
	N6V4Z	M	Not Hispanic or Latino	White	23.63	M	TD	83.42	TRUE
	N6W3K	F	Hispanic or Latino	Unknown or not reported	35.77	F	TD	57.83	TRUE
	N6Y7C	F	Unknown or not reported	Unknown or not reported	27.17	F	TD	82.56	TRUE
	N6Z2H	F	Not Hispanic or Latino	White	15.9	F	ASD	95.6	FALSE
	N7H2Y	M	Hispanic or Latino	More than one race	28.2	M	ASD	70.33	FALSE
	N7K7P	F	Not Hispanic or Latino	White	12.5	F	TD	81.39	TRUE
	N7M5U	M	Not Hispanic or Latino	White	40.43	M	ASD	31.83	FALSE
	N7U7B	M	Not Hispanic or Latino	White	16.23	M	ASD	91.76	FALSE
	N7W8Y	M	Not Hispanic or Latino	White	34.5	M	TD	52.9	TRUE
	N7Z2J	M	Not Hispanic or Latino	White	29.3	M	TD	91.42	TRUE
	N8C2R	F	Not Hispanic or Latino	White	44.43	F	TD	59.53	TRUE
	N8T4C	M	Unknown or not reported	Unknown or not reported	14.27	M	TD	57.24	TRUE
	N9A9B	M	Unknown or not reported	Unknown or not reported	30.67	M	TD	65.43	TRUE
	N9B7A	F	Unknown or not reported	Unknown or not reported	22.13	F	TD	66.74	TRUE
	P2M4B	M	Not Hispanic or Latino	White	15.47	M	ASD	97.6	FALSE
	P2N3K	M	Hispanic or Latino	White	28.1	M	ASD	74.18	FALSE
	P2P5M	M	Not Hispanic or Latino	White	36.2	M	TD	58.06	TRUE
	P2R5Z	M	Hispanic or Latino	Unknown or not reported	21.7	M	ASD	22.65	FALSE
	P2W5W	M	Not Hispanic or Latino	White	17.97	M	ASD	96.46	FALSE
	P2Z4H	M	Unknown or not reported	Unknown or not reported	41.77	M	ASD	37.47	FALSE
	P3B2Z	M	Hispanic or Latino	More Than One Race	18.53	M	ASD	70.56	FALSE
	P3E9S	M	Not Hispanic or Latino	White	45.63	M	ASD	63.64	FALSE
	P3S4L	M	Hispanic or Latino	Unknown or not reported	33.23	M	TD	61.81	TRUE
	P3S7E	M	Hispanic or Latino	Unknown or not reported	16.5	M	ASD	51.62	FALSE
	P3U5W	F	Hispanic or Latino	Unknown or not reported	42.97	F	ASD	35.94	FALSE
	P3U9Z	F	Not Hispanic or Latino	White	29	F	TD	48.82	TRUE
	P4C6M	M	Hispanic or Latino	White	14.97	M	ASD	73.55	FALSE
	P4D8C	F	Not Hispanic or Latino	White	14.8	F	TD	79.85	TRUE
	P4K2G	F	Not Hispanic or Latino	White	13.6	F	TD	97.67	TRUE
	P4M7J	F	Hispanic or Latino	White	32.37	F	TD	69.68	TRUE
	P5A2J	M	Not Hispanic or Latino	White	29.8	M	ASD	52.29	FALSE
	P5B8P	F	Not Hispanic or Latino	White	32.93	F	TD	94.68	TRUE
	P5J3L	F	Not Hispanic or Latino	White	19.5	F	TD	95.54	TRUE
	P5L5U	F	Hispanic or Latino	White	25.03	F	TD	77.9	TRUE
	P5T4U	F	Not Hispanic or Latino	White	19.67	F	ASD	80.57	FALSE
	P6C6P	M	Unknown or not reported	Unknown or not reported	31.7	M	TD	90.35	TRUE
	P6Q4Z	M	Unknown or not reported	Unknown or not reported	40.23	M	ASD	78.81	FALSE
	P7A8K	M	Unknown or not reported	Unknown or not reported	30.4	M	ASD	82.06	FALSE
	P7D2G	F	Not Hispanic or Latino	White	30.4	F	ASD	90.7	FALSE
	P7P6D	F	Hispanic or Latino	White	24.57	F	TD	63.56	TRUE
	P7P9V	F	Not Hispanic or Latino	Asian	40.93	F	ASD	22.96	FALSE
	P7T5U	M	Hispanic or Latino	White	19	M	ASD	65.88	FALSE
	P7W9G	M	Hispanic or Latino	Unknown or not reported	43.7	M	ASD	39.9	FALSE
	P7Z6J	M	Hispanic or Latino	White	33.97	M	TD	92.23	TRUE
	P8C4J	M	Not Hispanic or Latino	White	22.67	M	TD	81.05	TRUE
	P8F4E	F	Hispanic or Latino	White	12.3	F	ASD	68.13	FALSE
	P8G2Q	F	Not Hispanic or Latino	White	32.53	F	TD	64.58	TRUE
	P8M4H	M	Not Hispanic or Latino	White	30.1	M	ASD	79.31	FALSE
	P8X3D	M	Hispanic or Latino	Unknown or not reported	35.97	M	ASD	64.09	FALSE
	P9B3S	M	Unknown or not reported	Unknown or not reported	37.43	M	ASD	38.25	FALSE
	P9G5K	M	Not Hispanic or Latino	More than one race	19.27	M	ASD	66.52	FALSE
	P9P8B	M	Hispanic or Latino	Black or African American	25.13	M	ASD	55.97	FALSE
	Q2C3Z	F	Not Hispanic or Latino	White	12.93	F	TD	88.96	TRUE
	Q2G3D	M	Not Hispanic or Latino	More than one race	28.57	M	ASD	7.23	FALSE
	Q2H7B	M	Not Hispanic or Latino	White	27.57	M	TD	69.16	TRUE
	Q2N2J	M	Not Hispanic or Latino	White	45.63	M	TD	62.8	TRUE
	Q2W7C	M	Hispanic or Latino	More Than One Race	46.13	M	ASD	41.64	FALSE
	Q3C6U	M	Hispanic or Latino	Asian	20.23	M	TD	88.98	TRUE
	Q3J6X	M	Not Hispanic or Latino	Asian	21.57	M	ASD	75.06	FALSE
	Q3K9L	M	Hispanic or Latino	White	31.33	M	ASD	50.56	FALSE
	Q3P9N	M	Not Hispanic or latino	White	20.1	M	TD	92.56	TRUE
	Q3S3W	M	Not Hispanic or Latino	White	23.4	M	TD	66.44	TRUE
	Q3V6X	M	Not Hispanic or Latino	More than one race	29.63	M	TD	20.27	TRUE
	Q3Y3Z	M	Hispanic or Latino	More Than One Race	28.03	M	ASD	85.12	FALSE
	Q4E2T	M	Not Hispanic or Latino	Asian	37.5	M	TD	75.84	TRUE
	Q4G7J	F	Hispanic or Latino	Unknown or not reported	19.47	F	ASD	3.53	FALSE
	Q4H7Q	M	Not Hispanic or Latino	More than one race	20.63	M	ASD	37.24	FALSE
	Q4J4E	M	Not Hispanic or Latino	White	30.9	M	ASD	93.13	FALSE
	Q4R8S	F	Not Hispanic or Latino	Asian	20.2	F	ASD	71.24	FALSE
	Q4X8J	M	Not Hispanic or Latino	White	19.13	M	ASD	51.82	FALSE
	Q4Z8K	M	Hispanic or Latino	White	20.17	M	TD	66.57	TRUE
	Q5F4W	F	Not Hispanic or Latino	White	27.83	F	TD	81.17	TRUE
	Q5N5F	M	Unknown or not reported	Unknown or not reported	23.33	M	TD	63.4	TRUE
	Q5R9R	F	Unknown or not reported	White	27.23	F	TD	74.51	TRUE
	Q6A9D	M	Not Hispanic or Latino	White	42.3	M	TD	57.14	TRUE
	Q6B8A	F	Not Hispanic or Latino	White	19.13	F	TD	76.86	TRUE
	Q6C2U	M	Not Hispanic or Latino	White	17.4	M	TD	94.89	TRUE
	Q6H8D	M	Not Hispanic or Latino	White	17.23	M	ASD	71	FALSE
	Q6J3J	M	Not Hispanic or Latino	More Than One Race	18.47	M	ASD	72.28	FALSE
	Q6N2N	M	Unknown or not reported	Unknown or not reported	20.93	M	TD	88.81	TRUE
	Q7D9Y	M	Not Hispanic or Latino	White	40.03	M	TD	60.38	TRUE
	Q7J8L	M	Hispanic or Latino	White	30.83	M	ASD	11.16	FALSE
	Q7T7Y	M	Not Hispanic or Latino	White	12.73	M	ASD	97.13	FALSE
	Q8B7E	M	Hispanic or Latino	Unknown or not reported	16.63	M	ASD	40.68	FALSE
	Q8K9R	F	Not Hispanic or Latino	White	16.3	F	TD	71.04	TRUE
	Q8Q9N	M	Not Hispanic or Latino	White	28.07	M	ASD	92.46	FALSE
	Q8U5Y	M	Hispanic or Latino	White	30.03	M	ASD	15.95	FALSE
	Q9A9T	M	Hispanic or Latino	Unknown or not reported	24.73	M	ASD	31.96	FALSE
	Q9R6D	M	Hispanic or Latino	Unknown or not reported	16.47	M	TD	64.82	TRUE
	Q9Y6Z	M	Hispanic or Latino	American Indian/Alaska Native	36.4	M	TD	36.07	TRUE
	R2B3D	M	Not Hispanic or Latino	More Than One Race	24.5	M	ASD	32.82	FALSE
	R2J3N	F	Not Hispanic or Latino	White	19.7	F	ASD	82.68	FALSE
	R2R2Z	M	Hispanic or Latino	White	40.37	M	TD	48.37	TRUE
	R3C2B	F	Hispanic or Latino	White	38.3	F	ASD	69.23	FALSE
	R3E9X	M	Hispanic or Latino	Asian	27.27	M	TD	85.64	TRUE
	R3F4R	M	Hispanic or Latino	Unknown or not reported	21.73	M	ASD	48.52	FALSE
	R3H9T	F	Hispanic or Latino	American Indian/Alaska Native	34.97	F	ASD	41.67	FALSE
	R3N5A	M	Not Hispanic or Latino	White	12.6	M	ASD	87.25	FALSE
	R3N7U	M	Not Hispanic or Latino	White	44.4	M	TD	65.15	TRUE
	R3S3G	M	Not Hispanic or Latino	More than one race	27.93	M	TD	80.32	TRUE
	R3T4L	M	Hispanic or Latino	Unknown or not reported	13.6	M	ASD	90.54	FALSE
	R3W8W	F	Not Hispanic or Latino	White	18.57	F	ASD	86.82	FALSE
	R3X6V	M	Not Hispanic or Latino	White	35.67	M	TD	68.12	TRUE
	R4G2E	M	Not Hispanic or Latino	White	30	M	ASD	34.95	FALSE
	R4N2U	M	Hispanic or Latino	Asian	14.97	M	TD	65.26	TRUE
	R4T9B	M	Not Hispanic or Latino	White	18.57	M	TD	76.91	TRUE
	R5A5U	M	Not Hispanic or Latino	White	23.73	M	TD	42.34	TRUE
	R5E4M	F	Hispanic or Latino	Unknown or not reported	17.23	F	ASD	42.29	FALSE
	R5K3X	M	Not Hispanic or Latino	White	15.23	M	ASD	24.62	FALSE
	R5L9R	F	Hispanic or Latino	White	28.47	F	ASD	57.9	FALSE
	R5N7K	M	Not Hispanic or Latino	White	12.17	M	ASD	90.19	FALSE
	R5R4Y	F	Not Hispanic or Latino	White	35.7	F	TD	77.93	TRUE
	R5S8W	F	Not Hispanic or Latino	White	42.1	F	TD	91.39	TRUE
	R5U9V	M	Not Hispanic or Latino	White	44.17	M	ASD	80.79	FALSE
	R5Y5H	F	Not Hispanic or Latino	White	33.17	F	TD	72.22	TRUE
	R6A9A	M	Hispanic or Latino	White	30.47	M	TD	23.27	TRUE
	R6H5G	F	Not Hispanic or Latino	Asian	45.27	F	ASD	60.32	FALSE
	R6P4Y	M	Not Hispanic or Latino	White	33.77	M	TD	70.28	TRUE
	R6Q6P	F	Hispanic or Latino	White	27	F	TD	56.54	TRUE
	R6S2Y	F	Hispanic or Latino	Unknown or not reported	12.27	F	TD	98.48	TRUE
	R6T5A	M	Not Hispanic or Latino	Asian	40	M	ASD	68.43	FALSE
	R6W8B	M	Not Hispanic or Latino	White	14.87	M	TD	84.58	TRUE
	R7E7U	M	Not Hispanic or Latino	White	20.07	M	ASD	11.4	FALSE
	R7Z8W	M	Not Hispanic or Latino	More than one race	29.03	M	ASD	83.09	FALSE
	R8B4U	M	Not Hispanic or Latino	White	21.83	M	TD	81.96	TRUE
	R8J7L	M	Hispanic or Latino	White	40.9	M	ASD	62.52	FALSE
	R8Q7C	M	Not Hispanic or Latino	White	41.1	M	ASD	72.11	FALSE
	R8R5B	M	Not Hispanic or Latino	Asian	23.43	M	TD	93.51	TRUE
	R8Y4Z	M	Not Hispanic or Latino	More Than One Race	39.77	M	ASD	30.74	FALSE
	R9J6P	M	Not Hispanic or Latino	Hawaiian or Pacific Islander	23.7	M	ASD	81.11	FALSE
	R9Q2P	M	Hispanic or Latino	More than one race	46.13	M	ASD	65.84	FALSE
	R9S9Y	M	Not Hispanic or Latino	White	35.3	M	ASD	17.41	FALSE
	R9Y4P	M	Not Hispanic or Latino	Hawaiian or Pacific Islander	31.3	M	ASD	38.91	FALSE
	S2H5X	M	Not Hispanic or Latino	Asian	30.87	M	ASD	76.56	FALSE
	S2J9J	M	Hispanic or Latino	White	14.4	M	ASD	87.19	FALSE
	S2W7H	M	Hispanic or Latino	White	33.7	M	TD	50.39	TRUE
	S2X8A	M	Not Hispanic or Latino	More than one race	39.3	M	ASD	51.23	FALSE
	S3A4E	F	Not Hispanic or Latino	Asian	48.07	F	ASD	49.3	FALSE
	S3B5J	M	Not Hispanic or Latino	White	12.83	M	ASD	91.17	FALSE
	S3H5Y	M	Hispanic or Latino	More than one race	43.07	M	ASD	50.73	FALSE
	S3J8M	M	Not Hispanic or Latino	White	18.8	M	TD	67.66	TRUE
	S3P9T	M	Not Hispanic or Latino	White	12.83	M	TD	78.6	TRUE
	S3S3Q	M	Hispanic or Latino	Asian	34.23	M	TD	74.78	TRUE
	S3U3R	M	Not Hispanic or Latino	White	26.93	M	TD	96.35	TRUE
	S4B7F	M	Not Hispanic or Latino	White	15.27	M	ASD	69.72	FALSE
	S4L5J	F	Not Hispanic or Latino	White	13.23	F	TD	73.54	TRUE
	S4L9A	F	Not Hispanic or Latino	White	34.2	F	TD	42.79	TRUE
	S4P8W	M	Not Hispanic or Latino	Asian	29.53	M	ASD	24.93	FALSE
	S4S6K	M	Not Hispanic or Latino	White	14.87	M	ASD	83.96	FALSE
	S4X9Y	M	Not Hispanic or Latino	White	36.17	M	TD	57.83	TRUE
	S4Z8D	F	Not Hispanic or Latino	White	13.67	F	TD	79.02	TRUE
	S5C6Q	F	Not Hispanic or Latino	More than one race	17.03	F	TD	100	TRUE
	S5J9M	M	Not Hispanic or Latino	White	37.5	M	TD	72.25	TRUE
	S5K6B	M	Hispanic or Latino	Black or African American	21.67	M	TD	85.35	TRUE
	S5Z4N	F	Not Hispanic or Latino	More Than One Race	17.4	F	ASD	64.97	FALSE
	S6H2W	M	Not Hispanic or Latino	White	29.6	M	ASD	73.71	FALSE
	S6H4F	F	Not Hispanic or Latino	White	24.6	F	TD	91.56	TRUE
	S6K2X	M	Not Hispanic or Latino	White	15.23	M	TD	94.19	TRUE
	S6L7G	M	Not Hispanic or Latino	White	43.17	M	TD	82.99	TRUE
	S6P2B	M	Not Hispanic or Latino	Asian	22.67	M	TD	62.94	TRUE
	S6S2J	F	Hispanic or Latino	White	43.9	F	TD	74.9	TRUE
	S6W6C	M	Hispanic or Latino	White	25.57	M	ASD	48.68	FALSE
	S6W7Y	F	Not Hispanic or Latino	White	21.93	F	TD	65.27	TRUE
	S6Y5S	M	Not Hispanic or Latino	More than one race	40.67	M	TD	95.35	TRUE
	S7D4R	M	Not Hispanic or Latino	White	20.97	M	ASD	70.92	FALSE
	S7L2T	M	Unknown or not reported	Unknown or not reported	28.3	M	ASD	77.75	FALSE
	S7L6K	F	Not Hispanic or Latino	White	36.1	F	TD	89.58	TRUE
	S7V9C	M	Hispanic or Latino	White	23.73	M	ASD	71.01	FALSE
	S7W7N	M	Not Hispanic or Latino	More than one race	18.8	M	ASD	38.54	FALSE
	S7Y7P	M	Not Hispanic or Latino	Asian	35.03	M	TD	74.66	TRUE
	S8C3N	M	Not Hispanic or Latino	White	29.6	M	ASD	54.55	FALSE
	S8K9K	M	Not Hispanic or Latino	More Than One Race	21.13	M	ASD	66.73	FALSE
	S9A7R	F	Hispanic or Latino	More than one race	13.97	F	ASD	86.41	FALSE
	S9F5F	M	Hispanic or Latino	Unknown or not reported	29.43	M	ASD	26.42	FALSE
	S9T5A	M	Hispanic or Latino	White	44.4	M	ASD	29.33	FALSE
	T3E8T	M	Not Hispanic or Latino	White	38.77	M	TD	75.19	TRUE
	T3F3M	M	Not Hispanic or Latino	White	16.07	M	ASD	83.11	FALSE
	T3J9G	F	Not Hispanic or Latino	White	35.03	F	TD	74.21	TRUE
	T3N4H	M	Not Hispanic or Latino	White	29.37	M	ASD	83.83	FALSE
	T3N9V	M	Not Hispanic or Latino	White	12.97	M	TD	95.37	TRUE
	T4J8W	F	Hispanic or Latino	White	19.7	F	ASD	35.96	FALSE
	T4L4U	F	Not Hispanic or Latino	White	48.1	F	TD	78.16	TRUE
	T4S2Q	F	Not Hispanic or Latino	White	19.13	F	TD	92.74	TRUE
	T4X7B	F	Not Hispanic or Latino	More than one race	27.03	F	TD	62.04	TRUE
	T4Y5M	F	Hispanic or Latino	White	33.4	F	TD	77.76	TRUE
	T5P7K	F	Not Hispanic or Latino	Asian	21.37	F	ASD	32.02	FALSE
	T5R5Q	M	Not Hispanic or Latino	White	35.37	M	TD	79.9	TRUE
	T5X2N	M	Hispanic or Latino	White	16.47	M	ASD	16.17	FALSE
	T5X9W	M	Not Hispanic or Latino	Asian	29	M	ASD	22.94	FALSE
	T6F3Q	F	Not Hispanic or Latino	White	23.33	F	TD	93.43	TRUE
	T6U6K	M	Not Hispanic or Latino	Black or African American	18.57	M	ASD	76.98	FALSE
	T6V6E	M	Hispanic or Latino	More than one race	28.37	M	ASD	44.52	FALSE
	T6Z8P	F	Not Hispanic or Latino	Black or African American	45.17	F	ASD	56.73	FALSE
	T7A9G	M	Not Hispanic or Latino	White	15.37	M	ASD	22.5	FALSE
	T7N3P	M	Not Hispanic or Latino	More than one race	21.23	M	ASD	27.72	FALSE
	T7W6Y	M	Not Hispanic or Latino	White	24.6	M	TD	77.79	TRUE
	T8C6Q	M	Unknown or not reported	Unknown or not reported	36.33	M	TD	49.51	TRUE
	T8D6K	M	Hispanic or Latino	White	17.77	M	ASD	63.69	FALSE
	T8F7J	M	Hispanic or Latino	Unknown or not reported	15.33	M	ASD	22.51	FALSE
	T8J5V	M	Not Hispanic or Latino	White	37.77	M	TD	72.03	TRUE
	T8R5T	M	Hispanic or Latino	White	31.6	M	ASD	10.84	FALSE
	T9G4X	F	Not Hispanic or Latino	White	28.3	F	TD	85.22	TRUE
	T9J4M	M	Unknown or not reported	Unknown or not reported	18.4	M	ASD	86.12	FALSE
	T9P7P	F	Hispanic or Latino	Unknown or not reported	19.97	F	ASD	24.01	FALSE
	T9R3A	F	Hispanic or Latino	White	31.7	F	TD	81.71	TRUE
	T9Y4H	M	Not Hispanic or Latino	White	39.9	M	ASD	41.62	FALSE
	T9Y7Z	M	Not Hispanic or Latino	White	30.83	M	ASD	92	FALSE
	T9Z8F	M	Not Hispanic or Latino	White	30.63	M	TD	41.74	TRUE
	U2B3F	M	Hispanic or Latino	White	31.73	M	ASD	90.09	FALSE
	U2N6X	F	Not Hispanic or Latino	Asian	14.8	F	ASD	76.77	FALSE
	U2N9E	F	Hispanic or Latino	White	12.87	F	TD	61.19	TRUE
	U2P6F	F	Hispanic or Latino	White	27.43	F	ASD	10.7	FALSE
	U2Y7C	M	Hispanic or Latino	More Than One Race	36.13	M	ASD	27.62	FALSE
	U3A3A	M	Hispanic or Latino	White	32.4	M	TD	98.23	TRUE
	U3C3N	F	Not Hispanic or Latino	Unknown or not reported	27.53	F	ASD	28.74	FALSE
	U3E9B	M	Not Hispanic or Latino	Asian	29	M	ASD	19.93	FALSE
	U3H5S	F	Hispanic or Latino	Hawaiian or Pacific Islander	14.57	F	TD	89.97	TRUE
	U3K8Y	F	Not Hispanic or Latino	White	17	F	TD	68.34	TRUE
	U3N8U	M	Not Hispanic or Latino	More Than One Race	15	M	ASD	99.41	FALSE
	U3Q8V	F	Not Hispanic or Latino	White	27.77	F	TD	77.51	TRUE
	U3W5G	M	Not Hispanic or Latino	White	15.27	M	ASD	69.4	FALSE
	U4P3P	M	Not Hispanic or Latino	White	26.53	M	TD	81.88	TRUE
	U4V8T	F	Not Hispanic or Latino	White	38.17	F	TD	95.05	TRUE
	U4V9E	M	Not Hispanic or Latino	Asian	13.87	M	TD	55.25	TRUE
	U4Z7L	M	Hispanic or Latino	Unknown or not reported	21.33	M	ASD	84.52	FALSE
	U5A6U	F	Not Hispanic or Latino	White	14.37	F	ASD	95.35	FALSE
	U5N4G	F	Not Hispanic or Latino	White	45.73	F	TD	80.03	TRUE
	U5P6V	F	Not Hispanic or Latino	Hawaiian or Pacific Islander	25.13	F	TD	75.11	TRUE
	U5P7G	M	Not Hispanic or Latino	Asian	31.6	M	ASD	60.21	FALSE
	U5U2C	F	Hispanic or Latino	White	22.77	F	TD	85.73	TRUE
	U5Y6U	M	Not Hispanic or Latino	White	29.8	M	ASD	40.45	FALSE
	U6P5A	M	Not Hispanic or Latino	White	43.2	M	TD	73.42	TRUE
	U6Z3K	M	Not Hispanic or Latino	White	30.53	M	ASD	89.89	FALSE
	U7B9W	M	Hispanic or Latino	White	14.9	M	ASD	22.47	FALSE
	U7D8Z	M	Not Hispanic or Latino	White	41.53	M	ASD	94.03	FALSE
	U7P8G	M	Unknown or not reported	Unknown or not reported	14	M	TD	61.42	TRUE
	U7U3C	M	Hispanic or Latino	Asian	41	M	ASD	7.15	FALSE
	U7W2F	M	Not Hispanic or Latino	White	24.83	M	TD	90.72	TRUE
	U8B3Y	M	Not Hispanic or Latino	Asian	45.73	M	ASD	18.73	FALSE
	U8K5Y	F	Hispanic or Latino	White	36.4	F	TD	82.39	TRUE
	U8U4B	M	Not Hispanic or Latino	White	29	M	ASD	64.34	FALSE
	U8U7G	F	Not Hispanic or Latino	Unknown or not reported	36.17	F	ASD	64.24	FALSE
	U9G8X	F	Not Hispanic or Latino	Asian	19.87	F	ASD	7.99	FALSE
	U9K9E	F	Not Hispanic or Latino	Asian	15.77	F	TD	94.3	TRUE
	V2C2L	M	Not Hispanic or Latino	White	22.1	M	ASD	39.22	FALSE
	V2H4Q	M	Not Hispanic or Latino	Asian	28.6	M	ASD	40.86	FALSE
	V2K4E	F	Hispanic or Latino	White	30.17	F	ASD	25.95	FALSE
	V2M8V	F	Not Hispanic or Latino	White	37.27	F	TD	66.86	TRUE
	V2W9S	F	Not Hispanic or Latino	White	11.93	F	TD	78.84	TRUE
	V3B2S	M	Hispanic or Latino	White	40.63	M	ASD	18.67	FALSE
	V3J5J	M	Hispanic or Latino	Asian	15.9	M	TD	95.46	TRUE
	V3K2W	M	Hispanic or Latino	White	36.2	M	TD	68.49	TRUE
	V3S5N	M	Not Hispanic or Latino	White	21.93	M	TD	56.73	TRUE
	V3Y9U	F	Hispanic or Latino	American Indian/Alaska Native	41.33	F	ASD	40.86	FALSE
	V5F6Z	M	Not Hispanic or Latino	White	29.33	M	ASD	36.75	FALSE
	V5G2E	M	Not Hispanic or Latino	White	15.83	M	TD	61.28	TRUE
	V5T8Q	F	Hispanic or Latino	White	19.07	F	ASD	51.13	FALSE
	V5V2F	F	Not Hispanic or Latino	White	15.73	F	TD	72.05	TRUE
	V5V6J	M	Not Hispanic or Latino	Asian	21.8	M	ASD	66.01	FALSE
	V5X2T	M	Not Hispanic or Latino	White	22.3	M	ASD	100	FALSE
	V6F7M	F	Unknown or not reported	White	40.33	F	TD	87.56	TRUE
	V6G3D	M	Hispanic or Latino	White	29.13	M	ASD	69.39	FALSE
	V6Y6F	M	Not Hispanic or Latino	More Than One Race	44.87	M	ASD	53.63	FALSE
	V7B2K	F	Hispanic or Latino	Unknown or not reported	33.53	F	TD	49.75	TRUE
	V7G4C	M	Not Hispanic or Latino	White	30.6	M	TD	27.69	TRUE
	V7G5A	M	Not Hispanic or Latino	More Than One Race	20.2	M	ASD	92.67	FALSE
	V7H4V	M	Not Hispanic or Latino	White	18.43	M	ASD	74.7	FALSE
	V7Q4T	M	Not Hispanic or Latino	White	17.77	M	ASD	99.43	FALSE
	V7Y3Z	M	Not Hispanic or Latino	White	13.53	M	TD	93.78	TRUE
	V8M2E	F	Not Hispanic or Latino	White	15.23	F	ASD	46.14	FALSE
	V8R2T	M	Hispanic or Latino	Asian	42.13	M	ASD	50.6259	FALSE
	V9C4P	M	Hispanic or Latino	White	18.2	M	ASD	14.8	FALSE
	V9D3X	M	Not Hispanic or Latino	More Than One Race	17.9	M	ASD	78.18	FALSE
	V9E8G	M	Not Hispanic or Latino	White	29.83	M	ASD	90.59	FALSE
	V9F9L	F	Hispanic or Latino	Black or African American	30.73	F	TD	88.41	TRUE
	V9P2G	F	Not Hispanic or Latino	White	37.43	F	TD	54.99	TRUE
	W2C3S	M	Hispanic or Latino	White	30.8	M	TD	71.91	TRUE
	W2J5E	M	Not Hispanic or Latino	White	18	M	TD	94.65	TRUE
	W2N8Y	F	Unknown or not reported	Unknown or not reported	45.1	F	TD	46.14	TRUE
	W2P4Q	F	Not Hispanic or Latino	White	31	F	ASD	93.79	FALSE
	W2S5J	M	Not Hispanic or Latino	White	14.2	M	TD	91.34	TRUE
	W2V9H	M	Not Hispanic or Latino	White	36.23	M	TD	76.01	TRUE
	W2W3D	M	Hispanic or Latino	Unknown or not reported	13.9	M	TD	89.26	TRUE
	W2X4H	F	Not Hispanic or Latino	Unknown or not reported	29.8	F	TD	92.31	TRUE
	W2Z3X	M	Hispanic or Latino	White	12.63	M	TD	99.03	TRUE
	W3F9B	M	Not Hispanic or Latino	White	29.67	M	TD	53.07	TRUE
	W3H7G	M	Not Hispanic or Latino	More than one race	46	M	ASD	77.15	FALSE
	W3J7B	M	Hispanic or Latino	White	29.7	M	ASD	71.71	FALSE
	W3L6E	F	Not Hispanic or Latino	White	15	F	TD	78.54	TRUE
	W3U8R	F	Not Hispanic or Latino	More Than One Race	44.73	F	ASD	36.7788	FALSE
	W3V3W	M	Hispanic or Latino	White	39.37	M	TD	48.91	TRUE
	W4A3G	M	Not Hispanic or Latino	White	28.87	M	ASD	53.84	FALSE
	W4B6T	M	Not Hispanic or Latino	White	37.53	M	ASD	79.4175	FALSE
	W4C3U	M	Not Hispanic or latino	Asian	19.6	M	TD	95.25	TRUE
	W4C5D	M	Not Hispanic or Latino	Hawaiian or Pacific Islander	14	M	TD	87.58	TRUE
	W4E3V	M	Not Hispanic or Latino	Black or African American	23.37	M	TD	60.39	TRUE
	W4K8G	M	Hispanic or Latino	Unknown or not reported	21.27	M	ASD	36.02	FALSE
	W4Q3C	M	Not Hispanic or Latino	Asian	44.57	M	ASD	59.45	FALSE
	W4S5X	F	Not Hispanic or Latino	White	32.33	F	TD	82.01	TRUE
	W5D4Z	F	Hispanic or Latino	White	22.3	F	TD	76.08	TRUE
	W5H5Z	M	Not Hispanic or Latino	Black or African American	36.4	M	TD	75.15	TRUE
	W5H7V	F	Not Hispanic or Latino	Asian	36.97	F	TD	67.94	TRUE
	W5R5S	F	Not Hispanic or Latino	White	44.87	F	TD	28.85	TRUE
	W5X5J	F	Hispanic or Latino	White	19.87	F	TD	93.32	TRUE
	W6A8W	M	Not Hispanic or Latino	White	42.77	M	ASD	73.96	FALSE
	W6B4N	M	Hispanic or Latino	White	33.03	M	TD	84.0344	TRUE
	W6G8B	M	Not Hispanic or Latino	White	13.8	M	ASD	97.65	FALSE
	W6M6C	M	Not Hispanic or Latino	White	19.53	M	TD	94.76	TRUE
	W6Q5M	M	Not Hispanic or Latino	Black or African American	38.07	M	TD	86.76	TRUE
	W6R6R	M	Not Hispanic or Latino	White	19.43	M	TD	82.78	TRUE
	W7F8U	M	Not Hispanic or Latino	White	41.67	M	ASD	35.6522	FALSE
	W7K3V	M	Not Hispanic or Latino	White	38.27	M	TD	69.04	TRUE
	W8C3M	F	Not Hispanic or Latino	White	18.17	F	TD	96.88	TRUE
	W8T7F	M	Not Hispanic or Latino	Asian	12.7	M	TD	93.45	TRUE
	W8U7M	M	Not Hispanic or Latino	Asian	38.33	M	TD	72.74	TRUE
	W9B8H	M	Not Hispanic or Latino	White	13.8	M	TD	71.02	TRUE
	W9C5V	M	Not Hispanic or Latino	Asian	30.1	M	ASD	62.94	FALSE
	W9L9E	M	Not Hispanic or Latino	White	19.27	M	ASD	87.43	FALSE
	W9N5P	F	Not Hispanic or Latino	White	26.97	F	TD	83.78	TRUE
	X2C3C	M	Hispanic or Latino	White	23	M	ASD	84.28	FALSE
	X2S5F	M	Unknown or not reported	Unknown or not reported	13.63	M	ASD	71.37	FALSE
	X2S8X	M	Not Hispanic or Latino	More than one race	29.23	M	ASD	55.31	FALSE
	X2V8T	F	Unknown or not reported	Unknown or not reported	31.93	F	TD	50.67	TRUE
	X2W8Z	F	Hispanic or Latino	Unknown or not reported	20.7	F	ASD	82.47	FALSE
	X3A4A	M	Hispanic or Latino	White	14.7	M	ASD	26.7	FALSE
	X3J7K	M	Not Hispanic or Latino	White	39.73	M	ASD	48.65	FALSE
	X3N7Y	M	Not Hispanic or Latino	White	28.9	M	ASD	59.85	FALSE
	X3P3Q	M	Not Hispanic or Latino	White	31.7	M	TD	95.94	TRUE
	X3S6E	M	Not Hispanic or Latino	Asian	19.03	M	ASD	50.88	FALSE
	X4K4Y	F	Hispanic or Latino	White	39.17	F	TD	80.4	TRUE
	X5A8F	M	Hispanic or Latino	White	27.17	M	TD	86.82	TRUE
	X5D6F	M	Not Hispanic or Latino	Asian	27.77	M	TD	77.81	TRUE
	X5K2F	F	Not Hispanic or Latino	White	30.3	F	TD	63.96	TRUE
	X5T6Z	F	Hispanic or Latino	White	37.17	F	TD	76.85	TRUE
	X6J7N	M	Not hispanic or latino	White	24.07	M	TD	90.44	TRUE
	X6T8W	M	Hispanic or Latino	White	41.63	M	ASD	52.3576	FALSE
	X6X9W	M	Not Hispanic or Latino	White	33.77	M	TD	78.17	TRUE
	X7P3U	F	Not Hispanic or Latino	Black or African American	43.4	F	ASD	33.54	FALSE
	X7S3D	M	Not Hispanic or Latino	White	13.53	M	ASD	45.11	FALSE
	X7T8X	M	Not Hispanic or Latino	White	16.87	M	ASD	64.01	FALSE
	X7U5A	F	Not Hispanic or Latino	White	34.67	F	TD	81.21	TRUE
	X7Y2J	M	Not Hispanic or Latino	White	21.2	M	ASD	47.14	FALSE
	X8A3U	F	Not Hispanic or Latino	More than one race	39.5	F	TD	78.1	TRUE
	X8G5T	M	Not Hispanic or Latino	White	29.97	M	TD	87.31	TRUE
	X8M6N	F	Not Hispanic or Latino	White	24.07	F	ASD	73.17	FALSE
	X8T6R	M	Not Hispanic or Latino	Asian	16.83	M	TD	97.98	TRUE
	X9E5G	M	Hispanic or Latino	White	32.33	M	ASD	19.49	FALSE
	X9J2D	M	Hispanic or Latino	White	40.17	M	ASD	81.39	FALSE
	X9R6E	F	Not Hispanic or Latino	White	28.6	F	TD	97.68	TRUE
	X9U8U	F	Not Hispanic or Latino	White	12.27	F	TD	91.6	TRUE
	X9Z2F	M	Not Hispanic or Latino	White	19.4	M	ASD	79.11	FALSE
	Y2B4P	M	Hispanic or Latino	Unknown or not reported	21.03	M	ASD	33.04	FALSE
	Y2D7J	F	Not Hispanic or Latino	White	39.37	F	ASD	48.19	FALSE
	Y2D9R	F	Unknown or not reported	Unknown or not reported	44.87	F	TD	63.05	TRUE
	Y2G9Y	M	Not Hispanic or Latino	White	12.73	M	ASD	91.85	FALSE
	Y2L3Q	M	Hispanic or Latino	White	19.93	M	ASD	17.39	FALSE
	Y2P2Z	M	Hispanic or Latino	White	14.4	M	TD	96.73	TRUE
	Y2S9F	F	Not Hispanic or Latino	Asian	15.37	F	ASD	91.54	FALSE
	Y2V5K	F	Not Hispanic or Latino	White	44.47	F	TD	39.97	TRUE
	Y2V7F	F	Not Hispanic or Latino	Asian	37.27	F	ASD	34.6536	FALSE
	Y2V9B	F	Not Hispanic or Latino	White	33.03	F	TD	84.53	TRUE
	Y4L9R	M	Hispanic or Latino	Unknown or not reported	38.63	M	ASD	62.34	FALSE
	Y4M7D	F	Not Hispanic or Latino	White	36.5	F	TD	87.81	TRUE
	Y4R7F	M	Hispanic or Latino	Unknown or not reported	18.2	M	TD	97.11	TRUE
	Y5A3B	F	Not Hispanic or Latino	White	21.2	F	TD	87.09	TRUE
	Y5C5W	F	Hispanic or Latino	White	40.03	F	ASD	46.87	FALSE
	Y5J6L	M	Not Hispanic or Latino	White	41.2	M	TD	53.11	TRUE
	Y5L2J	F	Not Hispanic or Latino	White	20.07	F	ASD	42.74	FALSE
	Y5W6F	M	Not Hispanic or Latino	White	18.7	M	ASD	97.13	FALSE
	Y6D7Z	F	Unknown or not reported	Unknown or not reported	20.77	F	ASD	53.77	FALSE
	Y6G2U	F	Not Hispanic or Latino	White	42.2	F	ASD	93.91	FALSE
	Y6P6J	F	Hispanic or Latino	White	27	F	ASD	88.7	FALSE
	Y6S5G	F	Not Hispanic or Latino	Unknown or not reported	13.9	F	ASD	99.06	FALSE
	Y6X3H	M	Not Hispanic or Latino	White	30	M	TD	58.4	TRUE
	Y7D2Z	M	Hispanic or Latino	Unknown or not reported	21.5	M	ASD	19.42	FALSE
	Y7Q9W	M	Not Hispanic or Latino	Asian	47.27	M	ASD	51.2383	FALSE
	Y7S3A	F	Hispanic or Latino	Unknown or not reported	39.4	F	ASD	26.49	FALSE
	Y7U6T	M	Not Hispanic or Latino	White	34.2	M	TD	61.6	TRUE
	Y7Z9J	M	Not Hispanic or Latino	Asian	13.93	M	ASD	68.55	FALSE
	Y8A8S	F	Not Hispanic or Latino	White	18.8	F	ASD	91.8	FALSE
	Y8B8M	M	Hispanic or Latino	More than one race	20.7	M	TD	22.49	TRUE
	Y8J7Y	M	Not Hispanic or Latino	White	34.1	M	TD	67.59	TRUE
	Y8Q8N	F	Hispanic or Latino	White	14.2	F	TD	93.46	TRUE
	Y8R6M	M	Not Hispanic or Latino	Asian	33.83	M	TD	84.55	TRUE
	Y8U5K	M	Hispanic or Latino	White	30	M	ASD	35.07	FALSE
	Y9B7D	F	Not Hispanic or Latino	More than one race	12.5	F	TD	64.14	TRUE
	Y9F7S	F	Hispanic or Latino	White	18.57	F	ASD	98.81	FALSE
	Y9K3E	M	Hispanic or Latino	White	15.5	M	TD	95.56	TRUE
	Y9L3L	M	Not Hispanic or Latino	Asian	12.7	M	ASD	97.04	FALSE
	Y9R5D	M	Not Hispanic or Latino	White	28.5	M	ASD	89.97	FALSE
	Z2G4U	M	Not Hispanic or Latino	White	13.83	M	ASD	54.94	FALSE
	Z2G8L	M	Not Hispanic or Latino	More than one race	18.5	M	ASD	16.47	FALSE
	Z2N4L	M	Not Hispanic or Latino	White	13.77	M	TD	63.29	TRUE
	Z2N9Y	F	Not Hispanic or Latino	White	25.93	F	TD	85.17	TRUE
	Z3C4T	F	Unknown or not reported	Unknown or not reported	26.87	F	ASD	34.06	FALSE
	Z3D2S	M	Hispanic or Latino	White	24.5	M	ASD	82.7	FALSE
	Z3F2G	F	Not Hispanic or Latino	White	23.63	F	TD	64.61	TRUE
	Z3J7Q	F	Unknown or not reported	Unknown or not reported	39.8	F	TD	43.82	TRUE
	Z3M3U	F	Not Hispanic or Latino	White	13	F	ASD	93.92	FALSE
	Z3Y3U	F	Hispanic or Latino	White	29.03	F	ASD	53.94	FALSE
	Z4B4N	F	Not Hispanic or Latino	Hawaiian or Pacific Islander	29	F	ASD	55.37	FALSE
	Z4D3R	M	Not Hispanic or Latino	White	28.17	M	ASD	50.27	FALSE
	Z4H7K	F	Hispanic or Latino	Unknown or not reported	29	F	ASD	90.16	FALSE
	Z4Q8F	M	Not Hispanic or Latino	White	14.87	M	ASD	96.57	FALSE
	Z4V7R	M	Not Hispanic or Latino	White	16.67	M	TD	86.4	TRUE
	Z5A9J	F	Not Hispanic or Latino	White	20.1	F	TD	81.01	TRUE
	Z5T7E	F	Hispanic or Latino	White	19.23	F	ASD	69.61	FALSE
	Z6A9K	M	Not Hispanic or Latino	More than one race	15	M	TD	23.42	TRUE
	Z6M8Y	F	Hispanic or Latino	Unknown or not reported	22.77	F	TD	86.11	TRUE
	Z6U2X	M	Not Hispanic or Latino	White	15.1	M	ASD	68.38	FALSE
	Z6U5E	M	Hispanic or Latino	White	35.17	M	ASD	52.23	FALSE
	Z6V5X	F	Not Hispanic or Latino	White	25.03	F	TD	59.39	TRUE
	Z7A9L	M	Not Hispanic or Latino	White	19.67	M	ASD	89.52	FALSE
	Z7B8U	F	Not Hispanic or Latino	Black or African American	20.2	F	ASD	31	FALSE
	Z7D4F	M	Not Hispanic or Latino	Asian	20.4	M	ASD	87.2	FALSE
	Z7H3W	M	Hispanic or Latino	More Than One Race	21.77	M	ASD	52.41	FALSE
	Z7M3M	M	Not Hispanic or Latino	Unknown or not reported	19.4	M	ASD	82.46	FALSE
	Z7N5P	F	Not Hispanic or Latino	More than one race	37.7	F	ASD	18.08	FALSE
	Z7T4Z	F	Not Hispanic or Latino	More Than One Race	41.43	F	ASD	82.72	FALSE
	Z7U6D	M	Not Hispanic or Latino	White	41.27	M	ASD	41.17	FALSE
	Z7Y2C	M	Not Hispanic or Latino	Asian	28.8	M	ASD	64.8	FALSE
	Z8M9M	F	Not Hispanic or Latino	White	13.63	F	TD	73.5	TRUE
	Z8R7T	F	Unknown or not reported	Unknown or not reported	40.77	F	ASD	57.33	FALSE
	Z8S2Y	F	Not Hispanic or Latino	More than one race	16.07	F	TD	81.32	TRUE
	Z9A7F	M	Hispanic or Latino	Unknown or not reported	15.27	M	ASD	78.39	FALSE
	Z9C6V	M	Not Hispanic or Latino	White	45.77	M	ASD	83.38	FALSE
	Z9J9F	M	Not Hispanic or Latino	White	45.2	M	ASD	42.68	FALSE
	Z9M8Q	M	Hispanic or Latino	Unknown or not reported	19.73	M	TD	96.39	TRUE
	n6c6s	M	Hispanic or Latino	Unknown or not reported	15.17	M	ASD	50.63	FALSE

## Sheet: Panel b
ADOS	sid	id	gender	diag	time	age	coso	rr	tot	group	Mullen	sid	id	gender	diag	time	age	fm	vr	rl	el	group	CDI-WG	sid	id	gender	diag	time	age	w.prod	w.und	early.ges	later.ges	tot.ges	group	CDI-WS	sid	id	gender	diag	time	age	w.prod
	C3W5L	413	M	TD	2	48.493	2	0	2	TRUE		H3T4N	811	M	TD	2	48.493	105.17	111.36	121.67	94.86	TRUE		V7H4V	721	M	ASD	1	18.497	0	0	6	20	26	TRUE		A2A4U	1	M	TD	1	23.655	156
	M7S7D	1158	F	TD	1	48.197	0	0	0	TRUE		M7S7D	1158	F	TD	1	48.197	101.67	107.89	95.44	87.14	TRUE		Y9P9S	841	M	ASD	1	18.431	6	73	5	8	13	TRUE		A2C6R	3	M	ASD	1	27.434	30
	Q8K9R	1424	F	TD	2	48.197	3	0	3	TRUE		Q8K9R	1424	F	TD	2	48.197	101.67	112.04	91.29	95.44	TRUE		W3V3W	744	M	TD	1	9.561	4	38	12	3	15	FALSE		A2F6A	4	M	ASD	1	19.746	2
	B7R5W	353	F	ASD	1	48.099	14	6	20			G7J2C	761	M	TD	1	48.099	97.72	95.64	85.24	76.92	TRUE		T7W6Y	660	M	TD	1	10.382	0	37	8	3	11	FALSE		A2F7K	5	M	ASD	1	23.228	5
	G7J2C	761	M	TD	1	48.099	1	1	2	TRUE		S3A4E	1534	F	ASD	1	48.066	106.1	137.31	106.1	81.14			H7P2H	289	M	TD	1	11.204	0	2	2	1	3	FALSE		A2H2K	6	M	ASD	1	26.809	162
	T4L4U	1643	F	TD	1	48.099	3	0	3	TRUE		E3N5Y	576	F	TD	3	47.3	103.59	109.94	107.82	95.14	TRUE		E5E2R	180	M	TD	1	12.025	0	110	10	4	14	FALSE		A2J5K	7	M	ASD	1	22.44	23
	X9F9E	1988	M	TD	1	48.099	2	0	2	TRUE		X7R4T	1970	M	ASD	1	47.179	36.03	38.15	14.84	12.72			C9F8J	127	F	TD	1	12.518	0	3	0	0	0	FALSE		A2J7S	8	M	ASD	1	23.918	19
	G3T2J	729	M	TD	1	47.803	1	0	1	TRUE		G9K7M	783	M	TD	2	46.916	121.49	115.1	89.52	83.13	TRUE		F7X5A	233	M	TD	1	13.011	2	10	5	2	7	FALSE		A2L3Q	9	M	ASD	1	27.828	15
	E3N5Y	576	F	TD	3	47.3	4	1	5	TRUE		B4X3P	323	M	TD	1	46.719	113.44	111.3	104.88	107.02	TRUE		J9Q4J	343	M	ASD	1	18.399	0	20	12	19	31	TRUE		A2M7B	10	F	ASD	1	22.506	5
	X7R4T	1970	M	ASD	1	47.179	17	8	25			R9Q2P	1520	M	ASD	1	46.193	80.1	67.11	77.93	90.92			P2P5M	485	M	TD	1	13.011	3	24	7	4	11	FALSE		A2N2G	11	M	ASD	1	29.536	7
	G9K7M	783	M	TD	2	46.916	2	0	2	TRUE		C5S4B	439	F	TD	1	45.799	26.2	113.54	91.71	93.89	TRUE		G6Q2R	252	F	TD	1	13.043	9	26	13	19	32	FALSE		A2N9Q	12	M	ASD	1	29.766	3
	U7H5K	1750	F	TD	1	46.817	1	0	1	TRUE		E8P7H	643	M	ASD	1	45.076	88.74	126.45	68.77	64.34			B8A5J	81	M	ASD	1	18.366	12	47	9	18	27	TRUE		A2P2N	13	M	ASD	1	21.159	2
	B4X3P	323	M	TD	1	46.719	7	1	8	TRUE		B8N9G	370	M	TD	2	44.879	98.04	102.5	69.07	89.13	TRUE		B8G5M	83	M	ASD	2	18.366	4	35	8	14	22	TRUE		A2Q5N	14	F	TD	1	22.078	39
	E5E5K	598	M	TD	2	46.062	0	0	0	TRUE		E4N3S	587	F	TD	1	44.682	118.62	111.9	94	73.86	TRUE		W6Y8K	758	F	TD	1	13.043	12	137	15	13	28	FALSE		A2R5U	15	M	ASD	1	20.041	15
	T6B9Y	1660	M	ASD	3	46.029	17	6	23			T9C2Z	1686	F	TD	2	44.485	101.16	96.66	76.43	87.67	TRUE		G2R8S	244	M	ASD	1	18.366	1	8	6	12	18	TRUE		A2R6F	16	M	ASD	1	19.253	14
	K2F8P	950	M	TD	1	45.864	1	1	2	TRUE		R3N7U	1455	M	TD	3	44.452	89.98	107.98	80.99	94.48	TRUE		T8D6K	661	M	ASD	1	17.807	0	3	6	10	16	TRUE		A2R7Q	17	F	TD	1	24.214	43
	C5S4B	439	F	TD	1	45.799	2	2	4	TRUE		S2B7D	1524	M	ASD	2	44.09	34.02	34.02	9.07	9.07			N6A9W	463	M	ASD	1	17.8	0	1	1	4	5	TRUE		A2T2D	18	M	ASD	1	22.933	2
	U5N4G	1729	F	TD	1	45.733	0	0	0	TRUE		Y6D8L	2040	F	TD	1	43.762	116.54	105.11	121.11	116.54	TRUE		Z5D5Z	864	F	ASD	1	17.742	0	25	6	21	27	TRUE		A2U6B	19	M	TD	1	28.485	338
	Q2N2J	1357	M	TD	1	45.634	3	0	3	TRUE		W2P4Q	1840	F	ASD	2	43	65.12	62.79	69.77	65.12			X7U5A	793	F	TD	1	13.043	2	16	9	3	12	FALSE		A2Y7Z	21	M	ASD	1	22.243	67
	H3J5M	807	F	TD	1	45.405	1	0	1	TRUE		Q6A9D	1394	M	TD	1	42.316	99.25	96.89	85.07	106.34	TRUE		R2C4H	552	M	ASD	1	17.709	0	19	5	12	17	TRUE		A2Z2G	22	F	ASD	1	25.068	4
	M6U3M	1151	F	TD	2	45.405	2	0	2	TRUE		V8L7L	1824	M	ASD	2	42.086	66.53	54.65	14.26	33.27			F5U4R	227	M	TD	1	13.076	8	82	9	18	27	FALSE		A3B4Q	23	F	ASD	1	19.516	1
	E8P7H	643	M	ASD	1	45.076	10	5	15			H3B2V	803	M	TD	3	42.086	99.8	128.31	109.3	102.17	TRUE		P7D2G	510	F	ASD	2	17.643	14	223	9	14	23	TRUE		A3B5Z	24	M	TD	1	25	159
	J4G6T	893	M	TD	1	45.043	0	0	0	TRUE		W2C3S	1835	M	TD	3	41.889	97.88	114.59	85.94	93.1	TRUE		K5G7C	356	F	TD	1	13.076	0	0	0	0	0	FALSE		A3C7D	25	M	ASD	1	23.425	173
	B8N9G	370	M	TD	2	44.879	7	0	7	TRUE		N2D5K	1181	F	TD	3	41.856	86.01	97.95	86.01	95.57	TRUE		B4E3L	65	F	ASD	1	17.512	0	0	2	2	4	TRUE		A3D2V	26	M	ASD	1	19.089	4
	W5R5S	1878	F	TD	1	44.846	2	0	2	TRUE		G8P3W	773	F	TD	1	41.823	105.21	114.77	109.99	107.6	TRUE		J2D9C	303	F	ASD	1	17.512	17	53	13	17	30	TRUE		A3F6Z	27	F	ASD	1	26.744	70
	E4N3S	587	F	TD	1	44.682	1	0	1	TRUE		L9P9J	1096	M	TD	1	41.823	107.6	124.33	93.25	86.08	TRUE		b2y3t	62	F	ASD	1	17.479	7	80	12	7	19	TRUE		A3G2R	28	M	ASD	1	21.98	135
	N8C2R	1235	F	TD	1	44.649	1	0	1	TRUE		T2V2V	1620	M	TD	1	41.8	126.79	124.4	110.05	122.01	TRUE		W9N5P	771	F	TD	1	13.076	4	36	11	13	24	FALSE		A3G6H	29	M	ASD	1	28.419	11
	P6C6P	1299	M	TD	5	44.517	0	0	0	TRUE		A3Y2Z	85	F	TD	1	41.725	100.66	119.83	86.28	103.06	TRUE		S5Z4N	615	F	ASD	1	17.446	2	10	10	8	18	TRUE		A3H5E	31	M	ASD	1	30.194	2
	Y2V5K	2007	F	TD	2	44.517	1	0	1	TRUE		A9D9M	266	M	TD	1	41.495	96.4	115.68	86.76	103.63	TRUE		U2P6F	675	F	ASD	1	17.413	0	11	9	20	29	TRUE		A3J4N	32	M	ASD	1	24.181	5
	J8D5S	935	F	TD	1	44.419	1	0	1	TRUE		Y5J6L	2032	M	TD	1	41.232	101.86	116.41	111.56	109.14	TRUE		U7J3J	690	M	ASD	1	17.413	0	23	4	3	7	TRUE		A3K2Y	34	F	ASD	1	28.387	2
	T8J5V	1677	M	TD	2	44.222	0	0	0	TRUE		V4Q6X	1795	F	ASD	2	41	26.83	43.9	21.95	21.95			E8J5D	204	F	TD	1	13.109	4	17	5	8	13	FALSE		A3L5A	35	M	ASD	1	23.36	122
	V9S5H	1834	M	TD	2	44.222	0	2	2	TRUE		K7M2M	997	M	TD	3	40.608	98.5	98.5	100.97	113.28	TRUE		B2J9W	56	M	ASD	1	17.282	0	28	0	0	0	TRUE		a3n3s	36	M	ASD	1	19.056	8
	G9Y2Y	786	M	ASD	1	44.09	7	7	14			Y8T3U	2081	M	TD	2	40.476	96.35	118.59	84	91.41	TRUE		F8F3V	235	M	TD	1	13.109	9	49	8	17	25	FALSE		A3N4D	37	M	ASD	1	24.575	10
	S6S2J	1578	F	TD	1	43.893	0	0	0	TRUE		H2M7C	797	F	TD	1	40.411	89.08	101.46	84.14	86.61	TRUE		R5E4M	570	F	ASD	1	17.216	3	14	8	9	17	TRUE		A3P4W	39	M	ASD	1	20.633	2
	Y6D8L	2040	F	TD	1	43.762	3	4	7	TRUE		V6F7M	1808	F	TD	2	40.312	104.19	101.71	109.15	111.63	TRUE		Y6P6J	820	F	ASD	1	17.216	0	10	3	6	9	TRUE		A3Q9F	41	M	ASD	1	25.791	80
	E3V9B	577	F	TD	3	43.565	3	0	3	TRUE		T2Y6H	1621	M	ASD	1	40.082	74.85	44.91	62.37	64.87	FALSE		J2B8Q	302	M	TD	1	13.109	55	279	16	33	49	FALSE		A3R6G	42	M	ASD	1	20.173	44
	G8M7A	771	M	TD	2	43.532	4	0	4	TRUE		U6X9H	1745	M	ASD	1	40	65	62.5	67.5	60	FALSE		N6V4Z	467	M	TD	1	13.109	1	145	9	11	20	FALSE		A3S3U	43	M	ASD	1	28.091	15
	U6P5A	1740	M	TD	1	43.466	3	0	3	TRUE		A2U6B	37	M	TD	4	39.951	112.64	150.18	117.64	107.63	TRUE		H8D7E	294	M	ASD	1	17.15	2	2	13	4	17	TRUE		A3W6D	44	M	ASD	1	21.52	9
	F5T7Q	692	M	TD	2	43.433	2	0	2	TRUE		B4L9B	318	F	ASD	1	39.951	55.07	52.56	50.06	55.07	FALSE		H8G7A	296	F	ASD	1	17.15	0	2	12	12	24	TRUE		A3X3E	45	M	ASD	1	26.744	61
	S6L7G	1575	M	TD	3	43.105	2	1	3	TRUE		L5Q8N	1054	M	ASD	1	39.951	75.09	57.57	57.57	35.04	FALSE		W9M7D	770	M	ASD	1	17.15	0	38	9	13	22	TRUE		A3Y6E	46	M	TD	1	18.464	25
	C2Z8L	407	M	ASD	1	43.039	10	3	13			Y8B8M	2069	M	TD	2	39.885	90.26	165.48	117.84	97.78	TRUE		D6V8W	152	M	ASD	1	17.084	0	8	5	4	9	TRUE		A4A9X	47	M	ASD	1	28.814	2
	R6A9A	1485	M	TD	2	42.908	4	1	5	TRUE		T9Y4H	1694	M	ASD	2	39.852	82.81	112.92	82.81	92.84	FALSE		P8G2Q	518	F	TD	1	13.109	5	32	8	15	23	FALSE		A4F2L	49	F	ASD	1	25.003	56
	E9Y7U	656	M	TD	1	42.776	0	0	0	TRUE		X3J7K	1935	M	ASD	2	39.8	97.99	103.02	85.43	82.91	FALSE		E8K5K	205	M	ASD	1	17.084	0	16	6	5	11	TRUE		A4G7T	50	M	ASD	1	21.816	19
	J6K3X	916	M	TD	2	42.71	2	0	2	TRUE		D8Q4M	544	M	ASD	2	39.754	67.92	60.37	60.37	50.31	FALSE		Q8B8P	546	F	TD	1	13.109	42	282	16	34	50	FALSE		A4M3Y	51	F	ASD	1	24.247	19
	Q6A9D	1394	M	TD	1	42.316	3	0	3	TRUE		D6Y7U	529	M	TD	2	39.721	113.29	125.88	138.47	98.18	TRUE		X2V8T	774	F	TD	1	13.109	1	66	11	19	30	FALSE		A4N7W	52	M	ASD	1	29.339	1
	D9B4Y	548	M	TD	1	42.152	3	0	3	TRUE		K8V7G	1011	M	ASD	2	39.7	98.24	113.35	105.79	108.31	FALSE		C2F2C	95	M	TD	1	13.142	3	12	4	15	19	FALSE		A4Q2K	53	F	ASD	1	21.816	37
	V8L7L	1824	M	ASD	2	42.086	17	6	23			F2T3J	667	F	TD	1	39.655	90.78	121.04	105.91	108.44	TRUE		A2G2D	2	F	ASD	1	17.052	51	186	15	21	36	TRUE		A4Q6Z	54	M	TD	1	26.054	516
	H3B2V	803	M	TD	3	42.086	0	0	0	TRUE		Z3J7Q	2121	F	TD	2	39.655	93.3	113.48	83.22	98.35	TRUE		E6R6V	192	M	ASD	1	17.019	4	30	11	22	33	TRUE		A4Q8J	55	M	ASD	1	24.641	3
	W2C3S	1835	M	TD	3	41.889	1	1	2	TRUE		A2L3D	20	M	TD	1	39.556	98.59	116.29	106.18	116.29	TRUE		L5Y8F	388	F	ASD	1	17.019	6	24	8	20	28	TRUE		A4S6P	56	M	ASD	1	26.941	4
	N2D5K	1181	F	TD	3	41.856	1	1	2	TRUE		X8A3U	1978	F	TD	1	39.556	106.18	121.35	83.43	108.71	TRUE		K7C6E	363	F	TD	1	13.142	0	28	15	37	52	FALSE		A4X8G	57	M	ASD	1	28.518	192
	G8P3W	773	F	TD	1	41.823	3	1	4	TRUE		D9J7Q	553	M	ASD	1	39.524	75.9	103.73	78.43	91.08	FALSE		M3U4G	411	M	TD	1	13.142	28	130	16	27	43	FALSE		A5A6T	58	M	ASD	1	26.579	2
	L9P9J	1096	M	TD	1	41.823	5	0	5	TRUE		A3N9R	69	F	TD	2	39.458	106.44	121.65	83.63	91.24	TRUE		A4S8W	26	M	ASD	1	16.986	0	3	2	2	4	TRUE		A5D9H	59	M	ASD	1	23.754	51
	A3Y2Z	85	F	TD	1	41.725	5	0	5	TRUE		U5J6A	1728	M	TD	1	39.425	111.6	126.82	93.85	98.92	TRUE		W7X7G	762	M	TD	1	13.142	4	133	16	24	40	FALSE		A5E4N	60	F	ASD	1	23.623	27
	E3Z3E	580	M	TD	2	41.725	2	1	3	TRUE		X4X2X	1948	F	ASD	2	39.425	68.48	68.48	55.8	71.02	FALSE		M6U5U	430	F	ASD	1	16.986	0	28	4	4	8	TRUE		A5E9P	61	M	ASD	1	27.04	8
	Z5A9J	2141	F	TD	2	41.692	4	0	4	TRUE		D5C3E	513	M	ASD	3	39.4	91.37	91.37	104.06	109.14	FALSE		B8K5U	84	M	ASD	1	16.953	0	63	4	7	11	TRUE		A5F8L	62	M	ASD	1	23	9
	A9D9M	266	M	TD	1	41.495	1	3	4	TRUE		S8A5H	1594	M	ASD	1	39.4	58.38	45.69	5.08	15.23	FALSE		M5G8F	419	M	ASD	1	16.953	0	1	4	8	12	TRUE		A5F9J	63	M	ASD	1	19.614	51
	Y5J6L	2032	M	TD	1	41.462	2	0	2	TRUE		Z4Z8E	2140	F	ASD	1	39.4	58.38	63.45	55.84	71.07	FALSE		X7T8X	792	M	ASD	1	16.92	0	126	8	9	17	TRUE		A5G4P	64	M	ASD	1	26.547	3
	M6S7P	1148	M	TD	1	41.232	0	0	0	TRUE		A2Y8L	42	M	ASD	1	39.392	76.16	60.93	58.39	55.85	FALSE		Z2G9V	844	M	ASD	1	16.92	0	114	7	13	20	TRUE		A5H2B	65	F	ASD	1	28.584	0
	V4Q6X	1795	F	ASD	2	41	20	7	27			Y9W6K	2100	M	ASD	3	39.392	101.54	121.85	91.39	99	FALSE		M6P7T	426	F	TD	1	13.175	0	15	9	3	12	FALSE		A5H7P	66	M	ASD	1	29.109	158
	W2X4H	1844	F	TD	4	40.936	0	0	0	TRUE		X9J2D	1989	M	ASD	1	39.294	71.26	66.17	48.35	61.08	FALSE		S4L5J	604	F	TD	1	13.175	5	18	13	8	21	FALSE		A5H8A	67	F	ASD	1	29.339	330
	J9P4C	945	M	TD	2	40.871	4	0	4	TRUE		Y2D7J	1997	F	ASD	1	39.294	91.62	99.25	106.89	89.07	FALSE		X5T6Z	787	F	TD	1	13.175	0	0	5	5	10	FALSE		A5J6L	69	M	ASD	1	23.885	5
	A2U6B	37	M	TD	4	40.411	1	0	1	TRUE		J4J4M	895	M	ASD	3	39.097	79.29	94.64	76.73	74.17	FALSE		A3J9P	12	M	ASD	1	16.887	9	49	11	17	28	TRUE		A5K5H	70	M	ASD	1	24.378	4
	H2M7C	797	F	TD	1	40.411	1	1	2	TRUE		A9N3Y	273	M	ASD	2	39.064	92.16	99.84	79.36	94.72	FALSE		B4J4L	66	M	TD	1	13.208	4	11	9	13	22	FALSE		A5N8V	71	M	ASD	1	29.898	0
	W9P7R	1917	F	TD	1	40.345	0	2	2	TRUE		A4D9G	99	M	ASD	1	38.998	53.85	61.54	33.34	33.34	FALSE		L8W5P	399	M	ASD	1	16.822	4	107	4	16	20	TRUE		A5R8E	73	F	ASD	1	27.138	119
	J2Z3P	876	M	TD	2	40.279	3	1	4	TRUE		Y5W3A	2036	M	ASD	1	38.998	71.8	74.36	48.72	71.8	FALSE		H7E6M	286	F	TD	1	13.208	0	30	10	11	21	FALSE		A5S3W	74	M	ASD	1	28.715	1
	T2Y6H	1621	M	ASD	1	40.082	7	5	12			V7G4C	1815	M	TD	4	38.965	107.79	128.32	92.39	102.66	TRUE		J6X6L	331	M	TD	1	13.208	3	12	11	14	25	FALSE		A5T4P	76	M	ASD	1	21.848	3
	X8A3U	1978	F	TD	1	40.016	2	0	2	TRUE		Y6H7D	2043	M	ASD	2	38.965	61.59	74.43	15.4	17.96	FALSE		K5K5P	357	M	ASD	1	16.789	6	28	8	5	13	TRUE		A5T5Y	77	M	ASD	1	23.261	37
	F2T3J	667	F	TD	1	39.885	4	0	4	TRUE		A4S2L	123	M	ASD	1	38.899	71.98	74.55	69.41	56.56	FALSE		R7U8B	586	F	TD	1	13.208	6	13	10	12	22	FALSE		A5U7C	78	M	ASD	1	27	3
	Y8B8M	2069	M	TD	2	39.885	2	0	2	TRUE		A8B5G	236	F	ASD	1	38.834	95.28	103	105.58	108.15	FALSE		F5L2E	225	F	TD	1	13.273	0	65	6	10	16	FALSE		A5V6X	80	M	ASD	1	27.499	1
	X4K4Y	1946	F	TD	2	39.852	2	0	2	TRUE		T8U6M	1684	M	ASD	2	38.801	69.59	103.09	100.51	108.24	FALSE		K6E5T	361	F	TD	1	13.273	0	0	0	0	0	FALSE		A5X2V	81	M	ASD	1	28.912	3
	Z3J7Q	2121	F	TD	2	39.786	4	1	5	TRUE		B7Q2K	352	M	ASD	1	38.637	77.65	64.7	44	41.41	FALSE		F9Z3U	241	M	ASD	1	16.756	0	10	6	6	12	TRUE		A5X6Y	82	M	ASD	1	19.45	1
	D6Y7U	529	M	TD	2	39.721	5	1	6	TRUE		B8F6D	362	M	ASD	1	38.571	72.59	64.82	38.89	57.04	FALSE		B3H6L	63	M	TD	1	13.306	0	11	9	11	20	FALSE		A6A3P	83	F	ASD	1	27.302	13
	H5X6N	828	M	TD	2	39.721	1	0	1	TRUE		R4X8S	1469	M	ASD	2	38.538	77.85	49.3	46.71	20.76	FALSE		H3U7N	273	F	ASD	1	16.723	4	83	11	19	30	TRUE		A6B8W	84	M	TD	1	23.195	160
	A2L3D	20	M	TD	1	39.556	4	1	5	TRUE		C4E3H	419	M	ASD	3	38.439	54.63	46.83	33.82	31.22	FALSE		P7X2R	514	M	ASD	1	16.723	0	0	0	0	0	TRUE		A6C3Q	85	M	ASD	1	24.082	18
	L2C9Z	1020	F	TD	2	39.425	1	0	1	TRUE		S3N7R	1539	M	ASD	1	38.439	70.24	54.63	33.82	39.02	FALSE		P8X4Z	521	M	ASD	1	16.69	0	1	6	7	13	TRUE		A6C4Z	86	F	TD	1	23.491	616
	U5J6A	1728	M	TD	1	39.425	5	0	5	TRUE		C9H2X	472	M	ASD	2	38.407	78.11	75.51	65.09	70.3	FALSE		Q8B7E	545	M	ASD	1	16.657	0	14	12	10	22	TRUE		A6E2G	87	F	ASD	1	25.068	4
	U2N9E	1703	F	TD	5	39.326	0	0	0	TRUE		L6T5E	1068	M	TD	2	38.407	109.36	111.96	114.56	104.15	TRUE		J6R4M	329	M	TD	1	13.306	5	19	9	10	19	FALSE		A6F3L	88	M	ASD	1	27.269	9
	W3V3W	1857	M	TD	4	39.294	3	0	3	TRUE		Y2U7L	2006	F	ASD	1	38.4	88.54	93.75	85.94	93.75	FALSE		A4D2W	18	M	TD	1	13.372	1	21	7	11	18	FALSE		A6G5Z	89	M	ASD	1	28.222	39
	F2J3K	664	F	TD	2	39.228	0	0	0	TRUE		W8U7M	1908	M	TD	4	38.374	93.81	96.42	106.84	112.06	TRUE		J6N6A	328	M	TD	1	13.372	3	43	8	4	12	FALSE		A6H3A	90	M	ASD	1	24.017	0
	W6W3H	1891	F	TD	1	39.064	1	2	3	TRUE		A5T3R	164	M	ASD	2	38.341	59.99	65.2	26.08	44.34	FALSE		P5J3L	499	F	TD	1	13.372	10	93	14	24	38	FALSE		A6L7X	91	M	ASD	1	29.044	271
	R2J2Q	1440	M	ASD	2	39.031	13	8	21			Z9W3N	2187	F	ASD	1	38.341	73.03	86.07	73.03	86.07	FALSE		A6N5R	36	M	ASD	1	16.625	3	60	8	0	8	TRUE		A6R6K	93	F	TD	1	28.551	285
	L8D7G	1082	F	TD	2	38.472	0	0	0	TRUE		A6N2L	196	M	TD	1	38.308	96.59	117.47	114.86	117.47	TRUE		D9V3Y	170	M	ASD	1	16.592	0	101	10	22	32	TRUE		A6T8T	94	M	ASD	1	28.748	21
	F7H7A	700	F	TD	1	38.439	0	0	0	TRUE		H8P2V	852	M	ASD	2	38.3	62.66	75.72	65.27	57.44	FALSE		S8P3B	632	M	TD	1	13.372	0	37	7	0	7	FALSE		A6W2Q	95	M	ASD	1	24.838	2
	L6T5E	1068	M	TD	2	38.407	2	0	2	TRUE		W7K3V	1899	M	TD	3	38.275	94.06	107.12	94.06	96.67	TRUE		P3S7E	491	M	ASD	1	16.526	0	0	7	4	11	TRUE		A6X5D	96	M	ASD	1	24.51	527
	W8U7M	1908	M	TD	4	38.374	4	0	4	TRUE		N9U2P	1246	F	ASD	1	38.209	88.98	54.96	62.81	68.05	FALSE		P7M6P	512	F	ASD	1	16.493	17	42	11	11	22	TRUE		A6Y9Z	97	M	TD	1	23.918	131
	R3E9X	1448	M	TD	3	38.341	0	0	0	TRUE		Q6B8A	1395	F	TD	4	38.177	117.87	117.87	110.01	104.78	TRUE		B6N2H	76	F	TD	1	13.405	0	19	9	11	20	FALSE		A7B4H	98	F	ASD	1	22.276	6
	A6N2L	196	M	TD	1	38.308	1	1	2	TRUE		A6G2H	186	M	ASD	2	38.078	57.78	52.52	39.39	47.27	FALSE		T5X2N	650	M	ASD	1	16.493	1	27	7	16	23	TRUE		A7B8L	99	F	ASD	1	20.238	2
	U4V8T	1723	F	TD	1	38.177	2	0	2	TRUE		L3T2U	1034	M	ASD	3	38.078	52.52	60.4	52.52	52.52	FALSE		G9B2T	262	M	ASD	1	16.46	0	6	5	2	7	TRUE		A7C3R	100	M	ASD	1	27.105	0
	L5Y9Q	1060	M	TD	2	38.078	0	0	0	TRUE		H3K9W	809	M	TD	4	38.045	89.37	97.25	97.25	86.74	TRUE		M7Y3Q	437	M	ASD	1	16.427	3	23	5	13	18	TRUE		A7F7D	101	M	ASD	1	23.688	5
	N5L4N	1204	M	TD	3	38.045	1	3	4	TRUE		A8C6L	237	M	ASD	1	38	105.26	97.37	71.05	92.11	FALSE		B9W3B	93	F	TD	1	13.405	16	99	13	19	32	FALSE		A7G8U	102	F	TD	1	18.76	222
	U7Q8N	1754	M	TD	3	38.045	4	1	5	TRUE		A3Z8T	90	M	ASD	1	37.947	86.96	137.03	121.22	121.22	FALSE		N6W9J	468	M	ASD	1	16.427	3	24	4	13	17	TRUE		A7H7R	103	F	ASD	1	23.623	13
	L7S5L	1076	M	ASD	1	38.012	15	4	19			D9S5M	557	M	TD	3	37.947	94.87	102.77	94.87	92.23	TRUE		S9K2P	634	M	ASD	1	16.427	0	0	7	15	22	TRUE		A7K5W	104	M	ASD	1	27.204	2
	H2X7H	801	F	TD	3	37.881	2	0	2	TRUE		M9H7T	1174	M	TD	3	37.947	97.5	126.49	115.95	97.5	TRUE		A8R7K	45	M	ASD	1	16.395	32	56	11	13	24	TRUE		A7L6P	105	M	ASD	1	27.894	1
	F5R4V	691	F	TD	2	37.815	2	4	6	TRUE		U3C3N	1708	F	ASD	2	37.947	73.79	97.5	81.69	94.87	FALSE		K8L4C	370	M	TD	1	13.405	6	31	7	5	12	FALSE		A7P5M	106	F	ASD	1	28.551	0
	C2F2C	396	M	TD	4	37.749	1	0	1	TRUE		D8W4Q	547	M	ASD	2	37.881	87.11	95.03	89.75	55.44	FALSE		Q6B8A	537	F	TD	1	13.405	0	0	5	5	10	FALSE		A7S6S	107	M	ASD	1	20.928	3
	Q4E2T	1373	M	TD	3	37.749	7	0	7	TRUE		U4V8T	1723	F	TD	1	37.848	95.12	81.91	97.76	81.91	TRUE		A4M9X	23	M	ASD	1	16.362	0	40	1	0	1	TRUE		A7U2D	108	F	ASD	1	21.06	10
	T6F3Q	1662	F	TD	3	37.717	1	0	1	TRUE		T8J5V	1677	M	TD	1	37.782	105.87	127.04	89.99	103.22	TRUE		V4A9V	711	M	TD	1	13.405	0	22	8	3	11	FALSE		A7U8C	109	M	ASD	1	22.538	0
	J7F8X	925	M	TD	3	37.618	0	0	0	TRUE		C2F2C	396	M	TD	4	37.749	103.31	137.75	95.37	113.91	TRUE		A7Z3W	39	M	ASD	1	16.362	1	11	2	1	3	TRUE		A7W4M	110	M	ASD	1	26.908	131
	T4S2Q	1647	F	TD	2	37.618	2	0	2	TRUE		W4B6T	1860	M	ASD	2	37.552	63.91	50.6	71.9	13.31	FALSE		D6N4J	150	F	ASD	1	16.362	2	37	11	6	17	TRUE		A7X4G	111	M	ASD	1	23.13	152
	H4Z3U	822	M	TD	3	37.585	4	2	6	TRUE		A4M6F	113	M	ASD	1	37.52	58.64	63.97	23.99	15.99	FALSE		V7Y3Z	724	M	TD	1	13.405	2	26	10	9	19	FALSE		A8F2Q	113	F	TD	1	24.181	530
	N6D6M	1213	M	TD	2	37.52	2	1	3	TRUE		L2U5G	1027	M	ASD	1	37.52	82.62	82.62	63.97	93.28	FALSE		G6Y6Y	255	M	TD	1	13.438	6	62	8	19	27	FALSE		A8H3C	114	M	ASD	1	28.058	1
	S5J9M	1561	M	TD	2	37.52	1	0	1	TRUE		x5m7h	1956	F	ASD	2	37.52	95.95	90.62	90.62	95.95	FALSE		J2S9D	306	M	ASD	1	16.329	0	127	10	13	23	TRUE		A8H4A	115	M	ASD	1	25.397	22
	Q5N5F	1391	M	TD	2	37.454	2	1	3	TRUE		B9N6P	381	M	TD	3	37.454	96.12	120.15	98.79	104.13	TRUE		J6V5A	330	M	ASD	1	16.329	0	0	3	5	8	TRUE		A8M3R	116	F	ASD	1	20.238	1
	F2D5V	661	F	TD	4	37.388	2	1	3	TRUE		Q5N5F	1391	M	TD	1	37.454	96.12	109.47	96.12	112.14	TRUE		R5R4Y	573	F	TD	1	13.438	6	73	13	20	33	FALSE		A8R9F	117	M	ASD	1	19.351	8
	V9P2G	1833	F	TD	1	37.388	1	0	1	TRUE		Y9B6F	2087	M	ASD	2	37.388	80.24	96.29	74.89	48.14	FALSE		T6V6E	654	M	ASD	1	16.329	2	39	10	21	31	TRUE		A8X2Y	118	M	ASD	1	27.434	197
	X5T6Z	1957	F	TD	4	37.355	1	0	1	TRUE		S2N3Y	1529	M	ASD	1	37.257	80.52	83.21	29.52	56.37	FALSE		C9K2Y	128	F	TD	1	13.47	5	44	13	17	30	FALSE		A8Z7P	119	M	ASD	1	23.097	7
	E5L2H	602	M	ASD	2	37.322	6	6	12	FALSE		G8G9X	769	M	ASD	3	37.2	91.4	104.84	91.4	104.84	FALSE		U2B3F	672	M	ASD	1	16.329	2	23	8	8	16	TRUE		A9A2U	120	F	TD	1	30.358	413
	Y9N9X	2093	M	ASD	1	37.3	13	8	21	FALSE		A7G8U	215	F	TD	3	37.092	107.84	134.8	110.54	113.23	TRUE		T9R3A	668	F	TD	1	13.47	2	52	14	18	32	FALSE		A9A4Q	121	M	ASD	1	24.28	6
	E6G9D	611	F	TD	3	37.29	2	2	4	TRUE		B6C2P	334	M	TD	3	37.092	88.97	124.02	88.97	97.06	TRUE		B5T5J	72	F	ASD	1	16.296	3	70	13	16	29	TRUE		A9B4K	122	M	ASD	1	21.816	3
	V2M8V	1780	F	TD	4	37.224	2	0	2	TRUE		B6J4N	336	M	TD	3	37.092	88.97	105.14	83.58	99.75	TRUE		T2Z7A	638	M	ASD	1	16.296	1	5	7	15	22	TRUE		A9C6M	123	M	ASD	1	25.298	365
	D6Z6R	530	M	ASD	1	37.158	17	6	23	FALSE		C6G4V	444	M	ASD	4	37.092	97.06	110.54	118.62	105.14	FALSE		N7U7B	475	M	ASD	1	16.263	2	144	8	8	16	TRUE		A9D8P	124	F	ASD	1	29.668	3
	B6C2P	334	M	TD	3	37.092	2	0	2	TRUE		E6W4W	621	F	TD	3	37.06	118.73	116.03	105.23	113.33	TRUE		D5V6Z	148	F	ASD	1	16.197	0	11	1	1	2	TRUE		A9H9C	126	M	ASD	1	25.134	16
	B6J4N	336	M	TD	3	37.092	3	0	3	TRUE		M7U4X	1159	F	TD	2	36.994	100.02	116.24	105.42	105.42	TRUE		P3D2P	489	M	ASD	1	16.197	2	39	4	8	12	TRUE		A9J7Z	127	F	ASD	1	23.754	14
	L7D6U	1071	M	ASD	1	36.994	13	6	19	FALSE		A4H7B	103	M	ASD	1	36.895	73.18	73.18	59.63	13.55	FALSE		T4R8H	645	M	ASD	1	16.165	0	0	5	6	11	TRUE		A9K2T	128	M	ASD	1	29.208	4
	U6D4V	1737	M	ASD	2	36.9	14	4	18	FALSE		W4E3V	1865	M	TD	3	36.767	114.23	122.39	114.23	116.95	TRUE		A2U6B	7	M	TD	1	13.503	3	65	6	4	10	FALSE		A9K9Q	129	M	ASD	1	19.319	0
	A3G6U	56	M	ASD	1	36.731	16	6	22	FALSE		E2T6S	570	F	TD	3	36.665	120.01	122.73	98.19	100.91	TRUE		E8V9G	207	M	TD	1	13.503	25	92	13	17	30	FALSE		A9M2U	130	F	ASD	1	26.119	7
	Y4M7D	2021	F	TD	4	36.731	2	0	2	TRUE		A5H9W	153	F	TD	1	36.567	84.78	90.25	84.78	79.31	TRUE		A7F7D	38	M	ASD	1	16.099	1	73	13	19	32	TRUE		A9P5P	132	M	TD	1	24.937	66
	G5R6N	739	F	ASD	3	36.665	10	5	15	FALSE		K3T2X	961	M	TD	3	36.501	109.59	156.16	115.07	123.28	TRUE		B8A2Q	80	F	TD	1	13.536	1	2	4	4	8	FALSE		A9S6H	133	M	ASD	1	19.253	9
	D2S3J	488	M	TD	2	36.665	1	0	1	TRUE		S4Z8D	1555	F	TD	3	36.501	120.54	131.5	112.33	101.37	TRUE		S4L9A	605	F	TD	1	13.536	5	98	17	19	36	FALSE		A9X6E	134	M	ASD	1	22.341	1
	S5K6B	1562	M	TD	3	36.632	0	0	0	TRUE		Q9Y6Z	1435	M	TD	1	36.435	107.04	131.74	98.81	118.02	TRUE		U4V9E	682	M	TD	1	13.536	4	20	6	10	16	FALSE		A9Y7V	135	M	ASD	1	24.477	8
	A5H9W	153	F	TD	1	36.567	4	0	4	TRUE		C5T3W	440	M	TD	3	36.37	76.99	112.73	98.98	107.23	TRUE		W4S5X	749	F	TD	1	13.536	7	134	10	28	38	FALSE		B2F5L	136	F	TD	1	29.635	334
	K3T2X	961	M	TD	3	36.501	4	0	4	TRUE		W2V9H	1842	M	TD	2	36.271	93.74	90.98	107.52	85.47	TRUE		H4Z3U	279	M	TD	1	13.569	4	27	8	9	17	FALSE		B2G5F	137	F	ASD	1	21.717	211
	L8A5D	1080	M	ASD	1	36.468	15	8	23	FALSE		F5A3V	686	F	ASD	3	36.238	82.79	107.62	74.51	77.27	FALSE		E6J2U	191	M	ASD	1	16.099	2	9	5	7	12	TRUE		B2J9W	138	M	ASD	1	29.701	34
	C2K3C	399	F	TD	2	36.435	2	2	4	TRUE		V3K2W	1789	M	TD	2	36.205	85.62	93.91	102.2	110.48	TRUE		W9C9A	768	M	ASD	1	16.099	1	41	9	17	26	TRUE		B2M4E	139	M	TD	1	27.467	350
	Q9Y6Z	1435	M	TD	1	36.435	4	1	5	TRUE		A2C9K	7	M	TD	3	36.041	110.98	133.18	130.41	102.66	TRUE		A8H4A	41	M	ASD	1	16.033	0	36	8	8	16	TRUE		B3H6L	141	M	TD	1	28.091	186
	L5M4C	1053	F	ASD	1	36.402	9	3	12	FALSE		T7E9J	1670	F	TD	1	35.975	116.75	113.97	116.75	111.19	TRUE		M6Z9U	432	M	TD	1	13.602	2	3	14	18	32	FALSE		B4F7V	143	M	ASD	1	28.025	24
	U8K5Y	1762	F	TD	1	36.402	3	0	3	TRUE		Y7Y4Z	2066	M	TD	3	35.975	108.41	125.09	108.41	102.85	TRUE		R6Q6P	578	F	TD	1	13.602	17	126	11	18	29	FALSE		B4J4L	144	M	TD	1	28.584	390
	C9K2Y	474	F	TD	2	36.337	1	1	2	TRUE		G8M7A	771	M	TD	1	35.943	25.04	144.67	91.81	108.51	TRUE		Z6A9K	867	M	TD	1	13.602	3	13	9	6	15	FALSE		B4K9T	145	F	TD	1	27.269	84
	S8P5J	1601	M	TD	1	36.337	1	0	1	TRUE		K3U7G	962	M	TD	2	35.91	116.96	125.31	108.6	103.04	TRUE		Z8M9M	876	F	TD	1	13.602	0	28	9	5	14	FALSE		B4L8D	146	M	ASD	1	25.331	2
	J3P5S	886	F	TD	4	36.205	1	0	1	TRUE		M8R5P	1172	M	ASD	2	35.8	36.31	33.52	2.79	8.38	FALSE		G6U8S	253	M	ASD	1	16.033	0	8	8	15	23	TRUE		B4P6Q	147	M	ASD	2	24.805	12
	D4A9B	499	M	TD	3	36.107	0	0	0	TRUE		Q9Y5D	1434	M	ASD	1	35.778	55.9	36.34	36.34	41.93	FALSE		C6U9E	116	M	TD	1	13.635	0	0	0	0	0	FALSE		B4R9K	148	F	ASD	1	25.594	8
	W7X4N	1900	M	ASD	1	36.074	18	8	26	FALSE		N6W3K	1220	F	TD	1	35.745	86.73	92.32	95.12	97.92	TRUE		F9N7X	239	F	TD	1	13.635	0	36	9	11	20	FALSE		B4S5B	149	F	ASD	1	20.337	224
	Y7S9X	2061	F	ASD	1	36.074	17	3	20	FALSE		J7P5K	929	M	ASD	1	35.68	92.49	95.29	86.88	98.09	FALSE		P4K2G	497	F	TD	1	13.635	0	80	11	30	41	FALSE		B4X8Q	150	M	ASD	1	19.877	1
	N8V2U	1241	M	ASD	2	35.975	8	4	12	FALSE		A2A4U	1	M	TD	2	35.581	87.13	129.28	95.56	92.75	TRUE		W4E3V	748	M	TD	1	13.635	13	39	15	21	36	FALSE		B4z6J	151	F	ASD	1	29.668	19
	T7E9J	1670	F	TD	1	35.975	5	0	5	TRUE		K7L7T	996	F	TD	1	35.581	109.61	115.23	109.61	103.99	TRUE		T3F3M	640	M	ASD	1	16.033	10	88	8	13	21	TRUE		B5K7Y	152	F	TD	1	30.424	363
	N6W3K	1220	F	TD	1	35.943	3	0	3	TRUE		S7P8B	1589	M	ASD	2	35.581	36.54	19.67	2.81	14.05	FALSE		P6P9U	507	M	ASD	1	16	0	23	5	16	21	TRUE		B5T5J	153	F	ASD	1	22.604	271
	K3U7G	962	M	TD	2	35.91	1	0	1	TRUE		R3J3C	1451	M	ASD	1	35.483	93	84.55	67.64	64.82	FALSE		R3C2B	555	F	ASD	1	15.967	9	87	4	10	14	TRUE		B5X9C	155	F	ASD	1	26.218	135
	X2J6L	1925	M	ASD	1	35.844	10	7	17	FALSE		A5N3U	158	M	ASD	1	35.45	78.98	95.91	101.55	101.55	FALSE		D7X9W	158	M	ASD	1	15.902	0	0	3	0	3	TRUE		B6C2P	157	M	TD	1	23.228	106
	M4S7A	1125	M	TD	2	35.713	3	0	3	TRUE		E4T8Q	592	F	TD	2	35.45	132.58	146.69	93.09	104.37	TRUE		N3Y3U	452	M	ASD	1	15.869	0	3	1	2	3	TRUE		B6J4N	158	M	TD	1	23.228	70
	E8Y8E	647	F	ASD	2	35.68	16	3	19	FALSE		L5U8Q	1056	M	ASD	1	35.417	76.23	59.29	28.24	62.12	FALSE		N6Z2H	470	F	ASD	1	15.869	15	109	8	15	23	TRUE		B6L8S	159	M	ASD	1	18.399	47
	E8H5V	639	M	TD	2	35.647	3	0	3	TRUE		G5Z3Y	743	F	TD	1	35.384	96.09	130	110.22	130	TRUE		Q7H5X	541	F	ASD	1	15.869	0	1	5	1	6	TRUE		B6M3X	160	M	ASD	1	21.914	3
	X9U8U	1993	F	TD	3	35.614	2	3	5	TRUE		P4G3J	1278	M	TD	1	35.351	96.18	130.12	104.66	104.66	TRUE		K7M2M	364	M	TD	1	13.668	7	41	10	10	20	FALSE		B6N2H	161	F	TD	1	28.387	490
	L7S3D	1075	M	ASD	2	35.6	17	6	23	FALSE		B9X6B	390	M	ASD	1	35.285	51.01	68.02	19.84	48.18	FALSE		Q8Q9N	548	M	ASD	1	15.869	0	13	5	6	11	TRUE		B6Y4V	162	M	ASD	1	22.735	1
	A2A4U	1	M	TD	2	35.581	2	2	4	TRUE		L4U4L	1044	M	ASD	2	35.2	42.61	42.61	25.57	56.82	FALSE		L6P8H	392	M	TD	1	13.668	3	117	10	14	24	FALSE		B7G3Q	164	M	ASD	1	23.163	4
	K7L7T	996	F	TD	1	35.581	4	0	4	TRUE		F7C5U	698	F	TD	2	35.187	105.15	130.73	105.15	102.31	TRUE		R8B4U	588	M	TD	1	13.668	2	16	7	7	14	FALSE		B7L6L	165	M	ASD	1	21.487	2
	Q3S3W	1369	M	TD	3	35.548	3	1	4	TRUE		D5H6G	514	M	ASD	2	35.154	51.2	45.51	2.84	34.14	FALSE		T8R8M	664	M	ASD	1	15.836	4	16	6	8	14	TRUE		B7M9X	166	M	ASD	1	21.388	4
	W3P3T	1853	M	TD	2	35.548	1	0	1	TRUE		S7Y7P	1592	M	TD	3	35.121	105.35	136.67	96.81	99.66	TRUE		E7E5Y	197	M	ASD	1	15.803	1	15	9	9	18	TRUE		B7T5L	169	M	TD	1	20.698	23
	B7T5L	355	M	TD	3	35.515	3	2	5	TRUE		Q4M2R	1377	F	TD	1	35.055	77.02	74.17	79.87	51.35	TRUE		S6L7G	621	M	TD	1	13.668	1	60	14	21	35	FALSE		B8A2Q	171	F	TD	1	29.011	268
	K6N3Q	990	F	TD	2	35.515	2	3	5	TRUE		J6R4M	918	M	TD	2	34.99	85.74	111.46	97.17	102.89	TRUE		X3P3Q	777	M	TD	1	13.668	9	25	8	10	18	FALSE		B8A5J	172	M	ASD	2	30.325	270
	P3B2Z	1262	M	ASD	2	35.4	10	5	15	FALSE		A8Q7D	248	M	TD	2	34.924	88.76	131.71	111.67	128.85	TRUE		P6G2B	505	M	ASD	1	15.77	0	51	8	8	16	TRUE		B8K7D	174	M	ASD	1	22.538	46
	G5Z3Y	743	F	TD	1	35.384	2	1	3	TRUE		N3S5A	1193	M	TD	2	34.8	94.83	149.43	106.32	114.94	TRUE		C2A8R	94	M	ASD	1	15.737	0	7	5	8	13	TRUE		B8K7Q	175	M	ASD	1	27.664	103
	P4G3J	1278	M	TD	1	35.351	0	0	0	TRUE		F5Z4Z	695	F	TD	3	34.793	112.09	123.59	103.47	123.59	TRUE		D4T8T	143	F	ASD	1	15.705	3	72	8	14	22	TRUE		B8N5Q	176	M	ASD	1	19.877	16
	X6U4N	1966	M	TD	3	35.285	3	1	4	TRUE		G7E4U	756	M	ASD	1	34.793	66.11	68.98	54.61	63.23	FALSE		A3J9C	11	M	TD	1	13.7	3	9	10	3	13	FALSE		B8T5A	178	M	ASD	1	29.832	341
	F7C5U	698	F	TD	2	35.187	0	0	0	TRUE		M5L6A	1134	M	ASD	3	34.793	89.1	94.85	89.1	51.73	FALSE		E7W3Z	201	M	ASD	1	15.705	0	83	5	5	10	TRUE		B8V4D	179	M	ASD	1	27.269	475
	M6T3S	1150	F	TD	3	35.187	2	0	2	TRUE		P3N2N	1265	M	ASD	2	34.727	86.39	83.51	69.11	74.87	FALSE		J7S7Z	338	M	TD	1	13.7	26	85	11	14	25	FALSE		B8W5H	180	M	ASD	1	29.602	5
	Q4M2R	1377	F	TD	1	35.055	1	1	2	TRUE		F2J3K	664	F	TD	2	34.628	89.52	89.52	98.19	89.52	TRUE		H8G3V	295	M	ASD	1	15.705	0	43	14	18	32	TRUE		B8Y9Y	181	M	ASD	3	28.715	369
	A5W2C	170	M	ASD	1	35.023	14	6	20	FALSE		K4L3M	968	F	TD	1	34.628	103.96	155.94	121.29	144.39	TRUE		N6A9K	462	F	TD	1	13.7	0	3	9	8	17	FALSE		B9G3F	182	M	ASD	1	21.586	0
	J3K2K	881	M	ASD	1	35.023	16	8	24	FALSE		L4F5H	1039	M	TD	3	34.563	86.8	112.84	86.8	89.69	TRUE		D6Y3E	153	M	ASD	1	15.639	0	44	2	0	2	TRUE		B9M7F	183	F	TD	1	23.754	353
	J7U3X	934	M	ASD	1	35.023	17	4	21	FALSE		J8Y5W	940	M	TD	3	34.497	104.36	104.36	113.05	113.05	TRUE		M6E9Q	423	M	ASD	1	15.639	7	31	9	7	16	TRUE		B9N6P	184	M	TD	1	27.894	450
	P2N8L	1254	M	ASD	2	35.023	13	5	18	FALSE		N7W8Y	1233	M	TD	2	34.497	89.86	98.56	89.86	107.26	TRUE		U9N4X	700	F	ASD	1	15.639	0	13	5	13	18	TRUE		B9Q6D	186	M	TD	1	28.189	255
	Q4Z3J	1382	M	ASD	1	35.023	13	5	18	FALSE		Y9K3E	2091	M	TD	3	34.3	99.13	116.62	107.87	104.96	TRUE		B8C8D	82	M	ASD	1	15.606	4	36	4	6	10	TRUE		B9T7J	187	M	ASD	1	22.341	3
	T3J9G	1628	F	TD	2	35.023	1	1	2	TRUE		B7X8G	357	M	ASD	1	34.267	78.79	116.73	90.47	116.73	FALSE		P7P6D	513	F	TD	1	13.7	3	62	12	15	27	FALSE		B9W3B	188	F	TD	1	27.269	491
	M5N2W	1135	M	ASD	2	35	13	8	21	FALSE		B5T5J	328	F	ASD	3	34.234	81.79	75.95	87.63	102.24	FALSE		R7J6M	585	M	TD	1	13.7	0	27	7	4	11	FALSE		B9Y2E	189	M	TD	1	20.107	6
	M9U5X	1179	F	ASD	2	35	10	4	14	FALSE		B7Y9X	358	F	ASD	1	34.168	81.95	96.58	70.24	64.39	FALSE		D8A3T	159	M	ASD	1	15.54	9	52	10	7	17	TRUE		C2A2S	190	M	TD	1	28.222	369
	R3H9T	1450	F	ASD	2	35	6	6	12	FALSE		C2A8R	394	M	ASD	3	34.168	64.39	79.02	17.56	46.83	FALSE		Y9P8U	840	F	TD	1	13.7	0	49	9	17	26	FALSE		C2A8R	191	M	ASD	1	22.013	4
	Q7G4G	1408	F	ASD	1	34.99	13	8	21	FALSE		G6Q2R	747	F	TD	3	34.168	96.58	120	114.14	125.85	TRUE		J3U6M	314	M	ASD	1	15.54	3	11	2	3	5	TRUE		C2B9J	192	M	ASD	1	26.021	75
	A7U8C	229	M	ASD	2	34.957	17	8	25	FALSE		Y7U6T	2062	M	TD	2	34.168	90.73	114.14	99.51	108.29	TRUE		B5Z4P	74	M	TD	1	13.733	1	2	4	2	6	FALSE		C2F2C	193	M	TD	1	27.269	500
	C7Y3V	459	M	ASD	2	34.957	16	6	22	FALSE		A6Y9Z	206	M	TD	3	34.136	99.6	125.97	96.67	82.02	TRUE		P2M4B	483	M	ASD	1	15.54	0	26	5	5	10	TRUE		C2K6H	195	M	ASD	1	27.499	209
	H2U7A	800	F	ASD	2	34.957	7	3	10	FALSE		J9T4R	947	M	TD	2	34.103	96.77	105.56	96.77	105.56	TRUE		J7T7U	339	F	ASD	1	15.507	1	107	9	15	24	TRUE		C2N8X	196	M	ASD	1	26.284	71
	D9M2K	554	M	ASD	3	34.924	13	7	20	FALSE		S6W7Y	1580	F	TD	2	34.103	123.16	140.75	108.49	117.29	TRUE		J2W9F	308	M	TD	1	13.733	2	29	3	6	9	FALSE		C2S4W	197	F	ASD	1	21.947	26
	H2E3Z	790	M	ASD	1	34.924	12	8	20	FALSE		Y8J7Y	2072	M	TD	2	34.103	96.77	90.9	96.77	102.63	TRUE		L4F5H	382	M	TD	1	13.733	0	82	9	13	22	FALSE		C2Y7G	199	M	TD	1	19.253	20
	Q6K5X	1400	M	ASD	2	34.924	15	3	18	FALSE		C2J7L	397	M	TD	1	34.037	114.58	114.58	105.77	114.58	TRUE		Q9R4U	550	M	ASD	1	15.507	0	0	8	9	17	TRUE		C2Z7Z	200	M	ASD	1	29.504	67
	A8Q7D	248	M	TD	2	34.924	0	2	2	TRUE		F9W7Q	720	F	TD	1	34.037	99.89	108.71	88.14	76.39	TRUE		S6G4L	617	M	TD	1	13.733	2	2	1	0	1	FALSE		C3W5L	204	M	TD	1	28.518	622
	Z3F2G	2120	F	TD	3	34.924	2	0	2	TRUE		P7Z6J	1325	M	TD	1	34.037	91.08	91.08	96.95	96.95	TRUE		W9B8H	767	M	TD	1	13.733	0	39	10	17	27	FALSE		C3X7Z	206	F	ASD	1	24.904	0
	R5C6T	1472	M	ASD	1	34.9	21	1	22	FALSE		W3L6E	1851	F	TD	2	34.037	105.77	99.89	108.71	123.4	TRUE		Z2N4L	846	M	TD	1	13.766	3	45	11	11	22	FALSE		C4J5F	210	F	TD	1	26.087	435
	Y4T7G	2025	M	ASD	1	34.9	20	8	28	FALSE		V5G2E	1799	M	TD	2	33.807	91.7	121.28	100.57	118.32	TRUE		Y8R8U	834	M	ASD	1	15.507	2	5	4	4	8	TRUE		C4J9V	211	M	ASD	1	27.368	67
	C8L8R	466	M	ASD	1	34.891	19	4	23	FALSE		V2W9S	1786	F	TD	1	33.774	100.67	100.67	109.55	124.36	TRUE		J8Y5W	342	M	TD	1	13.799	9	103	12	15	27	FALSE		C4M6X	212	M	TD	1	27.697	64
	J6G3Q	915	F	ASD	2	34.891	6	7	13	FALSE		S2W7H	1532	M	TD	2	33.708	89	97.9	74.17	103.83	TRUE		N7N9F	474	F	TD	1	13.799	5	73	11	12	23	FALSE		C4Z3A	215	M	ASD	1	24.543	114
	N2E3J	1183	M	ASD	1	34.891	9	2	11	FALSE		L3Z6P	1037	F	TD	2	33.6	130.95	110.12	122.02	125	TRUE		C7L5W	119	M	ASD	1	15.475	0	16	8	14	22	TRUE		C4Z7D	216	F	ASD	1	24.378	5
	Q9N9Z	1430	F	ASD	1	34.891	15	8	23	FALSE		V7B2K	1814	F	TD	3	33.511	110.41	98.48	92.51	104.44	TRUE		S2X8A	594	M	ASD	1	15.475	6	30	8	11	19	TRUE		C5F6J	218	M	TD	1	22.735	225
	E8K5K	642	M	ASD	3	34.825	7	7	14	FALSE		W8T7F	1907	M	TD	2	33.511	89.52	116.38	80.57	98.48	TRUE		N8T4C	478	M	TD	1	13.799	5	23	9	5	14	FALSE		C5J5T	220	F	ASD	1	26.087	264
	W4D7S	1864	M	ASD	1	34.8	13	3	16	FALSE		R2K8V	1442	F	TD	1	33.478	116.49	92.6	140.39	125.46	TRUE		G5R6N	250	F	ASD	1	15.442	2	23	7	5	12	TRUE		C5J8M	221	M	ASD	1	19.122	83
	N3S5A	1193	M	TD	2	34.8	3	2	5	TRUE		F5U4R	694	M	TD	2	33.446	92.69	110.63	83.72	86.71	TRUE		D4X9T	145	F	TD	1	13.832	14	63	14	26	40	FALSE		C5L9L	222	M	ASD	1	20.37	1
	G7E4U	756	M	ASD	1	34.793	11	4	15	FALSE		B9W8C	389	M	TD	1	33.4	NA	NA	NA	NA	TRUE		N4M9U	454	M	TD	1	13.832	10	188	16	19	35	FALSE		C5L9X	223	M	ASD	1	23.195	34
	K2R9F	952	M	ASD	3	34.793	7	7	14	FALSE		T4Y5M	1652	F	TD	3	33.38	89.87	122.83	110.84	125.82	TRUE		Y2S9F	806	F	ASD	1	15.409	30	82	14	23	37	TRUE		C5T3W	224	M	TD	1	22.013	126
	M5L6A	1134	M	ASD	3	34.793	15	5	20	FALSE		B6Q2V	344	M	TD	1	33.314	81.05	93.05	81.05	99.06	TRUE		J4P6R	320	F	TD	1	13.865	9	69	11	14	25	FALSE		C5V2N	225	M	TD	1	24.51	412
	V9C4P	1829	M	ASD	2	34.793	17	8	25	FALSE		F5L2E	689	F	TD	2	33.314	108.06	111.06	102.06	117.07	TRUE		K2U5W	344	F	TD	1	13.865	1	87	9	16	25	FALSE		C5W7V	226	F	TD	1	18.267	20
	B2J9W	289	M	ASD	4	34.76	13	5	18	FALSE		P4D8C	1277	F	TD	2	33.314	90.05	135.08	126.07	126.07	TRUE		M8L7N	441	F	ASD	1	15.376	3	100	5	10	15	TRUE		C6F3R	227	M	ASD	1	24.444	0
	L2K4K	1023	F	ASD	1	34.76	13	5	18	FALSE		B7G3Q	349	M	ASD	2	33.248	60.15	72.18	39.1	24.06	FALSE		N5R6S	460	M	TD	1	13.865	2	16	10	4	14	FALSE		C6G4V	228	M	ASD	1	24.543	78
	T9J6U	1689	M	ASD	3	34.76	15	6	21	FALSE		E3Z3E	580	M	TD	1	33.248	84.22	108.28	102.26	111.28	TRUE		S4Z8D	609	F	TD	1	13.865	13	251	13	26	39	FALSE		C6J8B	229	M	ASD	1	18.431	0
	T9T7R	1692	F	ASD	1	34.76	14	2	16	FALSE		U3K8Y	1711	F	TD	2	33.216	93.33	111.39	99.35	129.46	TRUE		H4K5U	277	M	ASD	1	15.343	0	0	2	13	15	TRUE		C6N6U	230	M	ASD	1	18.892	12
	M3P3Y	1115	F	TD	2	34.7	7	0	7	TRUE		X9X2E	1994	M	TD	1	33.216	99.35	150.53	99.35	120.42	TRUE		D9H5N	168	M	TD	1	13.898	1	32	6	10	16	FALSE		C6P6C	231	M	ASD	2	21.553	15
	M6S8M	1149	M	ASD	2	34.694	7	4	11	FALSE		G3B3W	726	F	TD	1	33.183	132.6	138.63	102.46	108.49	TRUE		V7G4C	719	M	TD	1	13.898	0	93	11	9	20	FALSE		C6U9E	232	M	TD	1	18.76	37
	T6U6K	1663	M	ASD	3	34.694	15	3	18	FALSE		L4H7E	1040	M	TD	2	33.183	99.45	123.56	93.42	78.35	TRUE		R3J8D	556	M	ASD	1	15.343	1	29	5	4	9	TRUE		C7E5G	233	M	ASD	1	22.768	58
	A4M5H	112	M	ASD	1	34.661	11	6	17	FALSE		P3S4L	1267	M	TD	1	33.183	102.46	138.63	108.49	105.48	TRUE		W2W3D	734	M	TD	1	13.898	3	55	14	20	34	FALSE		C7H6Y	234	F	ASD	1	20.6	28
	E2P4U	569	M	ASD	2	34.628	17	8	25	FALSE		C2Y9C	405	M	ASD	2	33.15	81.45	54.3	39.22	15.08	FALSE		Z3S5Y	857	M	TD	1	13.898	21	120	11	19	30	FALSE		C7J9Y	235	M	TD	1	23.294	322
	H4E4Z	818	F	ASD	1	34.628	11	4	15	FALSE		A2W5E	39	M	TD	2	33.084	93.7	139.04	93.7	105.79	TRUE		U7P8G	691	M	TD	1	13.963	13	61	8	13	21	FALSE		C7L5W	236	M	ASD	1	23.524	4
	L5C2H	1048	F	ASD	1	34.628	16	4	20	FALSE		A3E9M	52	M	ASD	1	33.084	81.61	69.52	3.02	27.2	FALSE		D8A4R	160	M	TD	1	13.996	0	9	9	8	17	FALSE		C7Y3V	238	M	ASD	1	23.327	8
	R6A8C	1484	M	ASD	2	34.628	12	5	17	FALSE		E6Y4X	624	F	TD	1	33.084	108.81	157.18	148.11	151.13	TRUE		W4C5D	747	M	TD	1	13.996	2	41	13	14	27	FALSE		C8B3E	239	F	ASD	1	20.041	12
	K4L3M	968	F	TD	1	34.628	3	0	3	TRUE		Q7P6A	1414	M	ASD	1	33.084	81.61	69.52	30.23	36.27	FALSE		Z3F2G	855	F	TD	1	13.996	21	190	16	26	42	FALSE		C8G7E	240	M	ASD	1	29.996	14
	A2Z7H	47	M	ASD	2	34.595	20	8	28	FALSE		U2N6X	1702	F	ASD	2	33	93.94	90.91	90.91	81.82	FALSE		D4S5T	142	F	TD	1	14.029	0	16	9	13	22	FALSE		C9E7E	243	M	TD	1	28.649	324
	A6P7G	198	M	ASD	1	34.595	12	8	20	FALSE		F2G2L	663	M	TD	1	32.953	91.04	100.14	100.14	112.28	TRUE		Q9Y7X	551	F	TD	1	14.029	16	123	16	18	34	FALSE		C9F8J	244	F	TD	1	25.725	95
	S8J7U	1597	F	ASD	1	34.595	8	5	13	FALSE		Q7L9W	1412	M	ASD	1	32.821	79.22	70.08	39.61	54.84	FALSE		W3L7C	740	M	TD	1	14.029	9	30	9	13	22	FALSE		C9G7S	245	M	TD	1	17.446	19
	Z5U6Z	2147	F	ASD	2	34.595	10	3	13	FALSE		L5Y8F	1059	F	ASD	2	32.8	82.32	73.17	76.22	85.37	FALSE		T7A9G	658	M	ASD	1	15.343	0	7	6	15	21	TRUE		C9H2X	246	M	ASD	1	28.091	84
	A8X2Y	254	M	ASD	2	34.563	13	3	16	FALSE		Y2P8M	2004	M	ASD	1	32.8	82.32	70.12	76.22	79.27	FALSE		T8F7J	662	M	ASD	1	15.343	0	0	0	0	0	TRUE		C9J5X	247	M	ASD	1	21.224	19
	G6P7X	746	M	ASD	1	34.563	12	2	14	FALSE		H4A8C	814	M	ASD	2	32.789	91.49	76.25	45.75	67.1	FALSE		A2Z7H	9	M	ASD	1	15.31	0	1	4	2	6	TRUE		C9L3R	249	M	ASD	1	26.974	149
	H8T9U	854	M	ASD	1	34.563	10	2	12	FALSE		J7J9R	926	M	ASD	1	32.789	51.85	54.9	15.25	42.7	FALSE		Q2M6F	526	M	TD	1	14.062	0	8	8	7	15	FALSE		C9Q8H	250	F	ASD	1	19.22	2
	S7N8T	1587	M	ASD	1	34.563	14	7	21	FALSE		P5J7C	1288	M	ASD	1	32.789	82.34	73.2	51.85	42.7	FALSE		C5T3W	113	M	TD	1	14.127	27	96	14	15	29	FALSE		C9R3B	251	F	ASD	1	26.021	0
	X8D6J	1980	M	ASD	1	34.563	15	7	22	FALSE		X7A5P	1968	M	ASD	2	32.756	79.37	64.11	82.43	79.37	FALSE		R5N7K	572	M	ASD	2	15.31	0	86	8	10	18	TRUE		C9Z7V	252	M	ASD	1	19.122	1
	E5R7F	604	M	ASD	1	34.53	11	5	16	FALSE		K8H5R	1004	M	ASD	1	32.723	91.68	82.51	48.9	42.78	FALSE		M2X5X	406	M	TD	1	14.127	8	35	10	10	20	FALSE		D2A8Z	253	M	ASD	1	17.512	6
	X3S6E	1941	M	ASD	3	34.53	12	4	16	FALSE		X2W8Z	1930	F	ASD	2	32.723	61.12	61.12	3.06	9.17	FALSE		P7J4L	511	M	TD	1	14.16	2	113	12	13	25	FALSE		D2N6A	255	M	ASD	1	21.421	15
	T3X2L	1637	F	TD	2	34.53	3	1	4	TRUE		X3H8N	1934	M	ASD	1	32.7	61.16	61.16	21.41	21.41	FALSE		W5D4Z	751	F	TD	1	14.16	1	5	9	11	20	FALSE		D3D9H	258	M	ASD	1	29.898	273
	Z8Y4X	2180	M	ASD	1	34.5	5	6	11	FALSE		Z6T9N	2155	F	ASD	1	32.7	91.74	73.39	15.29	42.81	FALSE		W2S5J	733	M	TD	1	14.193	2	73	15	15	30	FALSE		D3G9D	259	M	TD	1	28.781	321
	N5K8K	1203	M	ASD	2	34.497	20	4	24	FALSE		E7G2U	629	M	ASD	1	32.657	67.37	73.49	39.81	48.99	FALSE		Y8Q8N	832	F	TD	1	14.226	2	33	15	7	22	FALSE		D3M3N	260	F	ASD	1	27.368	2
	T3S3A	1632	F	ASD	1	34.497	18	5	23	FALSE		E4E6G	583	M	ASD	1	32.624	61.3	61.3	33.72	27.59	FALSE		J6A3M	325	F	TD	1	14.259	10	35	14	17	31	FALSE		D4F4J	262	M	TD	1	26.054	415
	A4B6Y	94	M	ASD	1	34.464	10	6	16	FALSE		P3S7E	1268	M	ASD	2	32.6	33.74	52.15	12.27	49.08	FALSE		S4B7F	602	M	ASD	1	15.277	2	69	7	9	16	TRUE		D4N9U	264	F	ASD	1	25.561	95
	H2S9T	799	F	ASD	1	34.464	10	1	11	FALSE		P8G2Q	1328	F	TD	3	32.526	119.9	138.35	126.05	132.2	TRUE		U3W5G	680	M	ASD	1	15.277	0	34	11	15	26	TRUE		D4S5T	266	F	TD	1	28.288	416
	Q9R6D	1432	M	TD	3	34.464	4	1	5	TRUE		A4S2X	124	M	ASD	1	32.394	86.44	64.83	40.13	43.22	FALSE		Z9A7F	880	M	ASD	1	15.212	0	18	8	3	11	TRUE		D5C3E	269	M	ASD	1	23.097	402
	A7B4U	208	M	ASD	1	34.431	8	7	15	FALSE		E9R8H	654	M	ASD	1	32.263	68.19	49.59	34.09	37.19	FALSE		F2D5V	214	F	TD	1	14.325	8	78	10	6	16	FALSE		D5H6G	270	M	ASD	1	21.881	10
	G7C6C	754	F	ASD	1	34.431	10	4	14	FALSE		Q8M3G	1425	M	ASD	1	32.263	68.19	74.39	61.99	43.39	FALSE		T3X2L	642	F	TD	1	14.325	5	32	13	18	31	FALSE		D5J7X	271	F	ASD	1	24.017	261
	N3C4G	1190	M	ASD	1	34.431	8	4	12	FALSE		A4Y2P	134	M	ASD	1	32.23	80.67	58.95	71.36	99.29	FALSE		B4J9A	67	M	TD	1	14.357	6	18	0	0	0	FALSE		D5L2X	272	M	ASD	2	26.974	58
	A3S9G	76	M	ASD	1	34.398	8	3	11	FALSE		Q3K9L	1366	M	ASD	1	32.23	86.88	93.08	86.88	55.85	FALSE		J7A4X	332	M	TD	1	14.357	7	49	16	24	40	FALSE		D5L6P	273	M	ASD	1	22.571	15
	M3C3A	1109	M	ASD	2	34.366	13	4	17	FALSE		A9X4J	279	F	ASD	1	32.164	83.94	65.29	40.42	55.96	FALSE		E7Q8L	200	M	ASD	1	15.179	3	72	12	25	37	TRUE		D5Q3X	274	M	ASD	1	27.434	222
	Q8F4B	1422	M	ASD	2	34.366	15	6	21	FALSE		N6A9W	1211	M	ASD	2	32.1	81	65.42	18.69	40.5	FALSE		n6c6s	464	M	ASD	1	15.179	0	50	8	14	22	TRUE		D5R3S	275	F	ASD	1	25.462	97
	V5V6J	1805	M	ASD	2	34.366	5	6	11	FALSE		X2H8M	1924	F	ASD	1	32.1	84.11	90.34	74.77	81	FALSE		U3H5S	676	F	TD	1	14.357	17	119	14	20	34	FALSE		D6R6A	277	M	TD	2	28.321	528
	P6R8X	1309	M	ASD	2	34.333	20	8	28	FALSE		A5G5M	148	M	ASD	1	32.066	65.49	74.85	34.3	37.42	FALSE		M7P3E	435	F	ASD	1	15.146	0	19	5	3	8	TRUE		D6V8W	278	M	ASD	1	24.674	60
	V8U8B	1827	F	ASD	2	34.333	15	6	21	FALSE		U6R6L	1742	F	ASD	1	32.066	96.68	77.96	40.54	21.83	FALSE		V8M2E	725	F	ASD	1	15.146	1	13	5	6	11	TRUE		D6Y3E	279	M	ASD	1	24.674	1
	X7T8X	1973	M	ASD	2	34.333	11	4	15	FALSE		V6V4C	1811	F	ASD	1	32.033	62.44	62.44	34.34	62.44	FALSE		K4L6F	354	F	ASD	1	15.113	1	12	9	4	13	TRUE		D8A4R	283	M	TD	2	25.134	0
	U3Q8V	1714	F	TD	4	34.333	3	1	4	TRUE		A6B3V	177	F	ASD	1	32	84.38	59.38	3.12	6.25	FALSE		Z6U2X	869	M	ASD	1	15.113	0	0	4	6	10	TRUE		D8D2R	284	M	ASD	1	26.974	100
	B2J8M	288	M	ASD	1	34.3	16	4	20	FALSE		A7K3C	218	F	ASD	1	31.934	50.1	53.23	40.71	53.23	FALSE		U3N8U	677	M	ASD	1	15.047	1	4	4	2	6	TRUE		D8G5S	285	M	ASD	1	25.627	86
	G4M3R	732	M	ASD	3	34.3	15	8	23	FALSE		L4Q5T	1042	M	TD	2	31.803	97.48	150.93	103.76	100.62	TRUE		A5E2F	30	M	ASD	1	14.982	0	8	8	7	15	TRUE		D8P3U	286	M	ASD	1	30.128	173
	P3P8T	1266	M	ASD	1	34.3	18	8	26	FALSE		B4V3N	322	M	ASD	1	31.639	69.53	75.86	41.09	47.41	FALSE		P4C6M	495	M	ASD	1	14.982	0	29	4	7	11	TRUE		D8R4T	288	M	TD	1	27.894	277
	T9Z5Y	1696	M	ASD	1	34.3	17	3	20	FALSE		B9M2R	379	M	ASD	1	31.606	94.92	98.08	79.1	75.93	FALSE		W3L6E	739	F	TD	1	14.357	1	9	6	4	10	FALSE		D9H4D	290	M	ASD	1	22	14
	R4T9B	1466	M	TD	2	34.3	2	1	3	TRUE		Z6M8Y	2153	F	TD	2	31.606	107.57	117.07	104.41	104.41	TRUE		E7Y4A	202	M	TD	1	14.39	3	106	13	16	29	FALSE		D9H5N	291	M	TD	1	25.857	230
	T3N9V	1631	M	TD	2	34.3	7	0	7	TRUE		A7U7E	228	M	ASD	1	31.573	66.51	38.01	3.17	19	FALSE		L4Q5T	384	M	TD	1	14.39	9	211	12	16	28	FALSE		D9N5W	294	M	TD	1	22.177	121
	B7X8G	357	M	ASD	1	34.267	4	5	9	FALSE		A6p9p	199	M	ASD	1	31.54	6.34	19.02	3.17	19.02	FALSE		Q7X7P	544	M	ASD	1	14.982	9	72	8	10	18	TRUE		D9Q4B	295	M	ASD	1	26	27
	M8H3P	1165	M	ASD	1	34.267	5	6	11	FALSE		C5V2N	441	M	TD	5	31.409	105.07	95.51	130.54	117.8	TRUE		J7K2P	336	F	ASD	1	14.916	0	9	6	5	11	TRUE		D9S5M	296	M	TD	1	19.154	66
	U4Z7L	1725	M	ASD	2	34.267	8	7	15	FALSE		H7B8M	835	M	TD	2	31.409	108.25	130.54	140.09	127.35	TRUE		M3M9W	409	M	TD	1	14.39	1	50	11	17	28	FALSE		D9V3Y	297	M	ASD	1	22.801	13
	B5T5J	328	F	ASD	3	34.234	16	4	20	FALSE		J6C4L	913	M	TD	1	31.31	99.01	153.31	95.82	99.01	TRUE		S5E8A	611	F	ASD	1	14.916	0	20	1	4	5	TRUE		D9X8P	298	M	ASD	1	24.378	2
	C2T9S	403	M	ASD	1	34.234	13	8	21	FALSE		R2R2Z	1443	M	TD	1	31.31	86.23	86.23	108.59	124.56	TRUE		B2L5U	57	M	ASD	1	14.883	0	130	12	14	26	TRUE		D9Y2K	299	M	TD	1	29.799	44
	S3S3Q	1542	M	TD	3	34.234	0	0	0	TRUE		M5Y2Q	1139	F	TD	3	31.277	108.71	147.07	124.69	134.28	TRUE		Y2P2Z	805	M	TD	1	14.39	0	0	10	12	22	FALSE		E2D9D	300	F	ASD	1	24.28	75
	A4C4L	95	F	ASD	1	34.201	19	6	25	FALSE		B2R8W	296	F	TD	1	31.244	108.82	105.62	86.42	99.22	TRUE		H9E3V	300	M	ASD	1	14.85	4	12	7	6	13	TRUE		E2E2N	301	F	ASD	1	29.471	4
	E5T2F	606	M	ASD	3	34.201	5	6	11	FALSE		M4V5M	1127	M	ASD	1	31.244	64.01	64.01	41.61	16	FALSE		B9D3K	87	F	TD	1	14.423	5	87	10	8	18	FALSE		E2E7C	302	M	ASD	1	24.181	511
	L9G8Z	1094	M	ASD	1	34.201	20	8	28	FALSE		P2M7G	1252	M	ASD	2	31.244	83.22	76.81	73.61	73.61	FALSE		D6Y7U	154	M	TD	1	14.423	0	72	9	9	18	FALSE		E2P4U	304	M	ASD	1	28.189	5
	M6U5U	1152	F	ASD	3	34.201	9	8	17	FALSE		A9B7Q	263	F	ASD	1	31.211	86.51	67.28	76.9	83.3	FALSE		Q5X3V	536	M	TD	1	14.423	2	79	6	7	13	FALSE		E2T8N	305	M	ASD	1	27.368	10
	Y4B5C	2017	M	ASD	1	34.201	11	6	17	FALSE		B3D4Z	302	F	ASD	1	31.211	76.9	57.67	22.43	70.49	FALSE		M8R5P	442	M	ASD	1	14.85	0	10	1	5	6	TRUE		E3G3N	307	M	ASD	1	23.885	12
	Y4W9W	2026	M	ASD	1	34.2	9	5	14	FALSE		U8B3Y	1758	M	ASD	1	31.211	64.08	54.47	35.24	51.26	FALSE		S4S6K	607	M	ASD	1	14.85	4	33	6	16	22	TRUE		E3H2K	308	M	ASD	1	18.76	20
	B7Y9X	358	F	ASD	1	34.168	5	5	10	FALSE		Z9Y9B	2189	M	ASD	1	31.179	73.77	80.18	35.28	25.66	FALSE		W9Y7D	773	F	TD	1	14.423	3	99	9	5	14	FALSE		E3N5Y	309	F	TD	1	21.388	61
	V6T8E	1810	F	ASD	2	34.168	16	1	17	FALSE		Y7V8V	2063	M	ASD	1	31.146	64.21	61	12.84	28.9	FALSE		M5D4T	417	F	TD	1	14.456	2	17	12	19	31	FALSE		E3V9B	310	F	TD	1	24.773	182
	R3S3G	1457	M	TD	3	34.168	4	0	4	TRUE		A5B2K	139	M	ASD	1	31.113	86.78	77.14	41.78	93.21	FALSE		U2N6X	673	F	ASD	1	14.818	0	56	9	10	19	TRUE		E3X6J	311	M	ASD	1	28.584	15
	Y7U6T	2062	M	TD	2	34.168	1	0	1	TRUE		Z3Z3C	2129	F	ASD	1	31.1	48.23	54.66	3.22	28.94	FALSE		J2M5D	304	F	TD	1	14.489	7	33	13	26	39	FALSE		E3Z5A	313	M	ASD	1	24.312	21
	C3Y7H	416	M	ASD	1	34.136	11	6	17	FALSE		A9U7T	277	M	ASD	1	31.08	77.22	74	32.18	38.61	FALSE		Z4Q8F	860	M	ASD	1	14.818	28	50	9	8	17	TRUE		E4C3A	314	M	ASD	1	26.711	179
	D8D2R	540	M	ASD	2	34.136	10	5	15	FALSE		E2N4N	567	F	ASD	1	31.08	77.22	48.26	9.65	38.61	FALSE		P6M7X	506	F	TD	1	14.489	5	77	12	18	30	FALSE		E4G4A	315	M	ASD	1	25.561	13
	E3F6Y	572	M	ASD	2	34.136	12	3	15	FALSE		U3V4P	1715	M	ASD	1	31.08	64.35	77.22	41.83	64.35	FALSE		R5K2Z	571	M	ASD	1	14.785	23	213	13	22	35	TRUE		E4J5X	316	M	ASD	1	22.374	15
	F3Q7F	677	F	ASD	1	34.136	17	8	25	FALSE		F9M3N	717	M	ASD	1	31.047	96.63	86.96	57.98	48.31	FALSE		C9Y3L	129	M	TD	1	14.555	10	28	11	8	19	FALSE		E4N8T	318	F	ASD	1	21.75	29
	P5N8P	1291	M	ASD	1	34.136	7	2	9	FALSE		N9A4M	1242	F	ASD	1	31.047	90.19	99.85	106.29	74.08	FALSE		E2K8V	172	M	ASD	1	14.719	0	13	2	5	7	TRUE		E4Q7W	320	M	ASD	1	20.009	38
	P8M2M	1331	M	ASD	2	34.136	14	1	15	FALSE		C5D9N	429	M	TD	2	30.916	90.57	148.79	119.68	113.21	TRUE		E3V9B	176	F	TD	1	14.555	10	50	9	13	22	FALSE		E4T8Q	321	F	TD	1	25.561	83
	W3T3V	1855	F	ASD	2	34.136	16	5	21	FALSE		L3C9P	1031	F	ASD	1	30.883	90.66	106.85	87.43	87.43	FALSE		F3B8C	221	F	ASD	1	14.686	7	55	10	11	21	TRUE		E4W3W	322	M	ASD	1	23.13	0
	A6Y9Z	206	M	TD	3	34.136	1	1	2	TRUE		F9D8W	716	M	ASD	1	30.85	64.83	48.62	42.14	22.69	FALSE		D9D7G	166	M	ASD	1	14.653	11	50	11	15	26	TRUE		E5T2F	329	M	ASD	2	24.082	31
	B7D8V	348	F	ASD	1	34.103	13	7	20	FALSE		H9C7L	858	M	ASD	1	30.817	55.16	74.63	35.69	29.2	FALSE		Z8V2U	879	F	ASD	1	14.653	10	83	8	5	13	TRUE		E6F3W	331	F	TD	1	20.041	419
	C9Q7K	477	F	ASD	1	34.103	20	6	26	FALSE		K9L4Q	1014	M	ASD	2	30.817	71.39	77.88	61.65	51.92	FALSE		T5R5Q	649	M	TD	1	14.555	17	165	9	13	22	FALSE		E6G9D	333	F	TD	1	21.027	38
	F8P3Z	713	M	ASD	2	34.103	14	8	22	FALSE		P7H4E	1315	M	ASD	1	30.817	71.39	61.65	29.2	51.92	FALSE		N5L4N	459	M	TD	1	14.588	13	99	16	25	41	FALSE		E6H7P	334	F	TD	1	24.477	237
	X5H8D	1953	M	ASD	3	34.103	10	8	18	FALSE		B3L5J	305	M	ASD	1	30.784	90.96	94.2	48.73	12.99	FALSE		S5J9M	612	M	TD	1	14.588	14	76	7	14	21	FALSE		E6L8H	335	M	ASD	1	24.838	21
	D3G9D	493	M	TD	2	34.103	1	0	1	TRUE		A6L4S	194	M	ASD	1	30.719	26.04	26.04	3.26	16.28	FALSE		Y7U6T	828	M	TD	1	14.588	4	30	10	8	18	FALSE		E6T8S	336	F	ASD	1	22.867	102
	V3S5N	1790	M	TD	2	34.103	0	0	0	TRUE		A2A8L	2	M	ASD	1	30.7	87.95	68.4	26.06	65.15	FALSE		B9Q4U	90	M	ASD	1	14.62	2	15	6	14	20	TRUE		E6U6E	337	M	ASD	1	27.992	1
	Z5M2Y	2145	M	ASD	1	34.1	11	7	18	FALSE		B2T6Q	298	F	ASD	1	30.653	88.08	84.82	45.67	52.2	FALSE		J4Z8F	321	M	TD	1	14.62	8	39	9	13	22	FALSE		E6W4W	338	F	TD	1	27.072	576
	C2A5L	393	M	ASD	1	34.07	11	7	18	FALSE		T9Z8F	1697	M	TD	2	30.587	101.35	107.89	98.08	107.89	TRUE		R4V8R	567	M	ASD	1	14.62	2	14	10	19	29	TRUE		E6Y3N	339	M	ASD	1	27.664	282
	P6Q4Z	1308	M	ASD	2	34.07	13	4	17	FALSE		B5K7Y	327	F	TD	1	30.522	101.57	101.57	101.57	91.74	TRUE		Z4R4J	861	M	ASD	1	14.62	3	95	16	27	43	TRUE		E7A4M	341	M	TD	1	21.914	249
	K6E5T	987	F	TD	3	34.07	5	0	5	TRUE		R6A9A	1485	M	TD	1	30.522	98.29	108.12	98.29	88.46	TRUE		B9G4Q	88	M	TD	1	14.686	16	77	14	18	32	FALSE		E7K2D	342	M	ASD	1	29.701	80
	E6J2U	613	M	ASD	3	34.037	15	6	21	FALSE		F8R3C	714	M	TD	1	30.489	121.36	108.24	111.52	118.08	TRUE		A3L5A	13	M	ASD	1	14.588	0	46	9	8	17	TRUE		E7Q3K	343	M	ASD	1	24.608	121
	S5S2H	1566	M	ASD	1	34.037	16	7	23	FALSE		U6H3B	1739	F	TD	1	30.456	111.64	108.35	118.2	118.2	TRUE		H2X7H	269	F	TD	1	14.686	7	149	15	22	37	FALSE		E7Q8L	344	M	ASD	1	22.571	122
	Y2M2A	2002	M	ASD	1	34.037	9	7	16	FALSE		M3G8D	1111	M	TD	2	30.39	85.55	98.72	88.85	85.55	TRUE		N5K8K	458	M	ASD	1	14.588	0	0	0	0	0	TRUE		E7V8H	345	M	ASD	1	20.666	37
	C2J7L	397	M	TD	1	34.037	1	1	2	TRUE		A9A2U	260	F	TD	1	30.357	118.59	112	98.82	88.94	TRUE		T8R5G	663	M	ASD	1	14.588	0	9	8	3	11	TRUE		E7W3Z	346	M	ASD	1	25.528	0
	F9W7Q	720	F	TD	1	34.037	0	0	0	TRUE		R8Z2Y	1514	M	ASD	1	30.324	79.15	69.25	32.98	49.47	FALSE		Q4S2Z	533	F	TD	1	14.686	20	186	0	0	0	FALSE		E8D4V	347	F	ASD	1	27.072	8
	P7Z6J	1325	M	TD	1	34.037	0	0	0	TRUE		H2M3X	795	M	ASD	1	30.292	69.33	75.93	52.82	59.42	FALSE		R6W8B	581	M	TD	1	14.686	13	50	12	18	30	FALSE		E8H5V	348	M	TD	1	27.631	415
	W3L6E	1851	F	TD	2	34.037	4	1	5	TRUE		K9S3V	1018	M	TD	3	30.193	89.42	102.67	92.74	86.11	TRUE		C7E5G	118	M	ASD	1	14.522	6	20	10	18	28	TRUE		E8J2K	349	M	ASD	1	20.238	6
	A5D9H	141	M	ASD	2	34.004	13	6	19	FALSE		V2K4E	1779	F	ASD	1	30.1	73.09	66.45	9.97	16.61	FALSE		P4D8C	496	F	TD	1	14.752	19	141	9	15	24	FALSE		E8K5K	350	M	ASD	1	24.148	2
	L5A5M	1047	M	ASD	3	34.004	8	6	14	FALSE		A4S8W	127	M	ASD	2	30.094	66.46	83.07	59.81	79.75	FALSE		A3W6D	16	M	ASD	1	14.489	33	90	15	30	45	TRUE		E8V9G	352	M	TD	1	22.506	0
	N5V9N	1206	M	ASD	1	34.004	15	3	18	FALSE		H3J8S	808	F	ASD	1	30.094	66.46	66.46	46.52	66.46	FALSE		L8W4R	398	M	TD	1	14.785	2	30	10	9	19	FALSE		E9C9R	355	M	ASD	1	26.218	117
	R5N7K	1479	M	ASD	5	34.004	17	4	21	FALSE		P8M4H	1332	M	ASD	1	30.094	89.72	66.46	36.55	16.61	FALSE		B9N6P	89	M	TD	1	14.818	1	51	11	9	20	FALSE		E9P5Z	356	F	ASD	1	25.627	1
	Y2L3Q	2000	M	ASD	3	34.004	18	8	26	FALSE		G8J2Q	770	M	ASD	1	30.062	66.53	63.2	33.26	39.92	FALSE		R3N7U	559	M	TD	1	14.818	7	16	12	9	21	FALSE		E9S6G	357	F	ASD	1	23.59	32
	B8N5Q	369	M	ASD	3	34	13	8	21	FALSE		R4G2E	1462	M	ASD	1	30.062	69.86	83.16	33.26	53.22	FALSE		E5Q3U	185	M	TD	1	14.949	25	220	11	16	27	FALSE		E9Z8Y	359	M	ASD	1	21.06	0
	B4E2B	310	M	ASD	1	33.971	17	4	21	FALSE		X5K2F	1954	F	TD	1	30.029	123.21	129.87	129.87	123.21	TRUE		S7P8B	628	M	ASD	1	14.489	0	13	10	12	22	TRUE		F2C4E	360	F	ASD	1	25.134	14
	B6Y9W	347	M	ASD	1	33.971	9	4	13	FALSE		A2L7T	22	M	ASD	1	30	70	53.33	43.33	50	FALSE		F4L6T	223	M	ASD	1	14.456	2	42	10	18	28	TRUE		F2D5V	361	F	TD	2	29.405	244
	C7M6C	455	M	ASD	1	33.971	18	5	23	FALSE		F7Y9K	706	F	ASD	2	30	93.33	86.67	83.33	86.67	FALSE		S2J9J	593	M	ASD	1	14.423	0	12	12	11	23	TRUE		F2S6H	363	F	TD	1	17.906	15
	K7Y3W	1000	M	ASD	2	33.971	10	3	13	FALSE		Q8U5Y	1427	M	ASD	1	29.996	90.01	70.01	43.34	33.34	FALSE		W3Y3S	745	M	ASD	1	14.423	7	130	10	6	16	TRUE		F2W9D	367	M	ASD	1	27.532	78
	L8E4H	1083	M	ASD	1	33.971	14	6	20	FALSE		Y8U5K	2082	M	ASD	1	29.996	50.01	50.01	20	23.34	FALSE		R4N2U	565	M	TD	1	14.982	2	33	12	16	28	FALSE		F3B8C	368	F	ASD	1	23.721	117
	R6V4D	1495	M	ASD	1	33.971	11	8	19	FALSE		W5X4L	1879	M	TD	1	29.963	93.45	113.47	100.12	93.45	TRUE		H3B2V	270	M	TD	1	15.047	3	38	8	24	32	FALSE		F3C9T	369	M	ASD	1	24.641	201
	A9M2U	272	F	ASD	2	33.938	8	8	16	FALSE		Y6X3H	2054	M	TD	2	29.963	123.49	110.14	103.46	80.1	TRUE		W7F7K	760	M	ASD	1	14.423	0	0	11	10	21	TRUE		F3Q9B	372	M	TD	1	27.795	285
	L5L9V	1052	M	ASD	1	33.938	13	4	17	FALSE		P2C5M	1248	M	ASD	1	29.93	80.19	76.85	43.43	56.8	FALSE		E5G4N	183	F	ASD	1	14.39	10	156	13	22	35	TRUE		F3V2B	373	M	ASD	1	23.655	4
	A8E8H	238	M	ASD	1	33.906	13	5	18	FALSE		A5N8V	159	M	ASD	1	29.897	60.21	66.9	40.14	33.45	FALSE		K6B8E	359	M	TD	1	15.08	10	106	13	29	42	FALSE		F4E7B	374	M	ASD	1	25.035	4
	A8S9Y	251	M	ASD	1	33.906	17	6	23	FALSE		D3D9H	491	M	ASD	1	29.897	86.97	80.28	80.28	97	FALSE		U5A6U	683	F	ASD	1	14.39	0	52	6	15	21	TRUE		F4G5G	375	M	ASD	1	24.378	134
	G9J7F	782	M	ASD	1	33.906	15	7	22	FALSE		R3L9P	1453	M	ASD	1	29.897	93.65	90.31	50.17	43.48	FALSE		R2H8H	553	M	TD	1	15.113	1	19	9	19	28	FALSE		F4L5V	376	M	ASD	1	18.629	4
	L8E5S	1084	F	ASD	2	33.906	7	5	12	FALSE		F5T7Q	692	M	TD	1	29.864	100.46	130.59	93.76	97.11	TRUE		Y9D6G	837	F	ASD	1	14.357	17	106	13	13	26	TRUE		F4R8L	377	M	ASD	1	24.247	30
	R6P4Y	1490	M	TD	3	33.906	5	2	7	TRUE		L6Z3M	1070	F	ASD	1	29.864	70.32	70.32	70.32	33.49	FALSE		W2H9B	731	M	ASD	1	14.325	85	361	17	21	38	TRUE		F4Z9B	378	M	TD	1	24.181	261
	Q2F3V	1351	F	ASD	2	33.9	10	4	14	FALSE		B8T5A	371	M	ASD	1	29.832	77.1	83.8	80.45	90.51	FALSE		W3G7Y	737	M	ASD	1	14.292	6	81	8	4	12	TRUE		F5B2F	380	M	TD	1	27.664	216
	A6G4D	187	M	ASD	1	33.84	8	6	14	FALSE		Y6S9W	2051	M	ASD	1	29.832	77.1	103.92	56.99	67.04	FALSE		U8B7Q	696	M	TD	1	15.113	12	49	13	20	33	FALSE		F5M6C	383	M	ASD	1	27.204	65
	A7M9C	223	M	ASD	1	33.84	19	8	27	FALSE		A2N9Q	26	M	ASD	1	29.8	67.11	70.47	13.42	30.2	FALSE		H5J8H	282	M	ASD	1	14.226	0	28	9	2	11	TRUE		F5T7Q	385	M	TD	1	29.832	410
	B6K8L	337	M	ASD	1	33.84	5	6	11	FALSE		D9Y2K	560	M	TD	1	29.799	87.25	100.67	90.61	90.61	TRUE		W2X4H	735	F	TD	1	15.113	17	171	14	30	44	FALSE		F5U3G	386	M	ASD	1	19.286	7
	G5D8P	736	F	ASD	1	33.84	18	7	25	FALSE		P4B3Y	1275	M	ASD	1	29.799	73.83	70.47	93.96	73.83	FALSE		E3G9Y	175	M	TD	1	15.146	10	92	11	26	37	FALSE		F6J7S	389	M	TD	1	22.078	104
	Y6G5Z	2042	M	ASD	1	33.84	4	6	10	FALSE		B2J9W	289	M	ASD	3	29.733	90.81	104.26	77.36	67.27	FALSE		S3D7F	596	M	ASD	1	14.16	0	4	4	7	11	TRUE		F7G3C	391	M	ASD	1	27.467	100
	F8P3B	712	M	TD	1	33.84	4	0	4	TRUE		E6E9P	608	M	ASD	1	29.7	90.91	90.91	80.81	94.28	FALSE		B2U4C	61	M	ASD	1	14.127	0	5	8	9	17	TRUE		F7H7A	392	F	TD	1	26.645	0
	A2K5R	19	M	ASD	1	33.807	19	8	27	FALSE		E7K2D	630	M	ASD	1	29.7	60.61	53.87	26.94	50.51	FALSE		J5M6R	323	M	ASD	1	14.127	0	25	7	3	10	TRUE		F7Q5P	393	M	ASD	2	27.269	30
	B7R7S	354	M	ASD	1	33.807	19	7	26	FALSE		Y5M2Q	2034	M	ASD	1	29.7	57.24	37.04	26.94	10.1	FALSE		A3R6G	14	M	ASD	1	14.029	7	60	9	9	18	TRUE		F7X5A	395	M	TD	1	24.97	93
	C7G8Z	451	M	ASD	1	33.807	12	5	17	FALSE		A9D8P	265	F	ASD	1	29.667	70.79	43.82	3.37	33.71	FALSE		S6K2X	620	M	TD	1	15.146	11	127	17	23	40	FALSE		F7X6K	396	M	ASD	1	26.711	7
	V5G2E	1799	M	TD	2	33.807	3	0	3	TRUE		B4z6J	325	F	ASD	1	29.667	NA	57.3	30.34	26.97	FALSE		H7U8Q	292	M	TD	1	15.179	21	212	17	31	48	FALSE		F8B2V	397	M	TD	1	19.614	21
	A2C4V	4	M	ASD	1	33.8	20	8	28	FALSE		T3K6h	1629	M	ASD	1	29.667	33.71	70.79	43.82	23.6	FALSE		N3A2W	450	M	TD	1	15.212	3	18	12	19	31	FALSE		F8P3Z	400	M	ASD	1	26.317	24
	Y7Q9W	2059	M	ASD	1	33.8	17	4	21	FALSE		W3F9B	1846	M	TD	2	29.667	87.64	114.61	104.49	94.38	TRUE		M6M2E	425	M	TD	1	15.245	28	241	12	34	46	FALSE		F8R3C	401	M	TD	1	30.489	595
	A5Y2Q	173	M	ASD	1	33.774	19	8	27	FALSE		B2F5L	284	F	TD	1	29.634	80.99	134.98	101.24	104.61	TRUE		V9F9L	729	F	TD	1	15.245	83	166	18	22	40	FALSE		F9U6E	404	F	TD	1	22.67	134
	T8F7J	1676	M	ASD	2	33.774	17	5	22	FALSE		T2E4P	1615	M	ASD	1	29.634	70.86	80.99	27	16.87	FALSE		X5D6F	784	M	TD	1	15.277	23	103	15	25	40	FALSE		F9Z3U	405	M	ASD	1	23.195	13
	V2W9S	1786	F	TD	1	33.774	0	0	0	TRUE		Q3V6X	1370	M	TD	1	29.602	87.83	91.21	104.72	87.83	TRUE		F2S6H	218	F	TD	1	15.376	9	177	12	34	46	FALSE		G2R8S	406	M	ASD	1	24.312	28
	A4G7T	102	M	ASD	2	33.741	4	5	9	FALSE		L2H5T	1022	M	ASD	1	29.569	91.31	84.55	77.78	67.64	FALSE		B7M9X	78	M	ASD	1	14.029	0	39	11	15	26	TRUE		G3L4G	409	M	ASD	1	29.076	60
	C4J9V	422	M	ASD	2	33.741	8	5	13	FALSE		A2N2G	25	M	ASD	1	29.536	77.87	67.71	6.77	16.93	FALSE		J7C3C	333	M	ASD	1	14.029	0	6	10	6	16	TRUE		G3V4S	410	M	ASD	1	20.403	200
	C4Z7D	428	F	ASD	2	33.741	8	4	12	FALSE		C2Z7Z	406	M	ASD	1	29.536	94.8	84.64	37.24	57.56	FALSE		T9Y7Z	669	M	ASD	1	14.029	1	23	4	12	16	TRUE		G4K5L	411	M	ASD	1	26.842	109
	D2N6A	487	M	ASD	3	33.741	8	4	12	FALSE		E2E2N	562	F	ASD	1	29.47	61.08	78.05	57.69	61.08	FALSE		A9N6F	50	M	ASD	1	13.996	3	9	8	5	13	TRUE		G4M3R	412	M	ASD	1	22.243	22
	E7E5Y	628	M	ASD	2	33.741	7	2	9	FALSE		Y2V5K	2007	F	TD	1	29.47	111.98	111.98	132.34	145.91	TRUE		M5G2G	418	M	ASD	1	13.996	2	65	9	13	22	TRUE		G4S4X	413	M	ASD	1	21.388	27
	P3X2Y	1273	M	ASD	1	33.741	12	5	17	FALSE		T3T3G	1635	M	ASD	1	29.4	81.63	78.23	47.62	34.01	FALSE		D4X7X	144	F	ASD	1	13.963	0	13	9	12	21	TRUE		G4U4M	414	M	ASD	1	20.6	31
	A2Z5Y	45	F	ASD	1	33.708	12	5	17	FALSE		P2Q3L	1256	M	ASD	1	29.372	74.9	61.28	3.4	20.43	FALSE		X8G5T	796	M	TD	1	15.376	17	71	10	13	23	FALSE		G5R6N	416	F	ASD	1	23.688	11
	A7D7C	213	M	ASD	2	33.708	19	8	27	FALSE		T3N4H	1630	M	ASD	1	29.372	68.09	85.12	102.14	91.92	FALSE		G2M7F	243	F	ASD	1	13.963	1	21	8	7	15	TRUE		G5V7N	417	M	ASD	1	25.101	0
	C4N3M	424	M	ASD	1	33.708	13	5	18	FALSE		H7Z5G	847	F	TD	2	29.339	112.48	102.25	122.7	122.7	TRUE		Y9K3E	839	M	TD	1	15.442	5	111	13	19	32	FALSE		G5Y5N	418	F	ASD	1	25.66	6
	D3G5A	492	M	ASD	2	33.708	13	5	18	FALSE		N7Z2J	1234	M	TD	3	29.339	115.89	126.11	115.89	112.48	TRUE		Z2Z9Y	852	F	TD	1	15.475	24	159	14	27	41	FALSE		G6T8L	422	F	ASD	2	26.678	3
	E5J5M	601	F	ASD	1	33.708	9	2	11	FALSE		L7X5U	1079	M	ASD	1	29.273	75.15	68.32	23.91	44.41	FALSE		W7K3V	761	M	TD	1	15.507	6	44	10	19	29	FALSE		G6U8S	423	M	ASD	1	29.142	0
	N8S3K	1238	M	ASD	1	33.708	8	5	13	FALSE		P5J3L	1287	F	TD	3	29.273	102.48	126.4	133.23	126.4	TRUE		E4J5X	177	M	ASD	1	13.93	0	14	8	11	19	TRUE		G6W5Z	425	M	TD	1	28.387	175
	R2K8V	1442	F	TD	1	33.708	2	0	2	TRUE		K5Q5X	983	M	ASD	1	29.24	68.4	58.14	44.46	54.72	FALSE		Y2W7Y	808	M	TD	1	15.507	1	201	16	37	53	FALSE		G7E5S	429	M	ASD	1	21.191	30
	A6H6S	191	M	ASD	1	33.676	12	5	17	FALSE		S5K6B	1562	M	TD	2	29.24	92.34	112.86	102.6	126.54	TRUE		D6J5R	149	F	TD	1	15.54	26	284	15	38	53	FALSE		G7G5T	431	M	ASD	1	29.405	120
	K3Z9L	965	M	ASD	2	33.676	15	5	20	FALSE		A9K2T	270	M	ASD	1	29.207	78.75	61.63	6.85	20.54	FALSE		E9L7B	211	F	TD	1	15.573	24	121	13	25	38	FALSE		G7P3J	433	M	ASD	1	28.354	4
	S6E5U	1570	M	ASD	2	33.676	13	4	17	FALSE		K5C3V	976	M	TD	3	29.2	95.89	136.99	150.68	147.26	TRUE		Y6S5G	822	F	ASD	1	13.93	0	4	1	5	6	TRUE		G7Q3D	434	M	ASD	1	29.175	227
	X9X2E	1994	M	TD	1	33.676	0	1	1	TRUE		G7Q3D	764	M	ASD	1	29.175	78.83	78.83	85.69	95.97	FALSE		T9Z8F	671	M	TD	2	15.639	4	56	9	16	25	FALSE		G7X5J	436	F	ASD	1	24.543	129
	T3H3Z	1625	M	ASD	2	33.643	13	5	18	FALSE		F3E9H	675	F	TD	1	29.142	89.22	116.67	92.65	89.22	TRUE		S9A7R	633	F	ASD	1	13.898	1	13	10	8	18	TRUE		G7X9M	437	F	TD	1	26.612	236
	U5R5Y	1733	M	ASD	1	33.643	18	5	23	FALSE		P9A8M	1337	M	ASD	1	29.142	54.9	54.9	17.16	34.31	FALSE		Z6V5X	870	F	TD	1	15.639	18	64	10	7	17	FALSE		G8G9X	438	M	ASD	2	25.2	274
	A7B7N	209	M	ASD	2	33.61	4	8	12	FALSE		A5H7P	151	M	ASD	1	29.109	82.45	68.71	96.19	79.01	FALSE		A4X6L	28	F	TD	1	15.672	13	52	14	23	37	FALSE		G8M8W	440	M	ASD	1	28.157	24
	C7H6Y	452	F	ASD	2	33.61	15	4	19	FALSE		C3G5D	409	M	ASD	2	29.109	106.5	99.63	82.45	61.84	FALSE		C3U6U	104	M	TD	1	15.672	13	21	10	8	18	FALSE		G8R2N	441	M	ASD	1	24.74	4
	H2G8Q	793	F	ASD	2	33.61	16	5	21	FALSE		H3L9E	810	M	ASD	1	29.109	82.45	123.67	106.5	61.84	FALSE		K5A6B	355	F	TD	1	15.672	5	17	11	10	21	FALSE		G9C3L	443	M	ASD	1	18.99	0
	Z3U4D	2125	M	ASD	1	33.61	10	4	14	FALSE		V6G3D	1809	M	ASD	1	29.1	75.6	48.11	6.87	44.67	FALSE		C4E3H	107	M	ASD	1	13.865	0	2	7	5	12	TRUE		G9F9S	444	M	ASD	1	18.53	2
	S2L4V	1528	M	ASD	1	33.6	16	6	22	FALSE		R7Z8W	1504	M	ASD	2	29.076	79.1	65.35	103.18	89.42	FALSE		Z2G4U	843	M	ASD	1	13.832	0	10	5	2	7	TRUE		G9K7M	448	M	TD	1	26.612	56
	U8H6V	1761	M	ASD	1	33.6	11	7	18	FALSE		U4Q5E	1722	M	ASD	1	29.076	79.1	99.74	68.79	41.27	FALSE		F9Y8C	240	F	TD	1	15.705	55	245	18	43	61	FALSE		G9T9A	449	M	TD	1	25.232	569
	X3P7T	1938	F	ASD	1	33.6	19	7	26	FALSE		M8C6X	1163	M	ASD	1	29.043	103.3	99.85	86.08	82.64	FALSE		M6S6E	427	M	TD	1	15.705	2	31	12	12	24	FALSE		G9Z5Y	452	M	ASD	1	22.243	0
	L3Z6P	1037	F	TD	2	33.6	2	1	3	TRUE		D5U7E	520	M	ASD	1	28.977	82.82	82.82	69.02	75.92	FALSE		G3V4S	246	M	ASD	1	13.799	0	110	11	15	26	TRUE		H2B6L	453	F	TD	1	18.924	69
	W8T7F	1907	M	TD	2	33.511	0	0	0	TRUE		P3U9Z	1271	F	TD	1	28.977	113.88	113.88	124.24	110.43	TRUE		X8B9N	795	M	ASD	1	13.799	2	28	8	17	25	TRUE		H2G5K	455	F	ASD	1	22.21	0
	Q5F3A	1386	M	ASD	1	33.478	18	8	26	FALSE		Z2N4L	2107	M	TD	2	28.977	93.18	148.39	106.98	113.88	TRUE		L5U9Z	387	M	ASD	1	13.766	1	97	6	19	25	TRUE		H2G7F	456	M	ASD	1	23.951	28
	W4J4J	1867	M	ASD	2	33.478	13	7	20	FALSE		K5V3A	984	M	ASD	2	28.945	62.19	58.73	44.91	62.19	FALSE		G4U4M	247	M	ASD	1	13.733	0	1	5	3	8	TRUE		H2K9J	457	M	ASD	2	27.565	39
	A8Z6R	256	M	ASD	1	33.466	8	5	13	FALSE		Q4E2T	1373	M	TD	2	28.945	103.64	117.46	96.74	96.74	TRUE		B4K9T	68	F	TD	1	15.77	4	60	11	18	29	FALSE		H2M3X	458	M	ASD	1	28.682	24
	E9S6G	655	F	ASD	2	33.446	7	7	14	FALSE		Z7N5P	2167	F	ASD	1	28.879	69.25	51.94	38.09	27.7	FALSE		C8G9Y	123	M	ASD	1	13.7	2	11	7	5	12	TRUE		H2Q8U	461	M	ASD	1	28.354	2
	L6E4F	1064	M	ASD	1	33.446	8	6	14	FALSE		A4A9X	92	M	ASD	1	28.813	62.47	72.88	3.47	13.88	FALSE		E4Q4R	178	M	ASD	1	13.7	8	43	11	13	24	TRUE		H2U7A	462	F	ASD	1	22.768	11
	M5D9U	1130	M	ASD	1	33.446	17	6	23	FALSE		D3G9D	493	M	TD	1	28.78	93.82	138.99	114.66	100.76	TRUE		J4K7A	319	M	ASD	1	13.7	1	13	9	6	15	TRUE		H2X7H	463	F	TD	1	22.013	136
	A8Y6K	255	M	ASD	1	33.413	9	6	15	FALSE		V5J4N	1801	M	TD	2	28.78	97.29	93.82	114.66	97.29	TRUE		V5G2E	713	M	TD	1	15.77	5	32	5	12	17	FALSE		H3D8J	465	M	ASD	1	20.14	4
	F2W9D	672	M	ASD	4	33.413	8	5	13	FALSE		A6T8T	202	M	ASD	1	28.747	45.22	48.7	27.83	24.35	FALSE		R3T4L	562	M	ASD	1	13.635	1	9	7	18	25	TRUE		H3H7B	466	M	TD	1	24.543	120
	H4G2G	819	M	ASD	2	33.413	18	0	18	FALSE		T4V7A	1649	M	TD	1	28.747	90.44	93.92	114.79	114.79	TRUE		V5V2F	717	F	TD	1	15.77	70	304	15	28	43	FALSE		H3K9W	467	M	TD	1	21.881	9
	L2P4A	1025	M	ASD	1	33.413	5	6	11	FALSE		H7E6M	836	F	TD	3	28.682	125.51	142.95	115.05	101.11	TRUE		X5H8D	786	M	ASD	1	13.635	0	4	6	3	9	TRUE		H3L9E	468	M	ASD	1	29.109	77
	P3Y9Q	1274	M	ASD	1	33.413	13	6	19	FALSE		X9R6E	1991	F	TD	1	28.583	97.96	108.46	104.96	111.95	TRUE		R8F8Z	589	M	ASD	1	13.602	5	109	14	17	31	TRUE		H3T4N	469	M	TD	1	28.518	656
	Q9A9T	1428	M	ASD	3	33.413	16	7	23	FALSE		A6R6K	200	F	TD	1	28.55	105.08	126.09	115.59	84.06	TRUE		Y4T3Q	814	M	ASD	1	13.602	18	119	0	14	14	TRUE		H3X8T	470	M	ASD	1	20.337	0
	R2C4H	1438	M	ASD	2	33.4	13	5	18	FALSE		C3W5L	413	M	TD	1	28.517	94.68	101.69	115.72	129.75	TRUE		H4D7A	276	F	ASD	1	13.569	8	97	10	9	19	TRUE		H4Z3U	475	M	TD	1	27.138	341
	J6V5A	920	M	ASD	3	33.38	10	5	15	FALSE		T3U6G	1636	F	TD	1	28.485	91.28	143.94	94.79	94.79	TRUE		N4X4A	455	M	ASD	1	13.569	7	38	10	15	25	TRUE		H4Z6N	476	M	ASD	1	24.674	25
	K7V9B	999	M	ASD	2	33.38	11	4	15	FALSE		E6S9V	618	F	ASD	1	28.452	94.9	87.87	49.21	52.72	FALSE		Q2T4Z	528	F	ASD	1	13.536	1	35	6	4	10	TRUE		H5J8H	479	M	ASD	1	28.518	0
	K8L7U	1006	M	ASD	3	33.38	13	4	17	FALSE		L2C9Z	1020	F	TD	1	28.386	95.12	91.59	95.12	102.16	TRUE		Y6M7S	819	M	ASD	1	13.536	0	0	7	10	17	TRUE		H5X6N	480	M	TD	1	27.762	318
	A6C4Z	180	F	TD	2	33.347	2	0	2	TRUE		J2B6U	863	M	TD	2	28.353	109.34	119.92	119.92	91.7	TRUE		N5A3K	457	F	TD	1	15.803	14	35	12	13	25	FALSE		H5Z3V	481	M	TD	1	22.67	139
	E2T8N	571	M	ASD	3	33.314	4	7	11	FALSE		D6R6A	525	M	TD	2	28.32	98.87	137.71	109.46	109.46	TRUE		A3B4Q	10	F	ASD	1	13.503	0	0	1	3	4	TRUE		H6Q6E	483	M	ASD	1	27.105	4
	E9Y9Q	657	M	ASD	1	33.314	19	7	26	FALSE		K8M2B	1007	M	TD	3	28.32	116.53	105.93	98.87	84.75	TRUE		U9K9E	699	F	TD	1	15.803	8	61	15	9	24	FALSE		H6R7J	484	M	ASD	1	25.66	5
	G9Y8X	787	M	ASD	1	33.314	20	8	28	FALSE		D4S5T	509	F	TD	2	28.287	91.92	141.41	106.06	116.66	TRUE		D7V2A	157	M	ASD	1	13.503	2	5	4	5	9	TRUE		H7J9U	485	M	ASD	1	25.068	6
	B6Q2V	344	M	TD	1	33.314	3	2	5	TRUE		T9G4X	1687	F	TD	1	28.287	95.45	137.87	98.99	98.99	TRUE		A8N8M	44	M	TD	1	15.836	7	14	10	19	29	FALSE		H7N6E	486	M	ASD	1	23.13	37
	P4D8C	1277	F	TD	2	33.314	3	3	6	TRUE		W4C5D	1863	M	TD	2	28.255	95.56	109.72	99.1	102.64	TRUE		U4L2J	681	F	ASD	1	13.503	0	30	4	3	7	TRUE		H7R5P	488	M	ASD	1	23.393	35
	Q3J6X	1365	M	ASD	2	33.3	14	6	20	FALSE		C2A2S	392	M	TD	1	28.222	95.67	95.67	109.84	95.67	TRUE		Y4A8N	810	M	ASD	1	13.503	11	136	13	16	29	TRUE		H7Z5G	491	F	TD	1	29.339	593
	E8D8Y	638	M	ASD	1	33.281	17	6	23	FALSE		W7X7G	1901	M	TD	2	28.222	99.21	120.47	88.58	74.41	TRUE		A8Z9W	48	M	ASD	1	13.339	0	17	3	5	8	TRUE		H8G3V	493	M	ASD	1	24.444	41
	L7N3N	1074	M	ASD	1	33.281	12	7	19	FALSE		P2N3K	1253	M	ASD	1	28.123	74.67	81.78	46.23	32	FALSE		J8T2U	340	M	TD	1	15.836	34	129	10	24	34	FALSE		H8Q4L	494	M	TD	1	22.111	100
	R3P5T	1456	M	ASD	2	33.281	12	5	17	FALSE		U8U8E	1765	M	ASD	1	28.123	71.12	60.45	21.33	42.67	FALSE		F2W9D	220	M	ASD	1	13.273	1	3	2	4	6	TRUE		H8W5Y	496	F	ASD	1	24.608	44
	A6F3L	184	M	ASD	3	33.248	18	6	24	FALSE		A3S3U	75	M	ASD	1	28.09	78.32	74.76	3.56	28.48	FALSE		F7Q5P	232	M	ASD	1	13.241	4	68	9	5	14	TRUE		H9U7H	497	M	TD	1	18.694	184
	B7G3Q	349	M	ASD	2	33.248	18	7	25	FALSE		K6N3Q	990	F	TD	1	28.09	92.56	106.8	99.68	96.12	TRUE		W8M3X	764	M	ASD	1	13.241	1	103	11	11	22	TRUE		H9Z9Y	498	M	ASD	1	24.97	2
	Z6U2X	2156	M	ASD	3	33.248	14	7	21	FALSE		N8P9B	1237	M	ASD	1	28.09	81.88	89	64.08	49.84	FALSE		V3J5J	709	M	TD	1	15.836	2	97	13	18	31	FALSE		J2B6U	499	M	TD	1	16.395	6
	Q6C2U	1396	M	TD	2	33.248	4	2	6	TRUE		A8H3C	242	M	ASD	1	28.057	74.85	57.03	28.51	28.51	FALSE		Z7H2Y	872	F	ASD	1	13.175	2	5	1	3	4	TRUE		J2S3E	501	F	TD	1	29.175	567
	G6F6J	744	F	ASD	1	33.216	14	7	21	FALSE		Z3W7W	2127	M	ASD	1	28.057	74.85	74.85	60.59	53.46	FALSE		W9L9E	769	M	ASD	1	13.142	0	20	7	8	15	TRUE		J2S9D	502	M	ASD	1	24.181	5
	P3S4L	1267	M	TD	1	33.216	2	0	2	TRUE		B4F7V	312	M	ASD	1	28.025	82.07	89.21	64.23	71.36	FALSE		E6Y3N	196	M	ASD	1	13.043	0	5	5	2	7	TRUE		J2W9F	503	M	TD	1	23.13	91
	J7T7U	933	F	ASD	2	33.2	10	6	16	FALSE		B8V4D	372	M	ASD	1	28.025	64.23	64.23	85.64	96.34	FALSE		S7Y7P	630	M	TD	1	15.869	13	181	13	18	31	FALSE		J2Z3P	504	M	TD	1	27.138	384
	S5G6F	1560	M	ASD	2	33.2	17	8	25	FALSE		N6F6Z	1214	M	ASD	2	28.025	92.77	110.62	107.05	85.64	FALSE		V2P6P	706	M	TD	1	15.967	10	66	8	20	28	FALSE		J3B6V	505	M	ASD	1	23.228	227
	G3B3W	726	F	TD	1	33.183	4	0	4	TRUE		Q3Y3Z	1371	M	ASD	1	28.025	85.64	49.96	32.11	46.39	FALSE		Y2V9B	807	F	TD	1	16.033	0	29	8	20	28	FALSE		J3D2T	506	M	ASD	1	30.424	185
	L4H7E	1040	M	TD	2	33.183	1	0	1	TRUE		S2N9X	1530	M	ASD	1	28.025	78.5	74.93	21.41	28.55	FALSE		M6W3Z	431	M	ASD	1	13.043	1	22	4	5	9	TRUE		J3H4R	507	M	ASD	1	18.431	20
	Y2G9Y	1999	M	ASD	3	33.15	13	3	16	FALSE		X6N9L	1964	M	ASD	1	28.025	78.5	82.07	49.96	46.39	FALSE		A9P5P	51	M	TD	1	16.066	3	4	6	7	13	FALSE		J3J5V	508	M	ASD	1	27.762	252
	Y3B7J	2011	M	ASD	2	33.15	18	6	24	FALSE		E6U6E	620	M	ASD	1	27.992	60.73	57.16	21.43	28.58	FALSE		M7V4S	436	M	ASD	1	13.043	0	8	6	1	7	TRUE		J3N8R	510	M	ASD	1	23.951	3
	A9H9C	268	M	ASD	2	33.117	11	5	16	FALSE		T4J2L	1641	M	ASD	1	27.992	96.46	103.6	89.31	82.17	FALSE		G6W5Z	254	M	TD	1	16.066	10	47	9	19	28	FALSE		J3P5S	511	F	TD	1	24.477	298
	C5J5T	434	F	ASD	3	33.117	6	7	13	FALSE		R3S3G	1457	M	TD	2	27.959	92.99	103.72	96.57	85.84	TRUE		U7Q8N	692	M	TD	1	16.066	35	172	13	25	38	FALSE		J3U6M	512	M	ASD	1	21.75	0
	E7G2U	629	M	ASD	1	33.117	16	3	19	FALSE		A2L3Q	21	M	ASD	1	27.9	39.43	35.84	3.58	21.51	FALSE		A2C9K	1	M	TD	1	16.099	8	58	12	20	32	FALSE		J4G3N	514	M	ASD	1	17.742	15
	F2U2S	668	M	ASD	2	33.117	16	6	22	FALSE		Y3E9A	2013	M	ASD	1	27.9	50.18	57.35	3.58	17.92	FALSE		Z8S2Y	878	F	TD	1	16.099	9	180	11	18	29	FALSE		J4H8J	516	M	ASD	1	25.101	26
	W9C9A	1912	M	ASD	2	33.117	13	2	15	FALSE		A7L6P	221	M	ASD	1	27.893	64.53	60.95	3.59	17.93	FALSE		E5F8W	182	M	TD	1	16.132	11	83	10	13	23	FALSE		J4K7A	518	M	ASD	1	26.054	266
	Z9X2K	2188	M	ASD	1	33.117	12	5	17	FALSE		B2M9F	293	F	ASD	1	27.893	75.29	71.7	35.85	60.95	FALSE		C4M6X	108	M	TD	1	16.165	4	139	14	28	42	FALSE		J4M8X	519	F	ASD	1	25.101	58
	A3E9M	52	M	ASD	1	33.084	20	8	28	FALSE		D8R4T	545	M	TD	1	27.893	93.21	93.21	89.63	96.8	TRUE		D8D9B	161	M	TD	1	16.165	2	41	7	13	20	FALSE		J4S6M	520	M	ASD	1	19.549	0
	Q7P6A	1414	M	ASD	1	33.084	9	8	17	FALSE		J9P4C	945	M	TD	1	27.893	100.38	146.99	111.14	111.14	TRUE		K6L4M	362	M	ASD	1	12.978	0	0	5	3	8	TRUE		J5L3E	522	F	TD	2	27.138	89
	Z3C4T	2116	F	ASD	2	33.084	11	3	14	FALSE		L9U2V	1097	M	ASD	1	27.893	71.7	50.19	17.93	35.85	FALSE		H9Y9S	301	F	TD	1	16.165	0	44	10	27	37	FALSE		J5V4B	524	M	ASD	1	27.204	44
	E6Y4X	624	F	TD	1	33.084	4	0	4	TRUE		W5H5Z	1876	M	TD	2	27.893	100.38	139.82	118.31	103.97	TRUE		T4T4F	647	M	ASD	1	12.978	0	12	9	9	18	TRUE		J5X5M	525	M	ASD	1	28.781	5
	A5S7B	163	M	ASD	1	33.051	20	8	28	FALSE		Z2L7Q	2106	M	ASD	1	27.893	78.87	68.12	64.53	53.78	FALSE		L3Z6P	380	F	TD	1	16.263	115	396	16	38	54	FALSE		J6G3Q	529	F	ASD	1	29.142	11
	G5J2Y	737	M	ASD	1	33.051	16	4	20	FALSE		T2P6J	1618	M	ASD	1	27.86	75.38	43.07	10.77	28.72	FALSE		M8A7U	438	F	ASD	1	12.912	9	38	8	10	18	TRUE		J6K3X	530	M	TD	1	24.082	84
	L2M7R	1024	M	ASD	2	33.051	11	4	15	FALSE		U3H5S	1710	F	TD	3	27.86	118.45	129.22	129.22	125.63	TRUE		F5Z4Z	228	F	TD	1	16.296	17	245	16	31	47	FALSE		J6T7G	532	F	ASD	1	28.978	38
	W7D7J	1896	M	ASD	1	33.051	12	5	17	FALSE		F3Q9B	678	M	TD	1	27.828	79.06	89.84	111.4	100.62	TRUE		F6J7S	230	M	TD	1	16.296	4	78	9	20	29	FALSE		J6V5A	533	M	ASD	1	23.623	23
	J2E4H	866	F	TD	2	33.051	2	0	2	TRUE		Q5F4W	1387	F	TD	1	27.828	97.02	93.43	122.18	114.99	TRUE		Q8K9R	547	F	TD	1	16.296	29	167	17	38	55	FALSE		J6X6L	534	M	TD	1	20.107	29
	S6K2X	1574	M	TD	2	33.051	2	0	2	TRUE		F9A9Y	715	M	ASD	1	27.795	93.54	82.75	35.98	43.17	FALSE		S7W7N	629	M	ASD	1	12.912	10	34	10	7	17	TRUE		J7F8X	535	M	TD	1	23.524	408
	C8B7U	461	F	ASD	2	33.018	19	8	27	FALSE		W5H7V	1877	F	TD	2	27.795	100.74	143.91	118.73	118.73	TRUE		M3P3Y	410	F	TD	1	16.362	139	267	13	32	45	FALSE		J7Q4G	537	F	ASD	1	28.584	61
	E7D9J	627	M	ASD	1	33.018	14	6	20	FALSE		H5X6N	828	M	TD	1	27.762	86.45	90.05	97.26	100.86	TRUE		K9S3V	375	M	TD	1	16.395	7	48	10	13	23	FALSE		J7S7Z	538	M	TD	1	28.978	525
	F2C4E	660	F	ASD	2	33.018	12	6	18	FALSE		W6P7Z	1886	F	ASD	1	27.762	86.45	72.04	21.61	50.43	FALSE		R9A8S	591	M	ASD	1	12.879	1	13	8	5	13	TRUE		J7T5A	539	M	ASD	1	22.768	8
	S4S6K	1553	M	ASD	2	33	18	7	25	FALSE		Z6A9K	2151	M	TD	3	27.762	93.65	111.66	100.86	126.07	TRUE		S3S3Q	600	M	TD	1	16.427	11	126	14	24	38	FALSE		J8T2U	543	M	TD	1	26.678	370
	B3Q5L	308	M	ASD	1	32.986	11	5	16	FALSE		A5U7C	167	M	ASD	1	27.663	54.22	39.76	3.61	50.61	FALSE		F2E6N	215	F	TD	1	16.559	5	79	10	13	23	FALSE		J8Y5W	545	M	TD	1	23.623	340
	Q2W7C	1360	M	ASD	1	32.986	19	8	27	FALSE		B8K7Q	367	M	ASD	1	27.663	83.14	97.6	90.37	57.84	FALSE		K8M2B	371	M	TD	1	16.592	2	13	8	12	20	FALSE		J8Z9H	546	M	ASD	1	25.134	0
	T3Z9V	1640	M	ASD	2	32.986	10	5	15	FALSE		E6L3T	614	M	ASD	1	27.663	79.53	93.99	97.6	104.83	FALSE		T6F3Q	652	F	TD	1	16.592	4	77	13	9	22	FALSE		J9B6Q	547	M	ASD	1	25.068	1
	C8J3P	465	M	ASD	1	32.953	11	4	15	FALSE		F5B2F	687	M	TD	1	27.663	97.6	104.83	108.45	112.06	TRUE		Z4V7R	863	M	TD	1	16.69	11	130	9	17	26	FALSE		J9E5N	548	M	TD	1	20.863	186
	Q5G4E	1388	M	ASD	1	32.953	20	8	28	FALSE		K7Y3W	1000	M	ASD	1	27.663	61.45	54.22	79.53	25.3	FALSE		X8T6R	797	M	TD	1	16.756	10	20	11	31	42	FALSE		J9H9Y	549	M	ASD	1	24.017	3
	U9X6F	1773	M	ASD	1	32.953	5	6	11	FALSE		K8C8N	1002	F	TD	3	27.663	86.76	97.6	97.6	97.6	TRUE		X7X6F	794	M	ASD	1	12.879	0	0	6	1	7	TRUE		J9P4C	550	M	TD	1	27.697	486
	F2G2L	663	M	TD	1	32.953	2	2	4	TRUE		L4E4Q	1038	M	ASD	2	27.663	93.99	93.99	97.6	86.76	FALSE		B2C6B	54	F	TD	1	16.789	0	38	9	11	20	FALSE		J9T4R	551	M	TD	1	27.434	172
	N5W9H	1207	F	ASD	1	32.92	13	3	16	FALSE		E8H5V	639	M	TD	1	27.63	97.72	86.86	90.48	94.1	TRUE		S4X9Y	608	M	TD	1	16.789	15	92	14	11	25	FALSE		J9W8Q	552	M	ASD	1	20.271	88
	Y7H3B	2056	F	ASD	1	32.92	8	4	12	FALSE		Z8R7T	2177	F	ASD	1	27.63	79.62	83.24	36.19	36.19	FALSE		A4Q6Z	25	M	TD	1	16.855	54	224	17	25	42	FALSE		J9Z7N	553	M	TD	1	21.914	125
	S4Q8R	1552	F	TD	2	32.9	4	2	6	TRUE		C2Y7G	404	M	TD	2	27.598	86.96	108.7	86.96	94.21	TRUE		S3B5J	595	M	ASD	1	12.846	0	8	5	1	6	TRUE		K2R9F	555	M	ASD	2	28.814	104
	A6A8D	176	M	ASD	1	32.887	16	6	22	FALSE		E6Y3N	623	M	ASD	3	27.598	97.83	90.59	83.34	105.08	FALSE		N2D6H	447	F	TD	1	16.887	63	396	13	22	35	FALSE		K2S6G	556	F	TD	1	23.327	25
	B5X9C	331	F	ASD	2	32.887	16	3	19	FALSE		H3D8J	804	M	ASD	2	27.598	65.22	86.96	47.1	54.35	FALSE		X7S3D	791	M	ASD	1	12.846	0	3	2	4	6	TRUE		K3T2X	560	M	TD	1	25.922	635
	T3E8T	1623	M	TD	4	32.887	0	0	0	TRUE		H2K9J	794	M	ASD	2	27.565	94.32	94.32	83.44	61.67	FALSE		Q7T7Y	543	M	ASD	1	12.78	1	6	8	3	11	TRUE		K3V7Z	561	M	ASD	1	24.378	4
	E4Q6Y	590	M	ASD	1	32.821	15	8	23	FALSE		Z7H2Y	2164	F	ASD	2	27.565	76.18	76.18	36.28	29.02	FALSE		T3Z9V	644	M	ASD	1	12.78	0	26	3	2	5	TRUE		K3Z9L	563	M	ASD	1	27.992	14
	P5J7C	1288	M	ASD	1	32.821	17	5	22	FALSE		F2W9D	672	M	ASD	3	27.532	72.64	83.54	90.8	65.38	FALSE		T9C2Z	666	F	TD	1	16.92	5	50	17	29	46	FALSE		K4L6F	566	F	ASD	1	29.536	113
	Q7L9W	1412	M	ASD	1	32.821	6	4	10	FALSE		K3G5E	960	M	ASD	1	27.532	65.38	69.01	54.48	43.59	FALSE		S5C6Q	610	F	TD	1	17.084	17	191	15	34	49	FALSE		K4Z5V	567	M	ASD	1	29.175	137
	Y2P8M	2004	M	ASD	1	32.8	5	5	10	FALSE		X2C8Q	1923	M	ASD	1	27.5	83.64	72.73	80	87.27	FALSE		A6Y9Z	37	M	TD	1	17.117	10	84	10	14	24	FALSE		K5B6U	568	F	TD	1	22.21	85
	Y8M5A	2074	M	ASD	1	32.8	17	8	25	FALSE		A5V6X	169	M	ASD	1	27.499	65.46	58.18	36.36	25.46	FALSE		D2L2H	131	M	TD	1	17.117	95	136	0	0	0	FALSE		K5K9S	569	M	ASD	1	20.271	1
	E9R8H	654	M	ASD	1	32.789	12	6	18	FALSE		A2C6R	6	M	ASD	1	27.433	80.2	65.61	32.81	43.74	FALSE		P8G8P	519	M	TD	1	17.249	16	22	15	16	31	FALSE		K5V3A	570	M	ASD	1	20.896	14
	J7J9R	926	M	ASD	1	32.789	17	6	23	FALSE		D5Q3X	518	M	ASD	1	27.433	61.97	58.32	32.81	61.97	FALSE		Y2G9Y	804	M	ASD	1	12.78	1	2	8	0	8	TRUE		K6E5T	571	F	TD	1	23.852	516
	K8H5R	1004	M	ASD	2	32.723	12	6	18	FALSE		S7D4R	1583	M	ASD	2	27.433	98.42	98.42	69.26	61.97	FALSE		Q6C2U	538	M	TD	1	17.282	115	302	15	25	40	FALSE		K6L4M	572	M	ASD	1	24.773	129
	X2W8Z	1930	F	ASD	2	32.723	15	4	19	FALSE		D3M3N	495	F	ASD	1	27.4	80.29	62.04	25.55	32.85	FALSE		L9Z8R	402	F	TD	2	17.347	21	77	10	22	32	FALSE		K7C2N	573	F	TD	1	26.119	169
	X3H8N	1934	M	ASD	1	32.7	15	6	21	FALSE		E5L2H	602	M	ASD	1	27.4	80.29	98.54	109.49	98.54	FALSE		C8G7E	122	M	ASD	1	12.748	0	73	10	9	19	TRUE		K7C6E	574	F	TD	1	24.805	507
	Z6T9N	2155	F	ASD	1	32.7	6	4	10	FALSE		X9E2B	1986	F	ASD	1	27.4	87.59	76.64	72.99	43.8	FALSE		N4X4Y	456	M	ASD	1	12.715	0	4	2	2	4	TRUE		K7E8B	575	M	ASD	1	25.824	19
	B3M6N	306	M	TD	1	32.657	1	0	1	TRUE		M7F3Y	1155	M	ASD	1	27.368	76.73	87.69	36.54	80.39	FALSE		P5B8P	498	F	TD	1	17.347	39	207	14	31	45	FALSE		K8C8N	579	F	TD	1	27.269	403
	E4E6G	583	M	ASD	1	32.624	12	8	20	FALSE		R3E9X	1448	M	TD	2	27.335	113.41	113.41	120.72	113.41	TRUE		U5B9H	684	M	ASD	1	12.682	0	7	7	4	11	TRUE		K8H5R	581	M	ASD	1	26.645	0
	G9G2Q	780	F	TD	2	32.624	1	0	1	TRUE		R8J7L	1508	M	ASD	1	27.335	73.17	62.19	25.61	32.92	FALSE		C6G4V	115	M	ASD	1	12.583	3	8	5	5	10	TRUE		K8L4C	582	M	TD	1	20.896	182
	L6P8H	1067	M	TD	3	32.624	5	0	5	TRUE		T5R5Q	1656	M	TD	2	27.335	113.41	109.75	124.38	106.09	TRUE		X6X9W	790	M	TD	1	17.347	126	323	15	23	38	FALSE		K8L7U	583	M	ASD	1	21.224	20
	G2F2B	723	F	ASD	2	32.6	13	6	19	FALSE		W3H7G	1848	M	ASD	2	27.335	87.8	76.82	87.8	87.8	FALSE		Y4N9F	813	F	TD	1	17.347	14	80	11	11	22	FALSE		K8S3U	585	F	ASD	1	21.98	0
	P3S7E	1268	M	ASD	2	32.6	13	6	19	FALSE		A6A3P	175	F	ASD	1	27.302	84.24	87.91	25.64	51.28	FALSE		L5S3Z	386	M	ASD	1	12.583	0	0	6	10	16	TRUE		K9S3V	589	M	TD	1	30.161	276
	P6G2B	1300	M	ASD	2	32.6	17	8	25	FALSE		D9M2K	554	M	ASD	2	27.302	65.93	76.92	84.24	76.92	FALSE		C5D9N	109	M	TD	1	17.577	21	266	12	27	39	FALSE		L2D7Y	591	M	ASD	1	17.282	2
	W3U8R	1856	F	ASD	1	32.6	18	6	24	FALSE		K9S5R	1019	M	ASD	1	27.302	87.91	65.93	84.24	87.91	FALSE		R3N5A	558	M	ASD	1	12.55	7	28	7	16	23	TRUE		L2H5T	592	M	ASD	1	29.569	168
	Z5Z5Y	2150	M	ASD	1	32.6	16	6	22	FALSE		A7K5W	219	M	ASD	1	27.203	80.87	51.46	3.68	22.06	FALSE		A2J3C	4	F	TD	1	17.61	31	241	17	30	47	FALSE		L2M7R	594	M	ASD	1	23.064	38
	M8U8Q	1173	M	ASD	1	32.591	18	7	25	FALSE		F5M6C	690	M	ASD	1	27.203	80.87	66.17	47.79	55.14	FALSE		K3T2X	350	M	TD	1	17.643	39	300	16	31	47	FALSE		L2Q2L	596	F	ASD	1	23.951	5
	Q5E9R	1385	M	ASD	2	32.591	9	4	13	FALSE		Q5R9R	1392	F	TD	1	27.203	95.58	106.61	110.28	99.25	TRUE		G2F2B	242	F	ASD	1	12.518	0	27	7	9	16	TRUE		L2Y5J	598	M	ASD	1	30.194	16
	Q2M8Z	1356	M	ASD	1	32.559	14	7	21	FALSE		T3H5V	1626	M	ASD	2	27.203	88.23	84.55	58.82	66.17	FALSE		v6e4a	718	M	TD	1	17.676	41	265	16	29	45	FALSE		L3W2D	601	M	TD	1	25.922	638
	A2R2C	31	F	ASD	1	32.526	19	6	25	FALSE		V8A4M	1822	M	ASD	2	27.203	80.87	84.55	88.23	106.61	FALSE		B4L2R	69	F	ASD	1	12.485	0	18	7	3	10	TRUE		L4E4Q	602	M	ASD	1	27.664	54
	A4V5M	131	F	ASD	1	32.526	15	6	21	FALSE		F2W3R	670	M	ASD	1	27.17	62.57	44.17	40.49	18.4	FALSE		B8K8B	85	F	ASD	1	12.485	0	2	6	1	7	TRUE		L4F5H	603	M	TD	1	22.276	46
	A5M2D	157	M	ASD	1	32.526	17	1	18	FALSE		H7T5D	843	M	ASD	2	27.17	95.69	110.42	99.37	95.69	FALSE		Z7U6D	874	M	ASD	1	12.485	2	15	2	7	9	TRUE		L4L3J	604	F	ASD	1	23.491	6
	B8G5M	363	M	ASD	3	32.526	25	3	28	FALSE		N6Y7C	1222	F	TD	2	27.17	114.1	125.14	136.18	136.18	TRUE		B4P6Q	70	M	ASD	1	12.419	2	21	6	4	10	TRUE		L4U4L	606	M	ASD	1	20.863	71
	W6L2R	1884	M	ASD	2	32.526	8	6	14	FALSE		A5R8E	161	F	ASD	1	27.138	99.49	77.38	51.59	66.33	FALSE		Y5G3E	816	F	ASD	1	12.386	0	6	4	7	11	TRUE		L4W2E	607	M	TD	1	24.444	176
	E2E9K	564	M	ASD	1	32.493	15	8	23	FALSE		H4Z3U	822	M	TD	2	27.138	81.07	95.81	121.6	117.92	TRUE		S4Q8R	606	F	TD	1	17.742	2	119	9	30	39	FALSE		L5A5M	608	M	ASD	1	26.875	12
	V9D3X	1830	M	ASD	2	32.46	16	5	21	FALSE		J2Z3P	876	M	TD	1	27.138	99.49	99.49	110.55	128.97	TRUE		A8U5W	46	M	TD	1	17.807	10	142	16	34	50	FALSE		L5F5V	609	M	ASD	1	21.9	5
	Y6H7D	2043	M	ASD	1	32.46	17	8	25	FALSE		A7C3R	212	M	ASD	1	27.105	59.03	36.89	29.51	25.83	FALSE		G7M6B	258	M	ASD	1	12.353	4	17	10	7	17	TRUE		L5G3H	610	F	ASD	1	18.004	0
	T7V9L	1672	M	ASD	1	32.427	11	7	18	FALSE		H6Q6E	832	M	ASD	1	27.105	66.41	55.34	18.45	25.83	FALSE		U8X6E	698	M	ASD	1	12.353	0	8	7	7	14	TRUE		L5U9Z	615	M	ASD	1	26.415	193
	Z7A9L	2160	M	ASD	2	32.427	12	6	18	FALSE		E8D4V	637	F	ASD	1	27.072	62.8	59.1	25.86	44.33	FALSE		Z9M8Q	883	M	TD	1	18.004	22	246	17	34	51	FALSE		L5Y9Q	616	M	TD	1	21.487	70
	Y4L7V	2019	F	ASD	1	32.4	12	2	14	FALSE		V8M2E	1825	F	ASD	2	27.072	73.88	66.49	62.8	62.8	FALSE		N6Y7C	469	F	TD	1	18.136	79	253	15	40	55	FALSE		L6A5N	617	F	TD	1	29.175	565
	A4S2X	124	M	ASD	1	32.394	14	7	21	FALSE		A5E9P	144	M	ASD	1	27.039	73.97	62.87	48.08	44.38	FALSE		N3U5N	451	M	ASD	1	12.288	0	51	10	8	18	TRUE		L6E3U	619	M	TD	1	25.627	380
	A5A3Z	137	M	ASD	1	32.329	20	8	28	FALSE		T4X7B	1651	F	TD	1	27.039	99.86	107.25	110.95	96.16	TRUE		P8F4E	517	F	ASD	1	12.288	7	116	8	19	27	TRUE		L6T5E	623	M	TD	1	23.458	296
	X9E5G	1987	M	ASD	1	32.329	15	8	23	FALSE		Z4V7R	2139	M	TD	2	27.039	85.06	96.16	103.55	88.76	TRUE		K8C8N	367	F	TD	2	18.169	25	154	14	22	36	FALSE		L6Z3M	624	F	ASD	1	29.865	49
	Q8M3G	1425	M	ASD	1	32.263	13	6	19	FALSE		R4N2U	1465	M	TD	2	27.006	85.17	114.79	92.57	103.68	TRUE		T9J4M	667	M	ASD	1	12.255	6	35	11	18	29	TRUE		L7H6W	625	M	ASD	1	23.59	129
	Y7H4L	2057	M	TD	3	32.263	5	0	5	TRUE		R6Q6P	1491	F	TD	2	27.006	111.09	185.14	111.09	122.2	TRUE		W5H5Z	752	M	TD	1	18.201	82	250	16	39	55	FALSE		L7S3D	627	M	ASD	1	22.965	0
	A4Y2P	134	M	ASD	1	32.23	16	8	24	FALSE		P4U5X	1283	M	TD	1	26.973	81.56	85.27	133.47	103.81	TRUE		N2V6E	448	M	TD	2	18.234	57	155	18	27	45	FALSE		L7X5U	628	M	ASD	1	29.274	11
	M5G2G	1132	M	ASD	3	32.2	11	6	17	FALSE		P6P9U	1307	M	ASD	2	26.973	74.15	85.27	37.07	44.49	FALSE		S6H4F	619	F	TD	2	18.234	108	254	15	21	36	FALSE		L8B7S	629	M	ASD	1	29.504	74
	A9X4J	279	F	ASD	1	32.164	9	4	13	FALSE		A4S6P	126	M	ASD	1	26.94	66.82	70.53	25.98	33.41	FALSE		H7N6E	288	M	ASD	1	12.189	4	69	11	14	25	TRUE		L8E5S	631	F	ASD	1	22.67	7
	D7P2J	534	M	ASD	1	32.164	21	3	24	FALSE		M5Z6N	1140	F	ASD	1	26.94	77.95	70.53	48.26	44.54	FALSE		M9X8Y	445	M	ASD	1	12.156	4	69	13	17	30	TRUE		L8G8M	632	F	TD	1	20.928	15
	X9T3A	1992	M	ASD	1	32.164	17	4	21	FALSE		Q4X8J	1381	M	ASD	2	26.94	59.39	59.39	37.12	33.41	FALSE		W8C3M	763	F	TD	1	18.234	30	84	16	23	39	FALSE		L8P9H	634	F	ASD	1	21.684	20
	U9G8X	1768	F	ASD	2	32.1	19	8	27	FALSE		S9Q7A	1610	M	ASD	2	26.94	55.68	37.12	25.98	29.7	FALSE		D5J7X	146	F	ASD	1	12.123	1	45	6	15	21	TRUE		L8Y2K	636	M	ASD	1	22.078	3
	X2H8M	1924	F	ASD	1	32.1	12	7	19	FALSE		A7W4M	230	M	ASD	1	26.908	89.19	92.91	81.76	85.48	FALSE		N6D6M	465	M	TD	1	18.267	22	227	16	31	47	FALSE		L8Y7L	637	F	TD	1	23.655	130
	T2P4Z	1617	M	ASD	1	32.099	7	8	15	FALSE		X5F9M	1952	M	ASD	1	26.908	74.33	78.04	40.88	52.03	FALSE		z2p5d	849	F	ASD	1	12.058	3	6	7	5	12	TRUE		L9P7N	638	M	ASD	1	28.912	76
	A5G5M	148	M	ASD	1	32.066	11	4	15	FALSE		B7T5L	355	M	TD	2	26.875	81.86	96.74	93.02	100.47	TRUE		R5Y5H	574	F	TD	1	18.399	120	221	14	36	50	FALSE		L9V7R	640	M	TD	1	26.941	172
	U6R6L	1742	F	ASD	1	32.066	9	1	10	FALSE		D9Q4B	556	M	ASD	1	26.875	89.3	89.3	111.63	66.98	FALSE		T8W2W	665	M	ASD	1	12.025	12	26	12	15	27	TRUE		M2D3F	642	F	ASD	1	25.035	4
	V6V4C	1811	F	ASD	1	32.033	15	6	21	FALSE		E3W8W	578	M	ASD	1	26.875	55.81	40.93	26.05	26.05	FALSE		A5F9J	31	M	ASD	1	11.959	0	0	6	0	6	TRUE		M2F3T	643	M	ASD	1	24.017	3
	A6B3V	177	F	ASD	1	32	18	3	21	FALSE		L5A5M	1047	M	ASD	2	26.875	74.42	66.98	74.42	55.81	FALSE		E6H7P	190	F	TD	1	18.464	0	51	5	27	32	FALSE		M2M3W	644	F	TD	1	26.941	127
	J7C3C	923	M	ASD	2	32	16	6	22	FALSE		R8Y4Z	1513	M	ASD	1	26.875	59.53	63.26	89.3	14.88	FALSE		M6U3M	429	F	TD	1	18.464	45	117	12	23	35	FALSE		M2X5X	646	M	TD	1	26.317	323
	S2P6M	1531	M	ASD	2	32	17	7	24	FALSE		W9B6Y	1909	M	ASD	1	26.875	74.42	85.58	63.26	96.74	FALSE		V7G5A	720	M	ASD	1	10.546	2	23	2	1	3	TRUE		M3C3A	648	M	ASD	1	26.087	0
	A7K3C	218	F	ASD	1	31.934	14	6	20	FALSE		G4K5L	731	M	ASD	1	26.842	78.24	89.41	81.96	78.24	FALSE		E5S4G	186	M	ASD	1	9.561	0	0	0	0	0	TRUE		M3G8D	649	M	TD	1	21.421	28
	K7R2P	998	F	ASD	1	31.934	14	4	18	FALSE		T3Z4U	1638	M	ASD	1	26.809	67.14	67.14	89.52	67.14	FALSE		R4T9B	566	M	TD	1	18.497	3	116	13	18	31	FALSE		M3J7T	650	M	ASD	1	22.998	11
	v6e4a	1807	M	TD	2	31.934	2	1	3	TRUE		A2H2K	13	M	ASD	1	26.8	100.75	111.94	85.82	97.01	FALSE															M3L5M	651	M	ASD	1	20.567	26
	A5T3R	164	M	ASD	1	31.901	13	4	17	FALSE		A3F6Z	53	F	ASD	1	26.743	82.26	74.79	74.79	74.79	FALSE															M3U8W	654	F	ASD	1	29.898	148
	S2B7D	1524	M	ASD	1	31.901	17	7	24	FALSE		A3X3E	83	M	ASD	1	26.743	63.57	71.05	29.91	33.65	FALSE															M3V6V	655	F	ASD	1	23.524	130
	Z5X6J	2148	M	ASD	1	31.901	9	7	16	FALSE		A3T2R	78	M	ASD	1	26.71	56.16	74.88	7.49	14.98	FALSE															M3Z4Q	656	F	TD	3	30.391	245
	A6H7Q	192	M	ASD	1	31.836	20	6	26	FALSE		M2M3W	1103	F	TD	1	26.71	97.34	123.55	104.83	82.37	TRUE															M4K9K	657	M	ASD	1	24.017	0
	A7L5R	220	M	ASD	1	31.836	17	5	22	FALSE		Y5C5W	2030	F	ASD	1	26.7	41.2	33.71	3.75	18.73	FALSE															M4N4R	659	M	ASD	1	22.44	10
	J2N6U	869	M	ASD	1	31.836	15	7	22	FALSE		E6G4P	610	M	ASD	1	26.678	74.97	74.97	29.99	33.74	FALSE															M4N6M	660	M	ASD	1	22.998	5
	P7W9G	1322	M	ASD	1	31.836	13	7	20	FALSE		G5K7H	738	M	ASD	1	26.678	52.48	37.48	18.74	29.99	FALSE															M4S9U	662	M	ASD	1	28.157	493
	X3A4A	1931	M	ASD	2	31.803	16	6	22	FALSE		J8T2U	938	M	TD	2	26.678	101.21	97.46	104.96	104.96	TRUE															M5D4T	664	F	TD	1	21.618	50
	V5D5P	1797	F	ASD	1	31.8	9	2	11	FALSE		E3F6Y	572	M	ASD	1	26.645	97.58	90.07	67.55	67.55	FALSE															M5E5L	666	M	ASD	1	29.635	0
	A8F3Z	240	M	ASD	1	31.77	16	7	23	FALSE		P6N2R	1305	M	ASD	1	26.645	48.79	37.53	3.75	30.02	FALSE															M5G2G	667	M	ASD	1	20.206	19
	D4B8W	500	M	ASD	1	31.77	13	2	15	FALSE		G7X9M	768	F	TD	2	26.612	90.18	116.49	124	97.7	TRUE															M5N2W	669	M	ASD	1	21.29	1
	T8W2W	1685	M	ASD	2	31.77	7	1	8	FALSE		A5A6T	138	M	ASD	1	26.579	82.77	67.72	26.34	52.67	FALSE															M5Y2Q	670	F	TD	1	20.403	435
	U3V4P	1715	M	ASD	1	31.77	19	6	25	FALSE		R5Y5H	1483	F	TD	2	26.579	112.87	135.45	135.45	135.45	TRUE															M5Z6N	671	F	ASD	1	26.941	10
	X4B8X	1944	F	ASD	2	31.77	11	3	14	FALSE		A5G4P	147	M	ASD	1	26.546	52.74	30.14	3.77	15.07	FALSE															M6S8M	674	M	ASD	1	27.828	15
	X5K9C	1955	M	ASD	1	31.77	18	8	26	FALSE		U4P3P	1720	M	TD	1	26.546	90.41	97.94	116.78	105.48	TRUE															M6T3S	675	F	TD	1	25.988	434
	A6K9M	193	M	ASD	1	31.737	3	5	8	FALSE		F8B2V	707	M	TD	2	26.513	124.47	101.84	86.75	105.61	TRUE															M6U3M	676	F	TD	1	18.201	37
	G2R8S	725	M	ASD	3	31.704	9	4	13	FALSE		A2C5T	5	M	ASD	1	26.5	86.79	67.92	90.57	64.15	FALSE															M6U5U	677	F	ASD	1	27.072	1
	T4T4F	1648	M	ASD	2	31.7	19	8	27	FALSE		C6Y3H	449	M	TD	1	26.48	79.31	64.2	33.99	45.32	TRUE															M6W3Z	678	M	ASD	1	19.023	7
	B4V3N	322	M	ASD	1	31.639	13	2	15	FALSE		T6E4G	1661	M	ASD	1	26.48	64.2	56.65	18.88	30.21	FALSE															M6Z9U	679	M	TD	1	25.955	406
	J8N3V	937	M	ASD	1	31.639	17	4	21	FALSE		B5X9C	331	F	ASD	1	26.448	75.62	86.96	49.15	64.28	FALSE															M7U4X	682	F	TD	1	26.514	359
	T8R5T	1679	M	ASD	1	31.639	15	4	19	FALSE		J4G3N	892	M	ASD	3	26.448	75.62	75.62	113.43	83.18	FALSE															M8C6X	684	M	ASD	1	29.274	41
	H7B8M	835	M	TD	2	31.639	3	0	3	TRUE		S6Z4P	1582	M	ASD	1	26.448	83.18	98.31	105.87	102.09	FALSE															M8D2P	685	M	ASD	1	22.473	3
	H4D6C	816	M	ASD	1	31.606	9	3	12	FALSE		A9W5A	278	M	ASD	1	26.382	75.81	68.23	15.16	37.9	FALSE															M8J3V	686	M	TD	1	18.234	23
	Z6M8Y	2153	F	TD	2	31.606	2	0	2	TRUE		M2W7A	1105	F	ASD	1	26.382	64.44	41.7	41.7	64.44	FALSE															M8Q5H	687	M	TD	1	22.308	59
	A7U7E	228	M	ASD	1	31.573	18	6	24	FALSE		E8Y8E	647	F	ASD	1	26.349	64.52	68.31	34.16	60.72	FALSE															M8R2V	688	F	ASD	1	23.951	280
	A6p9p	199	M	ASD	1	31.54	15	8	23	FALSE		K6E2N	986	M	ASD	1	26.349	64.52	56.93	22.77	37.95	FALSE															M9U5X	690	F	ASD	1	22.013	7
	Q2L4Q	1354	F	ASD	1	31.507	6	6	12	FALSE		M3B3S	1108	M	ASD	1	26.349	75.9	75.9	49.34	60.72	FALSE															M9X8Y	691	M	ASD	1	24.674	4
	R8Q7C	1510	M	ASD	1	31.507	5	0	5	FALSE		D4J3G	503	M	ASD	1	26.316	76	91.2	79.8	49.4	FALSE															N2D5K	692	F	TD	1	26.547	450
	Z6V5X	2158	F	TD	4	31.507	0	0	0	TRUE		N8T8F	1240	M	ASD	1	26.316	87.4	95	87.4	57	FALSE															N2D6H	693	F	TD	1	23.327	561
	L4W2E	1046	M	TD	2	31.474	0	1	1	TRUE		Q8F4B	1422	M	ASD	1	26.316	87.4	72.2	34.2	38	FALSE															N2J3L	695	M	ASD	1	21.388	1
	A6D2M	181	M	ASD	1	31.441	20	7	27	FALSE		V5G7S	1800	M	ASD	1	26.3	91.25	98.86	95.06	79.85	FALSE															N2X6S	697	F	ASD	1	25.922	3
	N9A4M	1242	F	ASD	1	31.441	8	11	19	FALSE		C2N8X	401	M	ASD	2	26.283	87.51	76.09	83.7	83.7	FALSE															N2Z6G	699	M	ASD	1	26.711	148
	A3H4G	57	M	ASD	1	31.409	7	6	13	FALSE		E4C3A	582	M	ASD	2	26.283	87.51	98.92	114.14	98.92	FALSE															N3K5P	701	M	ASD	1	28.321	84
	W2G4S	1836	M	ASD	2	31.409	8	6	14	FALSE		C8B3E	460	F	ASD	2	26.251	80	91.43	91.43	68.57	FALSE															N3Y3U	703	M	ASD	1	25.298	1
	B9M7F	380	F	TD	2	31.376	1	0	1	TRUE		P5T7B	1294	M	ASD	1	26.251	80	87.62	19.05	30.48	FALSE															N4X4Y	706	M	ASD	1	25.134	52
	L3C9P	1031	F	ASD	1	31.343	9	4	13	FALSE		W4C3U	1861	M	TD	3	26.251	91.43	91.43	106.66	106.66	TRUE															N5L4N	707	M	TD	1	26.218	648
	R9Y4P	1522	M	ASD	1	31.343	10	3	13	FALSE		E9C9R	651	M	ASD	1	26.218	102.98	99.17	83.91	91.54	FALSE															N5R6S	708	M	TD	1	20.009	61
	Q3K9L	1366	M	ASD	1	31.31	13	4	17	FALSE		y8v7m	2083	F	ASD	1	26.2	91.6	87.79	11.45	26.72	FALSE															N5X8R	710	M	ASD	1	19.154	8
	J6C4L	913	M	TD	1	31.31	3	0	3	TRUE		U4G9D	1718	M	ASD	1	26.185	87.84	76.38	68.74	64.92	FALSE															N6L2T	713	M	TD	1	18.037	136
	R2R2Z	1443	M	TD	1	31.31	2	0	2	TRUE		A4Y5U	136	M	ASD	1	26.152	84.12	65	76.48	61.18	FALSE															N6Q4E	714	F	ASD	1	24.575	1
	N3M6N	1192	F	ASD	1	31.277	12	5	17	FALSE		A9M2U	272	F	ASD	1	26.119	65.09	61.26	49.77	57.43	FALSE															N6V4Z	716	M	TD	1	19.319	23
	Z2S2S	2112	M	ASD	1	31.277	18	5	23	FALSE		B9Y2E	391	M	TD	2	26.119	103.37	141.66	126.34	118.69	TRUE															N6Y7C	719	F	TD	1	27.171	577
	M5Y2Q	1139	F	TD	3	31.277	4	2	6	TRUE		K7C2N	992	F	TD	1	26.119	103.37	137.83	130.17	99.54	TRUE															N6Z2H	720	F	ASD	1	23.163	19
	B2R8W	296	F	TD	1	31.244	2	0	2	TRUE		V8K7R	1823	M	ASD	1	26.1	76.63	68.97	30.65	45.98	FALSE															N7F2X	721	M	ASD	1	26.547	100
	M4V5M	1127	M	ASD	1	31.244	7	4	11	FALSE		X2R9P	1926	M	ASD	1	26.1	30.65	26.82	15.33	19.16	FALSE															N7H2Y	722	M	ASD	1	28.222	16
	A9B7Q	263	F	ASD	1	31.211	8	8	16	FALSE		C4J5F	421	F	TD	1	26.086	92	130.34	126.5	107.34	TRUE															N7K7P	724	F	TD	1	21.29	319
	B3D4Z	302	F	ASD	1	31.211	17	5	22	FALSE		R7J2J	1500	M	ASD	1	26.086	84.34	80.5	49.84	26.83	FALSE															N7M5U	725	M	ASD	1	28.025	19
	H2M3X	795	M	ASD	1	31.211	5	1	6	FALSE		T9R3A	1691	F	TD	2	26.086	103.5	199.34	126.5	111.17	TRUE															N7S6P	726	M	ASD	1	29.438	176
	M7P3E	1157	F	ASD	2	31.2	16	5	21	FALSE		V6T8E	1810	F	ASD	1	26.086	69	92	34.5	34.5	FALSE															N7Z2J	729	M	TD	1	17.873	179
	S5Z4N	1568	F	ASD	2	31.2	14	5	19	FALSE		C2B9J	395	M	ASD	1	26.021	84.55	76.86	84.55	76.86	FALSE															N8H2Z	730	M	ASD	1	25.2	15
	D7E4S	532	M	ASD	1	31.179	21	6	27	FALSE		G9F9S	779	M	ASD	2	26.021	88.39	57.65	49.96	34.59	FALSE															N8V2U	732	M	ASD	1	23.82	3
	Z9Y9B	2189	M	ASD	1	31.179	19	6	25	FALSE		H2G8Q	793	F	ASD	1	26.021	88.39	96.08	49.96	53.8	FALSE															N9A9B	733	M	TD	1	20.764	82
	Y7V8V	2063	M	ASD	1	31.146	19	8	27	FALSE		C9F8J	470	F	TD	3	25.988	107.74	130.83	130.83	88.5	TRUE															N9B7A	734	F	TD	1	22.144	167
	A5B2K	139	M	ASD	1	31.113	7	6	13	FALSE		D9H5N	552	M	TD	3	25.955	104.03	111.73	107.88	84.76	TRUE															P2N3K	737	M	ASD	1	28.124	13
	T9Y7Z	1695	M	ASD	2	31.1	9	6	15	FALSE		S6Y5S	1581	M	TD	3	25.955	77.06	104.03	115.58	134.85	TRUE															P2N8L	738	M	ASD	1	22.341	63
	Z3Z3C	2129	F	ASD	1	31.1	17	6	23	FALSE		Y6M7S	2046	M	ASD	2	25.955	88.61	80.91	38.53	53.94	FALSE															P2P5M	739	M	TD	1	29.274	480
	A9U7T	277	M	ASD	1	31.08	15	6	21	FALSE		L3W2D	1036	M	TD	1	25.922	138.88	131.16	115.73	119.59	TRUE															P2V6B	741	M	ASD	1	22.67	4
	E2N4N	567	F	ASD	1	31.08	19	8	27	FALSE		N2X6S	1186	F	ASD	1	25.922	84.87	54.01	3.86	27	FALSE															P3D2P	742	M	ASD	1	23.294	1
	W6G8B	1883	M	ASD	2	31.08	11	5	16	FALSE		Q6R5C	1403	M	ASD	1	25.922	65.58	61.72	42.43	50.15	FALSE															P3U9Z	748	F	TD	1	28.978	577
	U7W2F	1757	M	TD	2	31.08	0	0	0	TRUE		R6W8B	1496	M	TD	2	25.922	100.3	104.16	127.3	127.3	TRUE															P4C6M	750	M	ASD	1	24.181	16
	F9M3N	717	M	ASD	1	31.047	7	3	10	FALSE		F7H7A	700	F	TD	1	25.889	92.7	81.12	92.7	84.98	TRUE															P4K2G	753	F	TD	1	23.294	144
	K9L4Q	1014	M	ASD	2	31.047	12	4	16	FALSE		K7E8B	994	M	ASD	1	25.823	85.2	89.07	85.2	65.83	FALSE															P4T3J	754	M	ASD	1	25.495	31
	U6S6S	1743	M	ASD	1	31.014	10	5	15	FALSE		A3Q9F	72	M	ASD	1	25.791	62.04	42.65	34.9	15.51	FALSE															P4U5X	755	M	TD	1	26.974	509
	A3L3R	64	M	ASD	1	31	10	6	16	FALSE		Z6V5X	2158	F	TD	3	25.791	93.06	104.69	112.44	108.57	TRUE															P5A2J	757	M	ASD	2	29.766	1
	W2P4Q	1840	F	ASD	1	31	9	4	13	FALSE		P5W7V	1297	F	ASD	1	25.758	89.29	81.53	85.41	69.88	FALSE															P5J3L	758	F	TD	2	29.274	595
	Q7H5X	1409	F	ASD	3	30.982	11	3	14	FALSE		G5Y5N	742	F	ASD	1	25.659	81.84	77.95	38.97	54.56	FALSE															P5L5U	759	F	TD	1	25.035	643
	M3Z4Q	1120	F	TD	4	30.949	5	0	5	TRUE		H6R7J	833	M	ASD	1	25.659	81.84	81.84	35.08	35.08	FALSE															P5T4U	760	F	ASD	1	19.647	2
	B4X8Q	324	M	ASD	2	30.916	14	4	18	FALSE		F3C9T	674	M	ASD	1	25.641	89.7	89.7	105.3	109.2	FALSE															P5W7V	762	F	ASD	1	25.758	229
	B8Y3Z	374	M	ASD	1	30.916	17	6	23	FALSE		E9P5Z	653	F	ASD	1	25.626	78.05	70.24	42.93	50.73	FALSE															P5Y8U	763	M	ASD	1	22.44	16
	Q4J4E	1376	M	ASD	1	30.916	14	8	22	FALSE		L6E3U	1063	M	TD	1	25.626	109.26	128.78	117.07	113.17	TRUE															P6M3H	765	M	ASD	1	21.783	8
	L3E9Q	1032	F	ASD	1	30.9	8	4	12	FALSE		A3B5Z	49	M	TD	1	25.6	101.56	89.84	105.47	89.84	TRUE															P6P9U	766	M	ASD	1	26.974	17
	W4C4S	1862	M	ASD	1	30.9	20	6	26	FALSE		B4R9K	320	F	ASD	1	25.593	31.26	31.26	3.91	15.63	FALSE															P6R8X	768	M	ASD	1	25.364	12
	Z5E5H	2143	F	ASD	1	30.9	20	7	27	FALSE		U8B7Q	1759	M	TD	2	25.593	101.59	105.5	105.5	105.5	TRUE															P6X4X	769	F	TD	1	27.697	260
	R8Z3K	1515	M	ASD	2	30.883	4	7	11	FALSE		B6B6X	333	M	ASD	1	25.561	93.89	97.81	43.03	46.95	FALSE															P7A6C	770	F	ASD	1	22.867	24
	F9D8W	716	M	ASD	1	30.85	13	6	19	FALSE		D4N9U	506	F	ASD	1	25.561	89.98	70.42	89.98	86.07	FALSE															P7D2G	773	F	ASD	1	24.247	74
	G9V9B	785	M	ASD	1	30.85	15	4	19	FALSE		E4G4A	584	M	ASD	1	25.561	70.42	93.89	50.86	62.6	FALSE															P7P6D	775	F	TD	1	24.575	199
	H9C7L	858	M	ASD	1	30.817	10	3	13	FALSE		S6W6C	1579	M	ASD	1	25.561	78.24	78.24	86.07	27.39	FALSE															P7T5U	777	M	ASD	1	19.023	0
	P7H4E	1315	M	ASD	1	30.817	14	7	21	FALSE		A6F9K	185	M	TD	1	25.528	105.77	94.01	109.68	129.27	TRUE															P8C4J	778	M	TD	1	22.506	40
	P3U3P	1269	F	TD	2	30.817	1	0	1	TRUE		P4T3J	1282	M	ASD	1	25.528	105.77	94.01	58.76	62.68	FALSE															P8X3D	782	M	ASD	2	24.805	16
	B3L5J	305	M	ASD	1	30.784	17	5	22	FALSE		Z3C4T	2116	F	ASD	1	25.528	70.51	74.43	62.68	58.76	FALSE															P8X4Z	783	M	ASD	1	25.89	0
	C9Q7W	478	M	ASD	1	30.784	19	8	27	FALSE		U7B2N	1747	F	ASD	1	25.5	70.59	78.43	3.92	27.45	FALSE															P9A8M	784	M	ASD	1	29.142	26
	Q7J8L	1411	M	ASD	1	30.784	16	6	22	FALSE		E9B9K	650	M	TD	3	25.495	109.83	117.67	98.06	90.21	TRUE															P9D8H	786	M	ASD	1	25.298	55
	R8Z2Y	1514	M	ASD	1	30.784	8	2	10	FALSE		D5R3S	519	F	ASD	1	25.462	90.33	106.04	106.04	102.11	FALSE															P9G5K	787	M	ASD	1	19.253	20
	Z6G7S	2152	M	ASD	1	30.784	17	5	22	FALSE		A6U4K	203	M	ASD	1	25.429	66.85	58.99	27.53	35.39	FALSE															P9K6Q	788	M	ASD	1	25.397	15
	B5K7Y	327	F	TD	1	30.752	2	0	2	TRUE		P9Y7C	1347	M	ASD	1	25.429	82.58	62.92	27.53	51.12	FALSE															P9W7B	789	F	ASD	1	22.867	62
	U6X4T	1744	M	ASD	1	30.752	19	6	25	FALSE		P9K6Q	1342	M	ASD	1	25.396	90.57	94.5	94.5	23.63	FALSE															P9Y7C	790	M	ASD	1	25.43	39
	Z9C6V	2182	M	ASD	1	30.752	11	1	12	FALSE		P5N5V	1290	F	ASD	1	25.363	78.86	31.54	15.77	15.77	FALSE															P9Z2U	791	M	ASD	2	29.832	322
	A6L4S	194	M	ASD	1	30.719	20	6	26	FALSE		P7P5F	1318	F	ASD	1	25.363	67.03	43.37	3.94	19.71	FALSE															Q2F3V	792	F	ASD	1	20.896	5
	A7Q8Y	225	M	ASD	1	30.719	20	7	27	FALSE		B4L8D	317	M	ASD	1	25.331	78.95	78.95	51.32	51.32	FALSE															Q2G3D	793	M	ASD	1	28.584	46
	H8U4Z	855	M	ASD	2	30.719	7	4	11	FALSE		V2R8L	1785	M	ASD	1	25.3	94.86	79.05	98.81	67.19	FALSE															Q2H7B	794	M	TD	1	27.072	446
	K3V8X	964	M	ASD	1	30.719	15	4	19	FALSE		z4r8a	2137	M	ASD	1	25.3	47.43	75.1	3.95	19.76	FALSE															Q2T4Z	796	F	ASD	1	22.407	0
	P9D4R	1339	F	ASD	1	30.719	20	6	26	FALSE		A9C6M	264	M	ASD	1	25.298	86.96	90.92	86.96	86.96	FALSE															Q2U5F	797	M	TD	1	19.384	38
	A2A8L	2	M	ASD	1	30.7	14	8	22	FALSE		C7V7R	457	M	ASD	1	25.298	NA	NA	NA	NA	FALSE															Q3A2Q	798	F	ASD	1	21.388	1
	U6H3B	1739	F	TD	1	30.686	0	0	0	TRUE		G5A4D	735	F	ASD	2	25.298	94.87	83.01	90.92	71.15	FALSE															Q3C6U	799	M	TD	1	20.501	28
	V7G4C	1815	M	TD	3	30.686	5	0	5	TRUE		W6Z9C	1893	M	ASD	1	25.298	90.92	79.06	106.73	71.15	FALSE															Q3E8E	800	M	ASD	2	22.933	75
	A9A2U	260	F	TD	1	30.653	0	0	0	TRUE		N6P2P	1216	M	ASD	1	25.265	87.08	91.04	98.95	91.04	FALSE															Q3J6X	801	M	ASD	1	21.52	1
	B2T6Q	298	F	ASD	1	30.653	15	5	20	FALSE		B8A5J	360	M	ASD	2	25.232	91.15	95.12	95.12	79.26	FALSE															Q3S3W	803	M	TD	1	23.393	418
	Y9W6K	2100	M	ASD	2	30.653	13	2	15	FALSE		G9T9A	784	M	TD	3	25.232	110.97	114.93	122.86	110.97	TRUE															Q3V6X	804	M	TD	1	29.602	277
	S4X9Y	1554	M	TD	2	30.653	1	0	1	TRUE		Y4T3Q	2024	M	ASD	2	25.232	95.12	99.08	95.12	110.97	FALSE															Q3Y3Z	805	M	ASD	1	28.025	25
	A2P2Z	28	F	ASD	1	30.62	7	6	13	FALSE		N8H2Z	1236	M	ASD	1	25.199	79.37	75.4	43.65	59.53	FALSE															Q4E2T	806	M	TD	1	28.945	220
	Q3R4B	1368	F	ASD	1	30.62	11	2	13	FALSE		Q5E9R	1385	M	ASD	1	25.199	103.18	83.34	91.27	79.37	FALSE															Q4G7J	807	F	ASD	1	19.45	0
	W6A8W	1881	M	ASD	1	30.62	14	3	17	FALSE		J3M8K	884	M	ASD	2	25.166	111.26	95.37	91.39	87.42	FALSE															Q4H7Q	808	M	ASD	1	29.602	1
	K2U9B	956	M	ASD	2	30.6	10	5	15	FALSE		N4X4Y	1200	M	ASD	3	25.166	95.37	115.23	95.37	87.42	FALSE															Q4R8S	809	F	ASD	1	26.251	53
	X6T8W	1965	M	ASD	1	30.6	18	5	23	FALSE		R4Y7C	1470	M	ASD	1	25.166	55.63	51.66	3.97	11.92	FALSE															Q4S7P	810	M	ASD	1	21.257	12
	D9S5M	557	M	TD	2	30.587	6	0	6	TRUE		D8A4R	539	M	TD	2	25.133	107.43	91.51	115.39	87.53	TRUE															Q4X8J	811	M	ASD	1	26.941	9
	A2Z3E	44	M	ASD	1	30.587	16	4	20	FALSE		F2C4E	660	F	ASD	1	25.133	83.56	39.79	39.79	35.81	FALSE															Q4Z8K	813	M	TD	1	20.14	22
	D3H4J	494	M	ASD	1	30.587	3	2	5	FALSE		P9P8B	1344	M	ASD	1	25.133	87.53	91.51	51.72	83.56	FALSE															Q5F4W	815	F	TD	1	27.828	635
	F8R3C	714	M	TD	1	30.587	5	1	6	TRUE		G5V7N	740	M	ASD	1	25.101	67.73	79.68	23.9	19.92	FALSE															Q5J6B	816	F	TD	1	22.67	162
	T9Z8F	1697	M	TD	2	30.587	1	0	1	TRUE		J4H8J	894	M	ASD	1	25.101	55.77	75.69	3.98	27.89	FALSE															Q5R9R	818	F	TD	1	27.204	368
	A3J7T	60	M	ASD	1	30.554	20	6	26	FALSE		U5P6V	1730	F	TD	2	25.101	131.47	147.4	111.55	95.61	TRUE															Q6B8A	819	F	TD	2	28.978	236
	R3L9P	1453	M	ASD	1	30.522	14	3	17	FALSE		A2Z2G	43	F	ASD	1	25.1	71.71	39.84	3.98	19.92	FALSE															Q6H8D	821	M	ASD	1	17.249	0
	V8R2T	1826	M	ASD	1	30.5	17	7	24	FALSE		V2J9X	1778	M	ASD	1	25.1	91.63	83.67	91.63	95.62	FALSE															Q6J3J	822	M	ASD	1	18.497	3
	G7H6X	760	M	ASD	1	30.456	20	4	24	FALSE		Y2V7F	2008	F	ASD	1	25.1	67.73	79.68	35.86	51.79	FALSE															Q6K5X	823	M	ASD	1	22.604	103
	C9K5F	475	M	ASD	1	30.423	19	4	23	FALSE		A6E2G	182	F	ASD	1	25.068	91.75	83.77	51.86	27.92	FALSE															Q6L8X	824	F	ASD	1	20.206	3
	J3D2T	878	M	ASD	1	30.423	15	5	20	FALSE		H7J9U	838	M	ASD	1	25.068	71.8	83.77	35.9	19.95	FALSE															Q6S2D	826	M	ASD	1	19.023	2
	R3X6V	1461	M	TD	2	30.423	3	0	3	TRUE		J3U9S	889	M	ASD	1	25.068	79.78	75.79	39.89	39.89	FALSE															Q7A2U	827	M	ASD	2	27.861	21
	R5U9V	1482	M	ASD	1	30.357	8	6	14	FALSE		J9B6Q	942	M	ASD	1	25.068	59.84	47.87	11.97	23.93	FALSE															Q7D9Y	828	M	TD	1	29.241	489
	X5K2F	1954	F	TD	1	30.357	1	0	1	TRUE		M2D3F	1101	F	ASD	1	25.068	103.72	91.75	43.88	55.85	FALSE															Q7T7Y	831	M	ASD	1	28.091	202
	P3W4N	1272	M	ASD	1	30.324	13	4	17	FALSE		M6T3S	1150	F	TD	2	25.068	119.67	119.67	131.64	123.66	TRUE															Q7V5S	832	M	ASD	1	21	3
	A5V2H	168	F	ASD	1	30.259	7	3	10	FALSE		P5L5U	1289	F	TD	1	25.035	91.87	95.87	131.82	131.82	TRUE															Q8F4B	834	M	ASD	1	26.317	3
	B3Z5W	309	M	ASD	1	30.259	19	8	27	FALSE		Z5Z4C	2149	F	ASD	1	25.002	95.99	95.99	56	67.99	FALSE															Q8H9Q	835	M	ASD	1	20.107	3
	E8J2K	640	M	ASD	2	30.259	15	8	23	FALSE		D4S2Z	508	M	ASD	1	24.969	84.1	72.09	28.03	40.05	FALSE															Q8Q9N	837	M	ASD	1	28.025	12
	A3H5E	58	M	ASD	1	30.193	14	8	22	FALSE		H9Z9Y	862	M	ASD	1	24.969	88.11	72.09	40.05	20.02	FALSE															Q8U5Y	838	M	ASD	1	29.996	4
	L2Y5J	1030	M	ASD	1	30.193	19	8	27	FALSE		A9P5P	275	M	TD	2	24.936	124.32	100.26	108.28	96.25	TRUE															Q9A9T	839	M	ASD	1	24.74	8
	T4M6W	1644	M	ASD	1	30.193	14	2	16	FALSE		X4K4Y	1946	F	TD	1	24.936	96.25	124.32	96.25	32.08	TRUE															R2J3N	841	F	ASD	1	19.68	10
	D8P3U	543	M	ASD	2	30.127	11	5	16	FALSE		C3X7Z	415	F	ASD	1	24.903	84.33	80.31	36.14	48.19	FALSE															R2R9K	844	M	ASD	1	25.003	22
	V2K4E	1779	F	ASD	1	30.1	15	6	21	FALSE		L8D7G	1082	F	TD	1	24.903	144.56	136.53	124.48	108.42	TRUE															R2W2W	846	M	ASD	1	23.425	1
	W9C5V	1911	M	ASD	1	30.1	18	6	24	FALSE		S6L7G	1575	M	TD	2	24.903	124.48	136.53	120.47	104.41	TRUE															R3F4R	848	M	ASD	1	21.717	6
	H3J8S	808	F	ASD	1	30.094	20	3	23	FALSE		U6D4V	1737	M	ASD	1	24.903	84.33	72.28	76.3	52.2	FALSE															R3H9T	849	F	ASD	1	18.201	3
	P8M4H	1332	M	ASD	1	30.094	13	6	19	FALSE		Z9V9F	2186	M	ASD	2	24.903	84.33	92.36	92.36	88.34	FALSE															R3J8D	851	M	ASD	1	23.754	19
	G8J2Q	770	M	ASD	1	30.062	14	7	21	FALSE		Y8N8M	2075	F	ASD	1	24.9	80.32	72.29	52.21	68.27	FALSE															R3S3G	853	M	TD	1	27.959	416
	Z7N5P	2167	F	ASD	1	30.029	17	8	25	FALSE		T8S3S	1681	M	ASD	1	24.871	72.37	64.33	36.19	64.33	FALSE															R3V9N	854	F	ASD	1	18.431	3
	A2L7T	22	M	ASD	1	30	16	6	22	FALSE		U7W2F	1757	M	TD	1	24.871	108.56	100.52	132.68	92.48	TRUE															R3W8W	855	F	ASD	1	18.3	8
	L8J8N	1087	F	ASD	1	29.996	12	4	16	FALSE		A6W2Q	204	M	ASD	1	24.838	52.34	36.23	20.13	28.18	FALSE															R3X6V	856	M	TD	1	23.163	482
	Q8U5Y	1427	M	ASD	1	29.996	13	3	16	FALSE		E6L8H	615	M	ASD	1	24.838	96.63	96.63	120.78	36.23	FALSE															R4G2E	857	M	ASD	1	18.037	107
	Y8U5K	2082	M	ASD	1	29.996	18	8	26	FALSE		N4B4N	1196	M	ASD	1	24.838	96.63	92.6	52.34	52.34	FALSE															R4N2U	858	M	TD	1	27.007	422
	X2S8X	1928	M	ASD	1	29.963	16	6	22	FALSE		Q2Y4W	1361	F	ASD	1	24.838	80.52	76.5	16.1	52.34	FALSE															R4X8S	862	M	ASD	1	30.062	14
	W5X4L	1879	M	TD	1	29.963	1	1	2	TRUE		T3H9M	1627	M	ASD	1	24.838	84.55	84.55	24.16	52.34	FALSE															R4Y7C	863	M	ASD	1	25.167	2
	P2C5M	1248	M	ASD	1	29.93	11	3	14	FALSE		K7C6E	993	F	TD	2	24.805	112.88	120.94	112.88	104.82	TRUE															R5E4M	864	F	ASD	1	24.115	0
	P4B3Y	1275	M	ASD	1	29.93	9	1	10	FALSE		P5P6Z	1292	M	ASD	1	24.805	64.5	56.44	36.28	56.44	FALSE															R5L9R	865	F	ASD	1	28.485	2
	D3D9H	491	M	ASD	1	29.897	9	2	11	FALSE		Z2T2M	2113	M	ASD	1	24.805	80.63	96.75	20.16	32.25	FALSE															R5N7K	866	M	ASD	1	20.896	9
	M3U8W	1118	F	ASD	2	29.897	6	3	9	FALSE		J8T8G	939	M	ASD	1	24.772	64.59	60.55	12.11	40.37	FALSE															R5R4Y	867	F	TD	1	21.487	241
	L6Z3M	1070	F	ASD	1	29.864	19	5	24	FALSE		S4N4A	1549	M	ASD	1	24.772	64.59	60.55	28.26	28.26	FALSE															R5S8W	868	F	TD	1	18.76	18
	U5Y6U	1736	M	ASD	1	29.864	19	6	25	FALSE		G8R2N	774	M	ASD	1	24.739	84.89	84.89	20.21	48.51	FALSE															R5U9V	869	M	ASD	1	30.358	13
	Y6S9W	2051	M	ASD	1	29.832	10	4	14	FALSE		W3T3V	1855	F	ASD	1	24.739	56.59	68.72	24.25	32.34	FALSE															R5Y5H	870	F	TD	1	26.579	560
	S3J8M	1538	M	TD	3	29.832	3	0	3	TRUE		L6T8W	1069	M	ASD	1	24.706	68.81	72.86	32.38	40.48	FALSE															R6A8C	871	M	ASD	1	27.664	18
	A2N9Q	26	M	ASD	1	29.8	18	8	26	FALSE		z3u7v	2126	M	ASD	1	24.7	93.12	76.92	16.19	48.58	FALSE															R6B7L	873	M	ASD	1	24.444	13
	D9Y2K	560	M	TD	1	29.799	1	1	2	TRUE		A3P6S	71	M	ASD	1	24.674	85.11	85.11	93.22	93.22	FALSE															R6Q6P	876	F	TD	1	27.007	375
	C2Z7Z	406	M	ASD	1	29.766	11	5	16	FALSE		D6Y3E	528	M	ASD	2	24.674	56.74	60.79	32.42	40.53	FALSE															R6S7N	877	M	ASD	1	23.294	142
	P5A2J	1285	M	ASD	2	29.733	20	6	26	FALSE		G5Y4Q	741	M	ASD	1	24.674	72.95	68.9	44.58	40.53	FALSE															R6W8B	878	M	TD	1	25.857	188
	E7K2D	630	M	ASD	1	29.7	17	3	20	FALSE		H4Z6N	823	M	ASD	1	24.674	72.95	64.85	28.37	24.32	FALSE															R7E7U	880	M	ASD	1	28.814	178
	H2Q8U	798	M	ASD	1	29.7	7	0	7	FALSE		A4C4X	96	M	ASD	1	24.641	68.99	77.11	89.28	52.76	FALSE															R7G5N	881	M	TD	1	22.177	53
	Y5M2Q	2034	M	ASD	1	29.7	12	8	20	FALSE		A4Q8J	122	M	ASD	1	24.641	85.22	64.93	44.64	60.87	FALSE															R7J2J	882	M	ASD	1	24.017	15
	A9D8P	265	F	ASD	1	29.667	20	7	27	FALSE		B8C8D	361	M	ASD	2	24.608	93.47	97.53	56.89	52.83	FALSE															R7Z8W	883	M	ASD	1	20.206	2
	B4z6J	325	F	ASD	1	29.667	20	8	28	FALSE		H8W5Y	857	F	ASD	1	24.608	93.47	85.34	32.51	48.76	FALSE															R8B4U	884	M	TD	1	21.75	60
	T3K6h	1629	M	ASD	1	29.667	19	5	24	FALSE		S5N6V	1564	F	ASD	1	24.608	97.53	65.02	20.32	56.89	FALSE															R8F8Z	885	M	ASD	2	27.302	398
	U8F3C	1760	M	ASD	1	29.667	9	5	14	FALSE		T3S5H	1634	M	ASD	1	24.608	69.08	81.27	56.89	69.08	FALSE															R8J7L	886	M	ASD	1	27.335	5
	B2F5L	284	F	TD	1	29.634	6	0	6	TRUE		V2M8V	1780	F	TD	2	24.608	109.72	134.1	121.91	130.04	TRUE															R8J9T	887	M	ASD	1	20.041	3
	F3N5V	676	M	ASD	1	29.634	7	3	10	FALSE		A3N4D	68	M	ASD	1	24.575	93.59	93.59	97.66	56.97	FALSE															R8R5B	889	M	TD	1	23.294	239
	M5E5L	1131	M	ASD	1	29.634	18	7	25	FALSE		A3Y8A	87	M	ASD	1	24.575	85.45	85.45	109.87	69.18	FALSE															R8S6F	890	M	ASD	1	29.963	117
	B8W5H	373	M	ASD	1	29.602	11	6	17	FALSE		A3Z2U	88	M	ASD	1	24.575	89.52	81.38	36.62	65.11	FALSE															R8Y4Z	891	M	ASD	1	26.875	30
	S7Z8G	1593	F	ASD	2	29.602	4	2	6	FALSE		P7P6D	1319	F	TD	2	24.575	85.45	101.73	109.87	97.66	TRUE															R9J6P	894	M	ASD	1	23.721	5
	Q3V6X	1370	M	TD	1	29.602	3	0	3	TRUE		G7X5J	767	F	ASD	1	24.542	73.34	77.42	61.12	69.27	FALSE															R9Y5Y	896	M	ASD	1	23.393	0
	Z7E2E	2163	M	ASD	1	29.6	20	4	24	FALSE		H3H7B	806	M	TD	1	24.542	105.94	101.87	114.09	97.79	TRUE															S2H5X	897	M	ASD	1	18.234	22
	C3G5D	409	M	ASD	2	29.569	14	3	17	FALSE		L4W2E	1046	M	TD	1	24.542	93.72	93.72	93.72	97.79	TRUE															S2P6M	899	M	ASD	1	19.811	1
	L2H5T	1022	M	ASD	1	29.569	14	5	19	FALSE		P8K5E	1330	M	ASD	1	24.542	36.67	40.75	24.45	28.52	FALSE															S2W7H	900	M	TD	1	21.06	18
	S8C3N	1595	M	ASD	1	29.569	11	5	16	FALSE		A6X5D	205	M	ASD	1	24.509	106.08	106.08	126.48	81.6	FALSE															S2X8A	901	M	ASD	1	26.218	188
	A2N2G	25	M	ASD	1	29.536	20	8	28	FALSE		V4R2C	1796	M	ASD	1	24.5	81.63	81.63	93.88	36.73	FALSE															S3J8M	902	M	TD	1	18.793	92
	C3W8E	414	F	ASD	1	29.536	10	5	15	FALSE		A9Y7V	281	M	ASD	1	24.476	85.8	73.54	53.11	49.03	FALSE															S3S3Q	904	M	TD	1	24.181	91
	J7S7Z	931	M	TD	3	29.536	1	0	1	TRUE		R2B3D	1437	M	ASD	1	24.476	81.71	81.71	20.43	49.03	FALSE															S3U3R	905	M	TD	1	24.181	164
	L8B7S	1081	M	ASD	1	29.503	11	7	18	FALSE		A2V4M	38	F	TD	1	24.444	106.37	118.64	110.46	94.09	TRUE															S3Z4L	906	M	ASD	1	22.473	193
	E2E2N	562	F	ASD	1	29.47	14	2	16	FALSE		C6F3R	443	M	ASD	1	24.444	53.18	57.27	4.09	12.27	FALSE															S4L9A	907	F	TD	1	25.692	609
	K4Z5V	973	M	ASD	1	29.47	15	6	21	FALSE		H8G3V	850	M	ASD	2	24.444	94.09	94.09	73.64	73.64	FALSE															S4N4A	908	M	ASD	1	24.773	0
	N7S6P	1230	M	ASD	1	29.437	13	6	19	FALSE		T2T9E	1619	M	ASD	1	24.444	106.37	81.82	28.64	36.82	FALSE															S4P8W	909	M	ASD	1	29.504	7
	A6A3P	175	F	ASD	2	29.405	18	7	25	FALSE		M4K9K	1121	M	ASD	1	24.411	73.74	86.03	45.06	61.45	FALSE															S4Z8D	911	F	TD	1	26.612	322
	S9F5F	1607	M	ASD	1	29.405	17	7	24	FALSE		W8M3X	1905	M	ASD	2	24.411	98.32	98.32	110.61	94.22	FALSE															S5C6Q	912	F	TD	1	27.992	117
	T3T3G	1635	M	ASD	1	29.4	19	4	23	FALSE		A5K5H	156	M	ASD	1	24.378	94.35	102.55	53.33	32.82	FALSE															S5F2H	913	M	ASD	1	27.828	41
	P2Q3L	1256	M	ASD	1	29.372	2	8	10	FALSE		C4Z7D	428	F	ASD	1	24.378	106.65	106.65	69.74	61.53	FALSE															S5G6F	915	M	ASD	1	22.111	119
	T3N4H	1630	M	ASD	1	29.372	12	6	18	FALSE		D9X8P	559	M	ASD	1	24.378	86.14	106.65	90.25	20.51	FALSE															S5K6B	917	M	TD	1	21.388	259
	A4N7W	117	M	ASD	1	29.339	20	6	26	FALSE		E2D9D	561	F	ASD	1	24.378	98.45	139.47	98.45	82.04	FALSE															S5Z8E	919	F	ASD	1	19.154	1
	A5H8A	152	F	ASD	1	29.339	13	2	15	FALSE		F4G5G	681	M	ASD	2	24.378	90.25	118.96	98.45	86.14	FALSE															S6H4F	922	F	TD	1	24.082	471
	W2N8Y	1839	F	TD	2	29.339	1	1	2	TRUE		K3V7Z	963	M	ASD	1	24.378	73.84	61.53	20.51	41.02	FALSE															S6L7G	924	M	TD	1	24.904	350
	Y2D9R	1998	F	TD	2	29.339	3	0	3	TRUE		T2K3B	1616	M	ASD	1	24.378	57.43	45.12	53.33	57.43	FALSE															S6W6C	925	M	ASD	1	25.561	9
	L7X5U	1079	M	ASD	1	29.273	19	7	26	FALSE		Q7H5X	1409	F	ASD	2	24.345	73.94	119.12	94.48	73.94	FALSE															S6W7Y	926	F	TD	1	21.947	341
	P2P5M	1255	M	TD	3	29.273	3	0	3	TRUE		Z5J2R	2144	F	ASD	1	24.345	73.94	53.4	4.11	16.43	FALSE															S6Y5S	927	M	TD	1	25.955	312
	K5Q5X	983	M	ASD	1	29.24	22	5	27	FALSE		A4k8y	108	M	ASD	1	24.312	86.38	94.6	111.06	16.45	FALSE															S6Z4P	928	M	ASD	1	26.448	529
	A9K2T	270	M	ASD	1	29.207	20	8	28	FALSE		A7B7Z	210	M	ASD	1	24.312	37.02	28.79	4.11	16.45	FALSE															S7L6K	929	F	TD	1	25.988	336
	G7Q3D	764	M	ASD	1	29.175	13	6	19	FALSE		E3Z5A	581	M	ASD	1	24.312	86.38	86.38	45.25	57.58	FALSE															S7V9C	931	M	ASD	1	23.721	24
	X3N7Y	1936	M	ASD	1	29.175	19	5	24	FALSE		S4H6X	1546	M	ASD	1	24.312	98.72	98.72	41.13	61.7	FALSE															S8C3N	932	M	ASD	1	29.569	270
	F3E9H	675	F	TD	1	29.142	3	3	6	TRUE		A9A4Q	261	M	ASD	1	24.279	86.49	86.49	74.14	49.43	FALSE															S8F7M	933	F	ASD	1	23.557	1
	P9A8M	1337	M	ASD	1	29.142	20	4	24	FALSE		A2R7Q	34	F	TD	2	24.214	99.12	107.38	115.64	74.34	TRUE															S8R7F	936	M	TD	1	18.333	21
	A5H7P	151	M	ASD	1	29.109	15	2	17	FALSE		A7Z5F	234	M	ASD	1	24.214	94.99	70.21	12.39	20.65	FALSE															S8S4G	937	F	TD	1	24.181	134
	H3L9E	810	M	ASD	1	29.109	8	5	14	FALSE		Z2N6G	2108	M	ASD	1	24.214	107.38	128.03	49.56	41.3	FALSE															S9K2P	939	M	ASD	1	26.284	330
	V6G3D	1809	M	ASD	1	29.1	12	4	16	FALSE		A3J4N	59	M	ASD	1	24.181	82.71	86.85	37.22	57.9	FALSE															S9K3A	940	M	ASD	1	26.678	18
	U4Q5E	1722	M	ASD	1	29.076	14	3	17	FALSE		A8F2Q	239	F	TD	1	24.181	90.98	119.93	124.06	111.66	TRUE															S9Q7A	941	M	ASD	2	26.941	7
	B8A2Q	359	F	TD	2	29.01	0	0	0	TRUE		E2E7C	563	M	ASD	1	24.181	90.98	74.44	70.3	70.3	FALSE															S9Z6Z	942	M	ASD	1	28.781	13
	Z4H7K	2133	F	ASD	1	29	21	5	26	FALSE		F4Z9B	685	M	TD	2	24.181	107.52	86.85	111.66	95.12	TRUE															T2K3B	944	M	ASD	1	24.378	16
	J6T7G	919	F	ASD	1	28.977	18	8	26	FALSE		J2S9D	872	M	ASD	2	24.181	74.44	53.76	115.79	66.17	FALSE															T3H3Z	948	M	ASD	1	26.054	5
	U8U4B	1763	M	ASD	2	28.977	14	6	20	FALSE		X3R3R	1939	M	ASD	1	24.181	NA	NA	NA	NA	FALSE															T3H5V	949	M	ASD	1	27.204	79
	Y5B4S	2029	F	ASD	2	28.977	20	4	24	FALSE		E8K5K	642	M	ASD	2	24.148	74.54	82.82	53.83	28.99	FALSE															T3H9M	950	M	ASD	1	24.838	16
	P3U9Z	1271	F	TD	1	28.977	2	0	2	TRUE		S8S4G	1604	F	TD	1	24.148	107.67	103.53	111.81	82.82	TRUE															T3J9G	951	F	TD	1	18.892	19
	K5V3A	984	M	ASD	2	28.945	6	4	10	FALSE		S3D7F	1536	M	ASD	3	24.115	74.64	62.2	37.32	37.32	FALSE															T3K6h	952	M	ASD	1	29.668	4
	A5X2V	171	M	ASD	1	28.912	17	8	25	FALSE		A6C3Q	179	M	ASD	1	24.082	70.59	41.52	4.15	29.07	FALSE															T3N4H	953	M	ASD	1	29.372	488
	L9P7N	1095	M	ASD	1	28.912	4	4	8	FALSE		G2R8S	725	M	ASD	2	24.082	83.05	95.51	99.66	83.05	FALSE															T3S5H	957	M	ASD	1	24.608	202
	U3E9B	1709	M	ASD	1	28.912	17	5	22	FALSE		J6K3X	916	M	TD	1	24.082	112.12	161.95	99.66	95.51	TRUE															T3U6G	958	F	TD	1	28.485	374
	H7E6M	836	F	TD	3	28.912	1	0	1	TRUE		A3Z7V	89	F	ASD	1	24.049	95.64	74.85	54.06	62.37	FALSE															T3Z6D	960	M	ASD	1	26.809	62
	Z4B4N	2130	F	ASD	1	28.9	18	8	26	FALSE		Z5D5Z	2142	F	ASD	2	24.049	95.64	103.95	58.21	62.37	FALSE															T4J2L	961	M	ASD	1	27.992	15
	Z7T4Z	2170	F	ASD	1	28.9	18	6	24	FALSE		A6H3A	190	M	ASD	1	24.016	83.28	74.95	8.33	49.97	FALSE															T4M6W	963	M	ASD	1	30.194	88
	G6W5Z	751	M	TD	3	28.879	0	0	0	TRUE		C2K3C	399	F	TD	1	24.016	112.43	120.75	112.43	116.59	TRUE															T4V7A	965	M	TD	1	28.748	372
	D8Q4M	544	M	ASD	1	28.846	20	6	26	FALSE		D5J7X	515	F	ASD	2	24.016	108.26	108.26	116.59	112.43	FALSE															T4Y5M	966	F	TD	2	26.514	566
	G7E9V	758	M	ASD	1	28.846	10	2	12	FALSE		J9H9Y	944	M	ASD	1	24.016	91.61	95.77	24.98	37.48	FALSE															T5R5Q	968	M	TD	1	27.335	573
	A4A9X	92	M	ASD	1	28.813	19	8	27	FALSE		M2F3T	1102	M	ASD	1	24.016	83.28	74.95	24.98	33.31	FALSE															T5T2X	969	M	TD	1	24.312	79
	T4X4H	1650	M	ASD	2	28.813	9	3	12	FALSE		Y7H5V	2058	M	ASD	1	24	87.5	83.33	100	70.83	FALSE															T5X2N	970	M	ASD	1	16.493	1
	J5X5M	909	M	ASD	1	28.78	10	7	17	FALSE		A3R2Q	73	M	ASD	1	23.951	62.63	58.45	16.7	37.58	FALSE															T5X9W	971	M	ASD	1	29.011	275
	R7A6H	1497	M	ASD	1	28.78	19	5	24	FALSE		H2G7F	792	M	ASD	1	23.951	96.03	75.15	54.28	66.8	FALSE															T6E4G	972	M	ASD	1	26.481	0
	S9Z6Z	1614	M	ASD	1	28.78	19	4	23	FALSE		J3N8R	885	M	ASD	1	23.951	66.8	66.8	37.58	50.1	FALSE															T6V6E	974	M	ASD	1	28.419	7
	Z7Y2C	2172	M	ASD	1	28.78	11	3	14	FALSE		M8R2V	1171	F	ASD	1	23.951	100.2	83.5	54.28	41.75	FALSE															T6Z2D	975	F	ASD	1	22.144	0
	W6Q5M	1887	M	TD	2	28.78	2	1	3	TRUE		A2J7S	18	M	ASD	1	23.918	96.16	87.8	54.35	50.17	FALSE															T6Z8P	976	F	ASD	1	25.857	0
	Y8J7Y	2072	M	TD	1	28.78	2	0	2	TRUE		A5J6L	155	M	ASD	1	23.885	62.8	46.05	12.56	25.12	FALSE															T7A9G	977	M	ASD	1	22.933	6
	A6T8T	202	M	ASD	1	28.747	13	8	21	FALSE		E3G3N	573	M	ASD	1	23.885	75.36	79.55	58.61	62.8	FALSE															T7W6Y	979	M	TD	1	24.082	283
	D7L2Z	533	M	ASD	1	28.747	17	3	20	FALSE		Y8E4R	2070	M	ASD	1	23.885	92.11	75.36	54.43	62.8	FALSE															T8C6Q	980	M	TD	1	21.52	31
	T4V7A	1649	M	TD	1	28.747	0	0	0	TRUE		K6E5T	987	F	TD	2	23.852	100.62	113.2	138.35	121.58	TRUE															T8R5G	984	M	ASD	1	21.126	10
	A5S3W	162	M	ASD	1	28.715	17	7	24	FALSE		N8V2U	1241	M	ASD	1	23.819	75.57	75.57	54.58	50.38	FALSE															T8S3S	986	M	ASD	1	24.871	71
	B8Y9Y	375	M	ASD	2	28.715	11	4	15	FALSE		T8T3Y	1683	M	TD	1	23.786	100.9	121.92	126.12	134.53	TRUE															T8T3Y	987	M	TD	1	25.2	607
	Y4A4K	2015	M	ASD	1	28.7	17	6	23	FALSE		A6E3E	183	M	ASD	1	23.754	16.84	4.21	4.21	16.84	FALSE															T9G4X	990	F	TD	1	28.288	330
	E6S9V	618	F	ASD	1	28.682	18	8	26	FALSE		A9J7Z	269	F	ASD	1	23.754	75.78	67.36	42.1	25.26	FALSE															T9J6U	991	M	ASD	2	28.781	307
	J4D5B	891	M	ASD	1	28.682	15	1	16	FALSE		B9M7F	380	F	TD	1	23.754	101.04	138.92	138.92	113.67	TRUE															T9P7P	992	F	ASD	2	28.912	164
	Y6M4M	2045	M	ASD	1	28.682	8	4	12	FALSE		J7F8X	925	M	TD	1	23.754	113.67	122.08	130.5	134.71	TRUE															T9R3A	993	F	TD	1	26.087	317
	L7D8D	1072	M	ASD	1	28.649	18	6	24	FALSE		L6B5U	1062	M	ASD	1	23.754	92.62	79.99	42.1	21.05	FALSE															T9Z8F	997	M	TD	1	30.489	574
	X9R6E	1991	F	TD	1	28.616	3	0	3	TRUE		R3J8D	1452	M	ASD	2	23.754	96.83	101.04	92.62	58.94	FALSE															U2F8V	998	M	TD	1	19.286	51
	A5H2B	149	F	ASD	1	28.583	20	6	26	FALSE		E4V6V	593	M	ASD	1	23.721	96.96	105.39	96.96	71.67	FALSE															U2Y7C	1001	M	ASD	1	23.721	261
	E3X6J	579	M	ASD	1	28.583	15	7	22	FALSE		F3B8C	673	F	ASD	2	23.721	96.96	101.18	105.39	96.96	FALSE															U3A3A	1002	M	TD	1	20.731	4
	Q2G3D	1352	M	ASD	1	28.583	21	3	24	FALSE		Q9A9T	1428	M	ASD	2	23.721	92.74	101.18	54.8	37.94	FALSE															U3C3N	1003	F	ASD	1	27.499	143
	A6R6K	200	F	TD	1	28.55	0	0	0	TRUE		R9J6P	1518	M	ASD	1	23.721	75.88	67.45	29.51	37.94	FALSE															U3E9B	1004	M	ASD	1	28.912	319
	A7P5M	224	F	ASD	1	28.55	20	8	28	FALSE		S3H5Y	1537	M	ASD	1	23.721	92.74	88.53	92.74	67.45	FALSE															U3H5S	1005	F	TD	1	27.861	408
	K8M2B	1007	M	TD	3	28.55	1	0	1	TRUE		S7V9C	1590	M	ASD	1	23.721	75.88	105.39	54.8	37.94	FALSE															U3Q8V	1006	F	TD	1	18.892	60
	A4X8G	133	M	ASD	1	28.517	15	4	19	FALSE		L8Y7L	1093	F	TD	1	23.655	84.55	88.78	105.69	88.78	TRUE															U3W5G	1007	M	ASD	2	30.424	38
	S7L2T	1584	M	ASD	1	28.517	12	3	15	FALSE		Z5U6Z	2147	F	ASD	1	23.655	76.09	33.82	12.68	50.73	FALSE															U4G9D	1008	M	ASD	1	26.185	49
	X7T7B	1972	M	ASD	1	28.517	18	3	21	FALSE		A5E4N	143	F	ASD	1	23.622	93.13	84.67	12.7	16.93	FALSE															U4P3P	1009	M	TD	1	26.547	526
	H3T4N	811	M	TD	1	28.517	3	0	3	TRUE		X4G5C	1945	F	ASD	1	23.6	101.69	101.69	63.56	97.46	FALSE															U4Q2L	1010	M	ASD	1	23.228	5
	V2H4Q	1777	M	ASD	1	28.5	19	7	26	FALSE		X4W5W	1947	F	ASD	1	23.6	93.22	88.98	59.32	76.27	FALSE															U4Z7L	1013	M	ASD	1	21.323	26
	Y9R5D	2098	M	ASD	1	28.5	10	5	15	FALSE		S8F7M	1596	F	ASD	1	23.556	89.15	72.17	42.45	50.94	FALSE															U5B9H	1014	M	ASD	1	24.871	37
	R5L9R	1478	F	ASD	1	28.485	20	6	26	FALSE		C7L5W	454	M	ASD	2	23.524	102.02	89.27	59.51	42.51	FALSE															U5P7G	1018	M	ASD	1	25.134	25
	T3U6G	1636	F	TD	1	28.485	5	0	5	TRUE		A6C4Z	180	F	TD	1	23.491	97.91	110.68	140.48	119.19	TRUE															U5U2C	1020	F	TD	1	22.768	220
	G4U4M	734	M	ASD	3	28.452	17	4	21	FALSE		F7X4C	703	M	ASD	1	23.491	85.14	89.4	34.06	38.31	FALSE															U5Y3C	1021	M	ASD	1	28.091	187
	N7H2Y	1225	M	ASD	2	28.452	17	2	19	FALSE		A3C7D	50	M	ASD	1	23.425	93.92	85.38	72.57	89.65	FALSE															U5Y6U	1022	M	ASD	1	29.865	246
	C2K6H	400	M	ASD	2	28.419	16	5	21	FALSE		R8R5B	1511	M	TD	1	23.425	93.92	89.65	119.53	102.45	TRUE															U6H3B	1023	F	TD	1	30.456	578
	U5Y3C	1735	M	ASD	1	28.419	18	6	24	FALSE		W9M7D	1915	M	ASD	2	23.425	93.92	72.57	55.5	34.15	FALSE															U6Z3K	1026	M	ASD	2	30.489	82
	Y9P4E	2095	F	ASD	1	28.4	19	6	25	FALSE		G9J4M	781	M	ASD	1	23.392	59.85	47.02	29.92	38.47	FALSE															U7B2N	1027	F	ASD	1	25.528	22
	A3K2Y	63	F	ASD	1	28.386	19	8	27	FALSE		H7R5P	841	M	ASD	1	23.392	89.77	102.6	115.42	72.67	FALSE															U7R7W	1032	F	ASD	1	22.768	11
	N3K5P	1191	M	ASD	1	28.32	10	3	13	FALSE		Q3S3W	1369	M	TD	2	23.392	98.32	106.87	141.07	123.97	TRUE															U8F3C	1035	M	ASD	1	29.668	32
	Y3X4P	2014	M	ASD	2	28.32	18	3	21	FALSE		R9Y5Y	1523	M	ASD	1	23.392	42.75	38.47	17.1	17.1	FALSE															U8U4B	1037	M	ASD	2	28.978	150
	W4G3K	1866	M	ASD	1	28.3	20	8	28	FALSE		C7Y3V	459	M	ASD	1	23.359	77.06	85.62	42.81	21.41	FALSE															U8U7G	1038	F	ASD	1	26.547	52
	W7F8U	1898	M	ASD	1	28.3	19	6	25	FALSE		G3L4G	728	M	ASD	1	23.359	77.06	77.06	34.25	55.65	FALSE															U8X6E	1040	M	ASD	1	25.43	204
	Z3W7W	2127	M	ASD	1	28.287	13	2	15	FALSE		K2S6G	953	F	TD	1	23.326	94.32	85.74	94.32	68.59	TRUE															U8Z7D	1041	M	TD	1	22.998	404
	T9G4X	1687	F	TD	1	28.287	3	0	3	TRUE		N2D6H	1182	F	TD	2	23.326	94.32	107.18	128.61	120.04	TRUE															U9G8X	1042	F	ASD	1	19.779	5
	W4C5D	1863	M	TD	2	28.255	1	0	1	TRUE		W7D2U	1895	M	ASD	1	23.3	115.88	115.88	107.3	103	FALSE															V2C2L	1045	M	ASD	1	22.111	8
	C2A2S	392	M	TD	1	28.222	1	2	3	TRUE		C7J9Y	453	M	TD	1	23.294	94.44	124.5	115.91	98.74	TRUE															V2E9V	1047	M	ASD	1	15.606	11
	A6G5Z	188	M	ASD	1	28.222	20	6	26	FALSE		P3D2P	1263	M	ASD	2	23.294	103.03	81.57	55.81	34.34	FALSE															V2H4Q	1048	M	ASD	1	28.551	25
	Y5L2J	2033	F	ASD	2	28.222	18	8	26	FALSE		R6S7N	1493	M	ASD	1	23.294	98.74	85.86	107.32	85.86	FALSE															V2J9X	1049	M	ASD	1	25.101	359
	W7X7G	1901	M	TD	2	28.222	1	0	1	TRUE		A5T5Y	166	M	ASD	1	23.261	30.09	38.69	4.3	34.39	FALSE															V2M8V	1050	F	TD	1	24.575	571
	M4S9U	1126	M	ASD	1	28.156	10	4	14	FALSE		Z3B7S	2115	M	ASD	1	23.261	85.98	77.38	103.18	85.98	FALSE															V2R3K	1052	M	ASD	1	20.83	15
	X4X2X	1948	F	ASD	1	28.156	6	2	8	FALSE		A5F8L	145	M	ASD	1	23.228	64.58	38.75	4.31	12.92	FALSE															V2R8L	1053	M	ASD	1	25.298	93
	B2M9F	293	F	ASD	1	28.123	22	5	27	FALSE		J3B6V	877	M	ASD	1	23.228	90.41	111.93	107.63	120.54	FALSE															V3S5N	1055	M	TD	1	21.947	233
	W3Q6T	1854	M	ASD	2	28.123	10	4	14	FALSE		M6J2V	1143	M	ASD	1	23.228	103.32	99.02	55.97	51.66	FALSE															V3Y9U	1056	F	ASD	1	25.528	32
	A3S3U	75	M	ASD	1	28.09	20	6	26	FALSE		U4Q2L	1721	M	ASD	1	23.228	86.1	64.58	55.97	51.66	FALSE															V4H2K	1057	F	ASD	1	28.452	18
	H4D7A	817	F	ASD	3	28.09	8	4	12	FALSE		A2F7K	9	M	ASD	1	23.2	73.28	77.59	38.79	34.48	FALSE															V4R2C	1058	M	ASD	1	24.477	145
	N8P9B	1237	M	ASD	1	28.09	17	4	21	FALSE		A6B8W	178	M	TD	1	23.195	81.91	116.4	112.09	116.4	TRUE															V5F6Z	1059	M	ASD	1	19.943	0
	B3H6L	304	M	TD	2	28.057	1	0	1	TRUE		A7H7R	216	F	ASD	1	23.195	99.16	81.91	103.47	25.87	FALSE															V5G7S	1061	M	ASD	1	26.284	129
	A8H3C	242	M	ASD	1	28.057	16	8	24	FALSE		C5L9X	437	M	ASD	1	23.195	77.6	77.6	38.8	25.87	FALSE															V5J4N	1062	M	TD	1	29.241	539
	N7M5U	1228	M	ASD	2	28.057	17	3	20	FALSE		H5B6C	825	M	ASD	1	23.195	94.85	103.47	86.23	64.67	FALSE															V5V6J	1064	M	ASD	1	21.783	1
	B4F7V	312	M	ASD	1	28.025	10	2	12	FALSE		M8L7N	1169	F	ASD	2	23.162	94.98	103.62	64.76	69.08	FALSE															V5X2T	1065	M	ASD	1	22.308	126
	B8V4D	372	M	ASD	1	28.025	9	3	12	FALSE		N6Z2H	1223	F	ASD	2	23.162	90.67	64.76	107.94	73.4	FALSE															V7B2K	1067	F	TD	1	19.943	9
	N6F6Z	1214	M	ASD	2	28.025	6	4	10	FALSE		X3F5T	1932	M	ASD	1	23.162	120.89	86.35	56.13	69.08	FALSE															V7H4V	1069	M	ASD	1	27.697	18
	Q3Y3Z	1371	M	ASD	1	28.025	18	6	24	FALSE		A7X4G	232	M	ASD	1	23.129	86.47	82.15	77.82	112.41	FALSE															V7Q4T	1070	M	ASD	2	26.317	188
	S2N9X	1530	M	ASD	1	28.025	14	8	22	FALSE		D4X9T	512	F	TD	2	23.129	90.8	103.77	121.06	99.44	TRUE															V7Y3Z	1072	M	TD	2	30.391	636
	X6N9L	1964	M	ASD	1	28.025	5	5	10	FALSE		E4W3W	594	M	ASD	1	23.129	69.18	51.88	25.94	38.91	FALSE															V8A4M	1073	M	ASD	1	18.004	27
	P2N3K	1253	M	ASD	1	28	15	8	23	FALSE		J2W9F	875	M	TD	2	23.129	86.47	90.8	82.15	99.44	TRUE															V8K7R	1074	M	ASD	1	26.054	1
	E6U6E	620	M	ASD	1	27.992	20	4	24	FALSE		A8Z7P	257	M	ASD	1	23.097	95.25	103.91	56.28	64.94	FALSE															V8M2E	1075	F	ASD	1	27.072	113
	T4J2L	1641	M	ASD	1	27.992	5	0	5	FALSE		W3L7C	1852	M	TD	2	23.097	95.25	108.24	103.91	86.59	TRUE															V8U8B	1076	F	ASD	1	24.148	25
	Y8P6L	2077	M	ASD	2	27.992	21	4	25	FALSE		Z4V4L	2138	M	ASD	1	23.097	86.59	73.6	56.28	64.94	FALSE															V9E8G	1077	M	ASD	1	29.865	9
	L3W2D	1036	M	TD	1	27.992	2	0	2	TRUE		H4C7F	815	M	TD	2	23.064	95.39	104.06	108.39	117.07	TRUE															W2C3S	1081	M	TD	1	16.526	102
	S5C6Q	1556	F	TD	2	27.992	5	2	7	TRUE		L2M7R	1024	M	ASD	1	23.064	78.04	82.38	17.34	73.71	FALSE															W2J5E	1082	M	TD	1	18.037	24
	A2L3Q	21	M	ASD	1	27.9	20	8	28	FALSE		L4U4X	1045	F	ASD	1	23.064	99.72	99.72	86.72	78.04	FALSE															W2N8Y	1083	F	TD	1	28.879	576
	Y3E9A	2013	M	ASD	1	27.9	20	8	28	FALSE		R3X6V	1461	M	TD	1	23.064	112.73	173.43	143.08	121.4	TRUE															W2X4H	1084	F	TD	1	29.733	564
	B9N6P	381	M	TD	2	27.893	1	0	1	TRUE		K5H7V	980	F	ASD	1	23.031	86.84	69.47	4.34	17.37	FALSE															W3F9B	1085	M	TD	1	29.668	291
	D8R4T	545	M	TD	1	27.893	3	2	5	TRUE		X2C3C	1922	M	ASD	1	23	104.35	108.7	100	65.22	FALSE															W3H7G	1086	M	ASD	1	27.335	175
	A7L6P	221	M	ASD	1	27.893	20	8	28	FALSE		Y6V6A	2053	M	ASD	1	23	91.3	69.57	69.57	69.57	FALSE															W3J7B	1087	M	ASD	1	29.733	1
	L9U2V	1097	M	ASD	1	27.893	14	4	18	FALSE		G6W5Z	751	M	TD	2	22.998	117.4	108.71	100.01	100.01	TRUE															W3L3L	1088	M	ASD	1	21.914	52
	Z2L7Q	2106	M	ASD	1	27.893	14	2	16	FALSE		M3J7T	1112	M	ASD	1	22.998	86.96	78.27	17.39	43.48	FALSE															W3Q6T	1091	M	ASD	1	27.992	344
	Z7M3M	2166	M	ASD	2	27.893	18	6	24	FALSE		U8Z7D	1767	M	TD	1	22.998	95.66	117.4	108.71	104.36	TRUE															W3V3W	1093	M	TD	1	24.115	160
	F9A9Y	715	M	ASD	1	27.86	19	8	27	FALSE		L7S3D	1075	M	ASD	1	22.965	87.09	65.32	56.61	26.13	FALSE															W4A3G	1094	M	ASD	1	21.553	3
	T2P6J	1618	M	ASD	1	27.86	20	5	25	FALSE		U5Q3K	1732	M	ASD	1	22.965	91.44	65.32	17.42	17.42	FALSE															W4B6T	1095	M	ASD	1	20.403	1
	X5F9M	1952	M	ASD	1	27.86	13	3	16	FALSE		X8G5T	1982	M	TD	2	22.965	113.22	126.28	134.99	100.15	TRUE															W4C3U	1096	M	TD	1	26.251	175
	F3Q9B	678	M	TD	1	27.828	6	1	7	TRUE		H8U4Z	855	M	ASD	1	22.932	87.21	113.38	69.77	78.49	FALSE															W4C5D	1097	M	TD	1	28.255	251
	C5Q8D	438	F	ASD	2	27.828	9	5	14	FALSE		Q3E8E	1364	M	ASD	2	22.932	95.94	113.38	117.74	78.49	FALSE															W4E3V	1098	M	TD	1	25.364	312
	S5F2H	1558	M	ASD	1	27.828	13	7	20	FALSE		T7A9G	1668	M	ASD	2	22.932	91.58	100.3	43.61	34.89	FALSE															W4G3K	1099	M	ASD	1	28.288	0
	X3R9Q	1940	F	ASD	1	27.828	17	6	23	FALSE		A2T2D	35	M	ASD	1	22.9	113.54	117.9	117.9	152.84	FALSE															W4K8G	1100	M	ASD	1	21.323	3
	Q5F4W	1387	F	TD	1	27.828	4	0	4	TRUE		X9K9G	1990	M	ASD	1	22.9	74.24	48.03	56.77	21.83	FALSE															W5D4Z	1102	F	TD	1	22.308	59
	E5Q3U	603	M	TD	2	27.795	1	1	2	TRUE		B9Q7N	384	F	ASD	1	22.867	100.58	104.95	48.1	43.73	FALSE															W5D9P	1103	F	ASD	1	22.571	0
	W6P7Z	1886	F	ASD	1	27.762	17	7	24	FALSE		E6T8S	619	F	ASD	1	22.867	87.46	87.46	43.73	78.72	FALSE															W5H5Z	1105	M	TD	1	27.894	501
	F6F2V	696	M	ASD	1	27.729	16	3	19	FALSE		P9W7B	1346	F	ASD	1	22.867	78.72	78.72	26.24	52.48	FALSE															W5H7V	1106	F	TD	1	27.795	561
	T8R5G	1678	M	ASD	3	27.729	18	5	23	FALSE		P5A2J	1285	M	ASD	1	22.834	74.45	52.55	30.66	17.52	FALSE															W5X4L	1108	M	TD	1	29.931	480
	P6X4X	1310	F	TD	2	27.729	1	0	1	TRUE		H2U7A	800	F	ASD	1	22.768	92.23	105.41	65.88	74.67	FALSE															W5X5J	1109	F	TD	1	19.91	99
	C4M6X	423	M	TD	2	27.696	0	1	1	TRUE		Q6K5X	1400	M	ASD	1	22.768	101.02	114.2	105.41	114.2	FALSE															W6L2R	1111	M	ASD	1	20.009	13
	R8F8Z	1507	M	ASD	3	27.696	13	3	16	FALSE		U5U2C	1734	F	TD	1	22.768	92.23	114.2	109.8	87.84	TRUE															W6M6C	1112	M	TD	1	19.516	105
	F5B2F	687	M	TD	1	27.663	1	0	1	TRUE		B6Y4V	345	M	ASD	1	22.735	74.77	74.77	39.59	39.59	FALSE															W6P7Z	1113	F	ASD	1	27.762	10
	A5U7C	167	M	ASD	1	27.663	14	8	22	FALSE		C5F6J	431	M	TD	1	22.735	96.77	101.17	118.76	92.37	TRUE															W6Q5M	1114	M	TD	1	28.781	532
	B8K7Q	367	M	ASD	1	27.663	15	2	17	FALSE		D9V3Y	558	M	ASD	2	22.702	88.1	79.29	83.69	70.48	FALSE															W6R6R	1115	M	TD	1	19.614	54
	E6L3T	614	M	ASD	1	27.663	4	3	7	FALSE		G2M7F	724	F	ASD	2	22.702	118.93	105.72	105.72	105.72	FALSE															W7C3X	1119	F	ASD	1	25.66	0
	C3Z8M	417	F	ASD	1	27.63	15	4	19	FALSE		P7A6C	1311	F	ASD	1	22.702	79.29	79.29	61.67	70.48	FALSE															W7F7K	1121	M	ASD	1	23.852	21
	H7T5D	843	M	ASD	2	27.63	14	3	17	FALSE		A2H7X	14	M	ASD	1	22.669	88.23	79.4	66.17	66.17	FALSE															W7F8U	1122	M	ASD	1	28.321	18
	K3G5E	960	M	ASD	1	27.63	14	8	22	FALSE		F9U6E	719	F	TD	1	22.669	101.46	132.34	119.11	114.69	TRUE															W7K3V	1123	M	TD	1	25.397	333
	N6Y7C	1222	F	TD	2	27.63	1	2	3	TRUE		H5Z3V	829	M	TD	1	22.669	92.64	101.46	97.05	114.69	TRUE															W7X7G	1124	M	TD	2	28.255	13
	H2K9J	794	M	ASD	2	27.565	7	3	10	FALSE		L8E5S	1084	F	ASD	1	22.669	79.4	79.4	61.76	30.88	FALSE															W8C3M	1126	F	TD	1	27.401	282
	Z7H2Y	2164	F	ASD	2	27.565	19	7	26	FALSE		P2V6B	1259	M	ASD	1	22.669	79.4	66.17	13.23	35.29	FALSE															W8M3X	1127	M	ASD	1	24.411	360
	X2C8Q	1923	M	ASD	1	27.5	11	5	16	FALSE		Q5J6B	1390	F	TD	1	22.669	105.87	88.23	101.46	92.64	TRUE															W8Q6A	1128	M	ASD	1	20.041	26
	B9W3B	388	F	TD	2	27.499	2	0	2	TRUE		H7R8U	842	M	ASD	1	22.637	88.35	92.77	61.85	53.01	FALSE															W8U7M	1130	M	TD	1	28.189	344
	A5V6X	169	M	ASD	1	27.499	20	8	28	FALSE		H8Q4L	853	M	TD	1	22.637	92.77	88.35	119.27	92.77	TRUE															W9G5L	1131	M	ASD	1	25.758	9
	B2M4E	292	M	TD	2	27.466	5	2	7	TRUE		S6P2B	1576	M	TD	1	22.637	97.19	106.02	110.44	101.6	TRUE															W9L9E	1132	M	ASD	2	26.119	307
	F7G3C	699	M	ASD	2	27.466	13	7	20	FALSE		B8H2B	364	F	ASD	2	22.604	92.9	79.63	110.6	97.33	FALSE															W9M7D	1133	M	ASD	1	23.425	0
	Y2B4P	1996	M	ASD	2	27.466	14	4	18	FALSE		Z3D5L	2118	M	ASD	1	22.6	70.8	101.77	26.55	44.25	FALSE															W9N5P	1134	F	TD	1	26.514	391
	D5Q3X	518	M	ASD	1	27.433	14	6	20	FALSE		E8V9G	646	M	TD	2	22.538	84.3	88.74	119.8	97.61	TRUE															X2A9M	1136	F	ASD	1	22.9	11
	J9T4R	947	M	TD	1	27.433	0	0	0	TRUE		S6H2W	1572	M	ASD	1	22.439	62.39	71.3	80.22	57.93	FALSE															X2B4F	1137	M	ASD	1	24.871	175
	D3M3N	495	F	ASD	1	27.4	20	7	27	FALSE		C4Q7E	425	M	TD	2	22.407	107.11	93.72	120.5	116.04	TRUE															X2C3C	1138	M	ASD	1	23.031	206
	X9E2B	1986	F	ASD	1	27.4	11	6	17	FALSE		E4J5X	585	M	ASD	2	22.407	89.26	93.72	84.79	58.02	FALSE															X2R9P	1139	M	ASD	1	26.119	9
	W8C3M	1903	F	TD	2	27.4	3	0	3	TRUE		M4N4R	1123	M	ASD	1	22.407	NA	NA	NA	NA	FALSE															X2S8X	1140	M	ASD	1	29.208	86
	V2E9V	1776	M	ASD	3	27.368	13	2	15	FALSE		A2J5K	17	M	ASD	1	22.4	89.29	62.5	31.25	40.18	FALSE															X2V8T	1141	F	TD	1	28.649	643
	W3H7G	1848	M	ASD	2	27.335	17	2	19	FALSE		A9X6E	280	M	ASD	1	22.341	67.14	76.09	49.24	13.43	FALSE															X2W8Z	1142	F	ASD	1	20.698	0
	T5R5Q	1656	M	TD	2	27.335	3	0	3	TRUE		B9T7J	386	M	ASD	1	22.341	80.57	67.14	40.28	40.28	FALSE															X3P3Q	1144	M	TD	1	20.731	269
	E8D4V	637	F	ASD	1	27.302	12	0	12	FALSE		C7N8E	456	F	ASD	1	22.341	80.57	53.71	31.33	44.76	FALSE															X3R9Q	1145	F	ASD	1	27.828	4
	K9S5R	1019	M	ASD	1	27.302	15	4	19	FALSE		R8C4C	1506	M	ASD	1	22.341	89.52	85.05	120.85	67.14	FALSE															X3S6E	1146	M	ASD	1	27.072	10
	Q7X7P	1418	M	ASD	2	27.302	9	5	14	FALSE		M8Q5H	1170	M	TD	1	22.308	89.65	94.14	112.07	80.69	TRUE															X4G5C	1149	F	ASD	1	23.623	291
	V7B2K	1814	F	TD	2	27.302	1	1	2	TRUE		V5X2T	1806	M	ASD	1	22.308	94.14	103.1	49.31	67.24	FALSE															X4W5W	1151	F	ASD	1	23.655	296
	B4K9T	315	F	TD	2	27.269	1	2	3	TRUE		P2N8L	1254	M	ASD	1	22.3	98.65	80.72	58.3	67.26	FALSE															X5D6F	1152	M	TD	1	27.729	438
	F7Q5P	701	M	ASD	3	27.269	19	8	27	FALSE		Z3L3Z	2122	F	ASD	1	22.3	89.69	85.2	103.14	107.62	FALSE															X5H8D	1154	M	ASD	1	25.594	2
	T3Z4U	1638	M	ASD	1	27.236	21	3	24	FALSE		A7B4H	207	F	ASD	1	22.275	80.81	76.32	4.49	26.94	FALSE															X5K2F	1155	F	TD	1	29.996	527
	A7K5W	219	M	ASD	1	27.203	20	8	28	FALSE		G9Z5Y	788	M	ASD	1	22.242	89.92	80.93	22.48	26.98	FALSE															x5m7h	1156	F	ASD	1	23.327	117
	F5M6C	690	M	ASD	1	27.203	15	6	21	FALSE		Z9K9M	2184	F	TD	1	22.242	103.41	130.38	125.89	125.89	TRUE															X5T6Z	1157	F	TD	1	26.678	57
	J5V4B	908	M	ASD	2	27.203	14	5	19	FALSE		E5C5J	596	M	ASD	1	22.209	90.05	112.57	81.05	63.04	FALSE															X6J7N	1158	M	TD	1	24.082	261
	T3H5V	1626	M	ASD	2	27.203	11	6	17	FALSE		H2G5K	791	F	ASD	1	22.209	76.55	67.54	40.52	31.52	FALSE															X6U4N	1159	M	TD	2	28.616	431
	Q5R9R	1392	F	TD	1	27.203	2	0	2	TRUE		K5B6U	975	F	TD	1	22.209	90.05	108.06	85.55	81.05	TRUE															X7A5P	1160	M	ASD	1	20.764	6
	F2W3R	670	M	ASD	1	27.17	16	5	21	FALSE		A2Y7Z	41	M	ASD	1	22.2	94.59	90.09	85.59	81.08	FALSE															X7T7B	1162	M	ASD	1	28.518	1
	Y9K3E	2091	M	TD	2	27.17	1	1	2	TRUE		N9B7A	1244	F	TD	1	22.177	108.22	117.24	121.75	108.22	TRUE															X7X6F	1164	M	ASD	1	26.021	136
	J5L3E	904	F	TD	2	27.138	0	2	2	TRUE		R7G5N	1499	M	TD	1	22.177	99.2	112.73	121.75	99.2	TRUE															X7Y2J	1166	M	ASD	1	21.224	13
	A5R8E	161	F	ASD	1	27.138	18	4	22	FALSE		T6Z2D	1666	F	ASD	1	22.177	54.11	49.6	40.58	36.07	FALSE															X8E6D	1170	F	ASD	1	20.534	4
	A7C3R	212	M	ASD	1	27.105	10	4	14	FALSE		Q8C9T	1421	M	ASD	1	22.111	90.45	76.88	40.7	54.27	FALSE															X8M6N	1172	F	ASD	1	23.852	239
	H6Q6E	832	M	ASD	1	27.105	17	6	23	FALSE		V2C2L	1774	M	ASD	1	22.111	58.79	76.88	45.23	58.79	FALSE															X9E2B	1173	F	ASD	1	27.204	32
	E6W4W	621	F	TD	2	27.072	0	0	0	TRUE		Z3M3U	2123	F	ASD	2	22.111	99.5	76.88	58.79	90.45	FALSE															X9K9G	1175	M	ASD	1	22.9	3
	V8M2E	1825	F	ASD	2	27.072	16	1	17	FALSE		A2Q5N	29	F	TD	1	22.1	104.07	108.6	108.6	81.45	TRUE															X9R6E	1176	F	TD	1	28.616	579
	Z6A9K	2151	M	TD	3	27.072	5	1	6	TRUE		D9H4D	551	M	ASD	1	22.078	99.65	135.88	108.71	67.94	FALSE															X9Z2F	1180	M	ASD	1	19.384	109
	A5E9P	144	M	ASD	1	27.039	14	8	22	FALSE		F6J7S	697	M	TD	2	22.078	104.18	117.76	113.23	104.18	TRUE															Y2D9R	1181	F	TD	1	28.879	615
	T4X7B	1651	F	TD	1	27.039	1	0	1	TRUE		Y2V9B	2009	F	TD	2	22.078	117.76	81.53	113.23	77	TRUE															Y2G9Y	1182	M	ASD	1	21.191	0
	T9R3A	1691	F	TD	2	27.006	1	0	1	TRUE		Q5H4X	1389	F	ASD	1	22.012	81.77	59.06	13.63	40.89	FALSE															Y2L6J	1183	M	ASD	1	22.473	5
	C9L3R	476	M	ASD	1	26.973	5	4	9	FALSE		A3G2R	54	M	ASD	1	21.979	118.29	86.45	86.45	27.3	FALSE															Y2V5K	1185	F	TD	1	29.471	665
	P6P9U	1307	M	ASD	2	26.973	19	4	23	FALSE		J5H7M	903	M	ASD	1	21.979	81.9	22.75	13.65	13.65	FALSE															Y2V7F	1186	F	ASD	1	25.068	17
	P4U5X	1283	M	TD	1	26.973	3	0	3	TRUE		K8S3U	1008	F	ASD	1	21.979	77.35	91	31.85	36.4	FALSE															Y2V9B	1187	F	TD	1	22.078	18
	A4S6P	126	M	ASD	1	26.94	19	1	20	FALSE		L5F5V	1050	M	ASD	1	21.979	77.35	45.5	22.75	36.4	FALSE															Y3B7J	1188	M	ASD	1	23.228	3
	M5Z6N	1140	F	ASD	1	26.94	18	3	21	FALSE		P9Z8T	1349	M	ASD	1	21.979	100.1	91	31.85	27.3	FALSE															Y3D6A	1189	M	TD	1	18.76	8
	M8K5X	1167	M	ASD	2	26.94	11	8	19	FALSE		W2N8Y	1839	F	TD	1	21.979	109.2	141.04	127.39	104.65	TRUE															Y3E9A	1190	M	ASD	1	27.861	17
	Q4X8J	1381	M	ASD	2	26.94	19	8	27	FALSE		Y2D9R	1998	F	TD	1	21.979	118.29	104.65	109.2	100.1	TRUE															Y3X4P	1191	M	ASD	1	28.321	0
	S9Q7A	1610	M	ASD	2	26.94	17	8	25	FALSE		C2S4W	402	F	ASD	1	21.947	95.69	77.46	63.79	45.56	FALSE															Y4A8N	1192	M	ASD	1	25.462	435
	M2M3W	1103	F	TD	1	26.94	5	0	5	TRUE		V3S5N	1790	M	TD	1	21.947	104.8	95.69	127.58	91.13	TRUE															Y4R7F	1196	M	TD	1	18.169	154
	W9N5P	1916	F	TD	3	26.94	1	0	1	TRUE		B6M3X	339	M	ASD	1	21.914	82.14	73.01	27.38	63.89	FALSE															Y4T3Q	1197	M	ASD	1	25.232	345
	A7W4M	230	M	ASD	1	26.908	11	5	16	FALSE		E7A4M	626	M	TD	1	21.914	104.96	109.52	123.21	109.52	TRUE															Y5B4S	1199	F	ASD	2	28.978	544
	W9B6Y	1909	M	ASD	1	26.908	19	4	23	FALSE		J9Z7N	949	M	TD	1	21.914	95.83	91.27	109.52	104.96	TRUE															Y5C5W	1200	F	ASD	1	26.744	0
	D9Q4B	556	M	ASD	1	26.875	7	4	11	FALSE		W3L3L	1850	M	ASD	1	21.914	91.27	77.58	77.58	100.39	FALSE															Y5G3E	1201	F	ASD	1	24.444	54
	E3W8W	578	M	ASD	1	26.875	16	5	21	FALSE		Q9N6H	1429	M	ASD	1	21.881	68.55	86.83	22.85	27.42	FALSE															Y5L2J	1203	F	ASD	2	28.222	62
	G4K5L	731	M	ASD	1	26.842	19	5	24	FALSE		R6P4Y	1490	M	TD	2	21.848	105.27	151.04	151.04	141.89	TRUE															Y5M2Q	1204	M	ASD	1	29.733	5
	A2H2K	13	M	ASD	1	26.8	15	4	19	FALSE		A4Q2K	119	F	ASD	1	21.815	96.26	82.51	22.92	77.93	FALSE															Y5U9W	1205	M	ASD	1	28.879	0
	N8T8F	1240	M	ASD	1	26.776	8	4	12	FALSE		A9B4K	262	M	ASD	1	21.815	100.85	91.68	50.42	27.5	FALSE															Y5W6F	1207	M	ASD	1	18.76	2
	A3F6Z	53	F	ASD	1	26.743	15	6	21	FALSE		R8B4U	1505	M	TD	2	21.815	128.35	119.18	110.02	100.85	TRUE															Y6M4M	1214	M	ASD	1	28.682	96
	A3X3E	83	M	ASD	1	26.743	19	7	26	FALSE		V5V6J	1805	M	ASD	1	21.782	82.64	82.64	32.14	32.14	FALSE															Y6M7S	1215	M	ASD	1	25.495	19
	N4X4A	1199	M	ASD	3	26.743	15	3	18	FALSE		B2G5F	285	F	ASD	1	21.717	92.09	87.49	101.3	96.7	FALSE															Y6N3V	1216	M	ASD	1	24.543	20
	A3T2R	78	M	ASD	1	26.71	17	8	25	FALSE		P2R5Z	1257	M	ASD	1	21.717	78.28	96.7	23.02	23.02	FALSE															Y6P6J	1217	F	ASD	1	30.489	210
	F7X6K	705	M	ASD	2	26.71	11	7	18	FALSE		R3F4R	1449	M	ASD	1	21.717	78.28	55.26	23.02	32.23	FALSE															Y6S9W	1218	M	ASD	1	29.832	155
	N2Z6G	1188	M	ASD	1	26.71	9	6	15	FALSE		Y8R8U	2080	M	ASD	2	21.717	82.88	92.09	59.86	55.26	FALSE															Y6V6A	1219	M	ASD	1	22.965	48
	Y5C5W	2030	F	ASD	1	26.7	20	7	27	FALSE		Z7H3W	2165	M	ASD	1	21.7	82.95	87.56	59.91	41.47	FALSE															Y6X3H	1220	M	TD	2	29.963	140
	E6G4P	610	M	ASD	1	26.678	17	4	21	FALSE		L8P9H	1089	F	ASD	1	21.684	83.01	83.01	50.73	73.79	FALSE															Y7H4L	1222	M	TD	1	20.271	42
	G5K7H	738	M	ASD	1	26.678	19	8	27	FALSE		P2D6R	1249	M	ASD	1	21.684	92.23	64.56	83.01	59.95	FALSE															Y7H5V	1223	M	ASD	1	24.05	34
	G6T8L	748	F	ASD	2	26.678	17	6	23	FALSE		B6M9W	340	M	TD	1	21.651	96.99	92.37	115.47	83.14	TRUE															Y7Y4Z	1227	M	TD	1	23.655	85
	K6E2N	986	M	ASD	1	26.678	15	6	21	FALSE		B9S2Z	385	F	TD	1	21.651	101.61	106.23	115.47	83.14	TRUE															Y7Z9J	1228	M	ASD	2	21.454	22
	P6N2R	1305	M	ASD	1	26.645	20	6	26	FALSE		E8Z7N	649	M	ASD	1	21.651	78.52	60.04	46.19	23.09	FALSE															Y8A8S	1229	F	ASD	2	18.793	10
	G7X9M	768	F	TD	2	26.612	2	0	2	TRUE		X6U4N	1966	M	TD	1	21.618	111.02	124.9	115.64	106.39	TRUE															Y8J7Y	1231	M	TD	1	28.781	528
	V2P6P	1782	M	TD	2	26.612	3	0	3	TRUE		F2L4J	665	M	ASD	1	21.585	78.76	83.39	50.96	55.59	FALSE															Y8N8M	1232	F	ASD	1	24.871	192
	A5A6T	138	M	ASD	1	26.579	20	5	25	FALSE		Z3F2G	2120	F	TD	2	21.585	97.29	143.62	129.72	101.92	TRUE															Y8P6L	1234	M	ASD	1	20.6	9
	A5G4P	147	M	ASD	1	26.546	20	8	28	FALSE		C6P6C	447	M	ASD	1	21.552	78.88	83.52	60.32	60.32	FALSE															Y8R6M	1235	M	TD	1	25.068	185
	C3U8Q	412	M	ASD	1	26.546	17	3	20	FALSE		Q3J6X	1365	M	ASD	1	21.52	13.94	69.7	9.29	18.59	FALSE															Y8U5K	1237	M	ASD	1	29.996	73
	N7F2X	1224	M	ASD	1	26.546	0	0	0	FALSE		T8C6Q	1674	M	TD	1	21.52	102.23	111.52	106.88	83.64	TRUE															Y9B6F	1239	M	ASD	1	25.758	4
	U8U7G	1764	F	ASD	1	26.546	18	3	21	FALSE		L5Y9Q	1060	M	TD	1	21.487	102.39	116.35	107.04	93.08	TRUE															Y9D6G	1240	F	ASD	1	24.444	171
	M6Z9U	1154	M	TD	2	26.546	1	0	1	TRUE		E4N8T	588	F	ASD	2	21.479	83.8	69.84	74.49	79.15	FALSE															Y9L3L	1241	M	ASD	2	27.499	303
	U4P3P	1720	M	TD	1	26.546	7	1	8	TRUE		N4X4A	1199	M	ASD	2	21.454	121.19	121.19	69.92	79.24	FALSE															Y9R5D	1245	M	ASD	1	28.452	42
	F8B2V	707	M	TD	2	26.513	4	1	5	TRUE		Y7Z9J	2067	M	ASD	2	21.454	93.22	93.22	79.24	74.58	FALSE															Y9W6K	1247	M	ASD	1	24.115	127
	M7U4X	1159	F	TD	1	26.513	1	0	1	TRUE		A7B7N	209	M	ASD	2	21.421	51.35	84.03	60.69	56.02	FALSE															Z2A6A	1248	M	ASD	1	27.401	0
	A2C5T	5	M	ASD	1	26.5	15	6	21	FALSE		T5P7K	1655	F	ASD	1	21.421	9.34	18.67	42.01	14	FALSE															Z2f4z	1249	M	ASD	1	19.023	22
	C6Y3H	449	M	TD	1	26.48	14	5	19	TRUE		F8K9W	711	M	ASD	1	21.388	79.48	65.46	37.4	42.08	FALSE															Z2G8L	1250	M	ASD	1	28.189	30
	T4Y5M	1652	F	TD	2	26.48	5	2	7	TRUE		G4S4X	733	M	ASD	1	21.388	93.51	65.46	70.13	74.81	FALSE															Z2N9Y	1252	F	TD	1	18.99	66
	C9C2C	468	M	ASD	2	26.448	13	3	16	FALSE		N2J3L	1184	M	ASD	1	21.388	84.16	56.11	4.68	32.73	FALSE															Z3B7S	1253	M	ASD	1	23.261	33
	J4G3N	892	M	ASD	3	26.448	10	1	11	FALSE		Q3A2Q	1362	F	ASD	1	21.388	46.76	65.46	23.38	18.7	FALSE															Z3L3Z	1258	F	ASD	1	22.341	352
	S6Z4P	1582	M	ASD	1	26.448	6	5	11	FALSE		Q4S7P	1380	M	ASD	1	21.322	79.73	89.11	60.97	18.76	FALSE															Z3M3U	1259	F	ASD	1	22.111	55
	D9H5N	552	M	TD	3	26.415	4	0	4	TRUE		W4K8G	1868	M	ASD	1	21.322	56.28	46.9	18.76	23.45	FALSE															z3u7v	1260	M	ASD	1	24.707	2
	L5U9Z	1057	M	ASD	2	26.415	6	4	10	FALSE		U4Z7L	1725	M	ASD	1	21.3	79.81	89.2	61.03	65.73	FALSE															Z3W7W	1261	M	ASD	1	27.992	10
	A9W5A	278	M	ASD	1	26.382	19	8	27	FALSE		N7K7P	1227	F	TD	2	21.29	108.03	93.94	131.52	131.52	TRUE															Z3Y3U	1262	F	ASD	1	29.011	0
	M2W7A	1105	F	ASD	1	26.382	20	5	25	FALSE		Q7V5S	1416	M	ASD	1	21.257	94.09	56.45	18.82	70.56	FALSE															Z4B4N	1263	F	ASD	1	28.945	19
	N4X4Y	1200	M	ASD	3	26.382	5	4	9	FALSE		C9J5X	473	M	ASD	1	21.224	94.23	51.83	42.4	65.96	FALSE															Z4H7K	1264	F	ASD	1	28.945	31
	X3S6R	1942	F	ASD	1	26.382	18	7	25	FALSE		K8L7U	1006	M	ASD	1	21.224	98.94	108.37	94.23	84.81	FALSE															Z4Q8F	1265	M	ASD	1	20.928	103
	Z2T2M	2113	M	ASD	1	26.382	14	3	17	FALSE		X7Y2J	1977	M	ASD	1	21.224	94.23	89.52	61.25	70.67	FALSE															Z4R6E	1266	M	ASD	1	20.403	3
	R6W8B	1496	M	TD	2	26.382	0	0	0	TRUE		T7N3P	1671	M	ASD	1	21.191	75.5	70.78	37.75	42.47	FALSE															z4r8a	1267	M	ASD	1	25.232	5
	M3B3S	1108	M	ASD	1	26.349	19	1	20	FALSE		Y2G9Y	1999	M	ASD	2	21.191	84.94	84.94	47.19	47.19	FALSE															Z4V7R	1268	M	TD	1	27.04	246
	D4J3G	503	M	ASD	1	26.316	10	3	13	FALSE		Y5A3B	2027	F	TD	1	21.191	84.94	108.54	132.13	127.41	TRUE															Z5A9J	1269	F	TD	1	20.961	158
	E4Q4R	589	M	ASD	2	26.316	8	4	12	FALSE		A2P2N	27	M	ASD	1	21.158	61.44	51.99	4.73	14.18	FALSE															Z5J2R	1270	F	ASD	1	24.345	0
	V7Q4T	1818	M	ASD	2	26.316	3	2	5	FALSE		B9Q4U	382	M	ASD	2	21.158	113.43	122.88	89.8	70.9	FALSE															Z5T7E	1271	F	ASD	1	19.253	11
	V5G7S	1800	M	ASD	1	26.3	14	7	21	FALSE		S8K9K	1598	M	ASD	1	21.158	51.99	51.99	9.45	18.91	FALSE															Z6M8Y	1276	F	TD	1	22.834	8
	E4C3A	582	M	ASD	2	26.283	15	4	19	FALSE		R3P5T	1456	M	ASD	1	21.125	94.67	71.01	33.14	47.34	FALSE															Z6U2X	1277	M	ASD	1	21.093	3
	J4J4M	895	M	ASD	1	26.283	13	5	18	FALSE		T8R5G	1678	M	ASD	2	21.125	85.21	75.74	85.21	75.74	FALSE															Z6V5X	1278	F	TD	1	26.481	241
	S9K2P	1608	M	ASD	2	26.283	12	2	14	FALSE		Q7A2U	1406	M	ASD	1	21.092	80.6	75.86	33.19	47.41	FALSE															Z7B8U	1279	F	ASD	1	20.173	3
	C8B3E	460	F	ASD	2	26.251	12	6	18	FALSE		A7U2D	227	F	ASD	1	21.06	85.47	80.72	4.75	61.73	FALSE															Z7D4F	1280	M	ASD	1	20.403	1
	Q4R8S	1378	F	ASD	2	26.251	8	6	14	FALSE		B5Z4P	332	M	TD	2	21.06	104.46	99.72	113.96	113.96	TRUE															Z7E2E	1281	M	ASD	1	29.635	1
	Z6W7N	2159	M	ASD	1	26.251	17	3	20	FALSE		E9Z8Y	658	M	ASD	1	21.06	71.23	75.97	37.99	47.48	FALSE															Z7H3W	1282	M	ASD	1	21.75	2
	E9C9R	651	M	ASD	1	26.218	8	1	9	FALSE		E6G9D	611	F	TD	2	21.027	99.87	128.41	133.16	80.85	TRUE															Z7M3M	1283	M	ASD	1	27.894	32
	S2X8A	1533	M	ASD	2	26.218	17	3	20	FALSE		M9Q9Y	1178	M	ASD	1	20.994	80.98	223.87	61.92	42.87	FALSE															Z7N5P	1284	F	ASD	1	28.879	11
	Y5W6F	2037	M	ASD	2	26.218	12	7	19	FALSE		D8P3U	543	M	ASD	1	20.961	100.19	114.5	109.73	38.17	FALSE															Z7Q6B	1285	M	ASD	1	21.257	2
	Y9W3E	2099	F	ASD	1	26.218	20	5	25	FALSE		Q6N2N	1402	M	TD	1	20.961	85.87	90.64	104.96	62.02	TRUE															Z7T4Z	1286	F	ASD	1	28.945	38
	y8v7m	2083	F	ASD	1	26.2	20	6	26	FALSE		A4C7R	97	F	TD	1	20.928	105.12	90.79	143.35	86.01	TRUE															Z7Y2C	1288	M	ASD	1	28.781	0
	N2Y7K	1187	F	ASD	1	26.185	16	6	22	FALSE		A7S6S	226	M	ASD	1	20.928	86.01	71.67	4.78	23.89	FALSE															Z9K9M	1294	F	TD	1	22.243	309
	U4G9D	1718	M	ASD	1	26.185	12	2	14	FALSE		L8G8M	1085	F	TD	1	20.928	86.01	90.79	109.9	71.67	TRUE															Z9V9F	1296	M	ASD	1	25.265	67
	A4Y5U	136	M	ASD	1	26.152	15	7	22	FALSE		K8L4C	1005	M	TD	2	20.895	124.43	124.43	119.65	124.43	TRUE
	K7C2N	992	F	TD	1	26.119	1	0	1	TRUE		Q2F3V	1351	F	ASD	1	20.895	110.07	81.36	62.22	19.14	FALSE
	X2R9P	1926	M	ASD	1	26.1	20	8	28	FALSE		A5T4P	165	M	ASD	1	20.862	52.73	52.73	4.79	57.52	FALSE
	C4J5F	421	F	TD	1	26.086	2	0	2	TRUE		J9E5N	943	M	TD	1	20.862	86.28	100.66	115.04	95.87	TRUE
	V3K2W	1789	M	TD	1	26.086	2	3	5	TRUE		K4G8L	967	M	ASD	1	20.862	81.49	110.25	33.55	47.93	FALSE
	A4Q6Z	121	M	TD	2	26.053	5	0	5	TRUE		W6Q5M	1887	M	TD	1	20.862	105.45	91.07	110.25	71.9	TRUE
	C2B9J	395	M	ASD	1	26.021	13	4	17	FALSE		V2R3K	1784	M	ASD	1	20.8	86.54	72.12	9.62	33.65	FALSE
	C9R3B	480	F	ASD	1	26.021	22	4	26	FALSE		X5W4Z	1959	M	ASD	1	20.797	81.74	91.36	48.08	43.28	FALSE
	D4F4J	501	M	TD	2	26	5	0	5	TRUE		N9A9B	1243	M	TD	1	20.764	110.77	96.32	130.03	101.14	TRUE
	S7L6K	1585	F	TD	2	25.988	5	1	6	TRUE		D7X7P	536	M	TD	1	20.731	106.12	130.24	120.59	110.94	TRUE
	F7X5A	704	M	TD	3	25.955	1	0	1	TRUE		G7T3L	766	F	TD	1	20.731	101.3	125.42	110.94	82	TRUE
	H2G7F	792	M	ASD	1	25.955	18	3	21	FALSE		U3A3A	1707	M	TD	1	20.731	96.47	82	96.47	72.36	TRUE
	S4L9A	1548	F	TD	3	25.955	2	0	2	TRUE		J2E4H	866	F	TD	1	20.698	106.29	125.62	120.78	86.96	TRUE
	N2X6S	1186	F	ASD	1	25.922	19	8	27	FALSE		J4P6R	898	F	TD	2	20.698	106.29	120.78	120.78	111.12	TRUE
	N5X8R	1208	M	ASD	2	25.922	17	8	25	FALSE		E6X6M	622	M	ASD	1	20.665	87.1	67.75	62.91	38.71	FALSE
	P8X4Z	1335	M	ASD	2	25.922	17	5	22	FALSE		E7V8H	634	M	ASD	1	20.665	101.62	72.59	67.75	77.43	FALSE
	R9A8S	1516	M	ASD	3	25.922	16	4	20	FALSE		F4L6T	683	M	ASD	2	20.665	87.1	77.43	48.39	38.71	FALSE
	J8T8G	939	M	ASD	1	25.823	15	5	20	FALSE		X5T6Z	1957	F	TD	2	20.665	87.1	111.3	82.26	77.43	TRUE
	K7E8B	994	M	ASD	1	25.823	4	7	11	FALSE		N7H2Y	1225	M	ASD	1	20.632	87.24	96.94	63.01	58.16	FALSE
	A3Q9F	72	M	ASD	1	25.791	18	8	26	FALSE		Q4H7Q	1375	M	ASD	1	20.632	96.94	87.24	67.86	38.77	FALSE
	B6B6X	333	M	ASD	1	25.791	4	3	7	FALSE		G4U4M	734	M	ASD	2	20.6	106.8	82.52	82.52	67.96	FALSE
	E2J6T	565	M	ASD	1	25.758	14	6	20	FALSE		M3L5M	1113	M	ASD	1	20.567	97.24	68.07	4.86	43.76	FALSE
	P5W7V	1297	F	ASD	1	25.758	12	4	16	FALSE		S9K3A	1609	M	ASD	1	20.534	97.4	77.92	68.18	73.05	FALSE
	W9G5L	1913	M	ASD	1	25.758	19	7	26	FALSE		X7U5A	1974	F	TD	2	20.534	97.4	97.4	116.88	82.79	TRUE
	W7C3X	1894	F	ASD	1	25.7	20	7	27	FALSE		J5L3E	904	F	TD	1	20.501	87.8	73.17	53.66	19.51	TRUE
	G5Y5N	742	F	ASD	1	25.659	11	7	18	FALSE		X3P3Q	1937	M	TD	2	20.501	126.82	126.82	146.33	131.7	TRUE
	H6R7J	833	M	ASD	1	25.659	14	3	17	FALSE		Y6D7Z	2039	F	ASD	1	20.501	97.56	87.8	53.66	73.17	FALSE
	F3C9T	674	M	ASD	1	25.641	9	5	14	FALSE		X8E6D	1981	F	ASD	1	20.5	82.93	73.17	24.39	24.39	FALSE
	L6E3U	1063	M	TD	1	25.626	2	0	2	TRUE		Z7D4F	2162	M	ASD	1	20.4	39.22	78.43	24.51	19.61	FALSE
	D8G5S	542	M	ASD	2	25.626	11	3	14	FALSE		C5L9L	436	M	ASD	1	20.37	83.46	73.64	49.09	58.91	FALSE
	E9P5Z	653	F	ASD	1	25.626	9	7	16	FALSE		B4S5B	321	F	ASD	1	20.337	98.34	93.43	122.93	132.76	FALSE
	A3B5Z	49	M	TD	1	25.6	4	0	4	TRUE		P8Y2Y	1336	M	ASD	1	20.337	83.59	93.43	34.42	39.34	FALSE
	B4R9K	320	F	ASD	1	25.593	22	6	28	FALSE		B2M3T	291	M	ASD	1	20.304	103.43	113.28	113.28	98.5	FALSE
	V3Y9U	1791	F	ASD	1	25.593	10	0	10	FALSE		Y7H4L	2057	M	TD	2	20.304	113.28	118.2	123.13	78.8	TRUE
	E4T8Q	592	F	TD	1	25.561	0	0	0	TRUE		Z6P8N	2154	M	ASD	2	20.304	98.5	88.65	98.5	73.88	FALSE
	D4N9U	506	F	ASD	1	25.561	12	6	18	FALSE		J9W8Q	948	M	ASD	1	20.271	103.6	74	74	39.47	FALSE
	E4G4A	584	M	ASD	1	25.561	16	4	20	FALSE		K5K9S	982	M	ASD	1	20.271	98.66	98.66	64.13	44.4	FALSE
	S6W6C	1579	M	ASD	1	25.561	13	4	17	FALSE		L2X4R	1029	F	ASD	1	20.271	74	88.8	44.4	49.33	FALSE
	V2E6Q	1775	M	ASD	1	25.561	7	1	8	FALSE		A7B8L	211	F	ASD	1	20.238	74.12	49.41	29.65	39.53	FALSE
	A6F9K	185	M	TD	1	25.528	5	0	5	TRUE		A8M3R	246	F	ASD	1	20.238	74.12	59.29	19.76	34.59	FALSE
	P4T3J	1282	M	ASD	1	25.528	10	2	12	FALSE		D3C6U	490	F	ASD	1	20.238	79.06	74.12	64.24	24.71	FALSE
	U7B2N	1747	F	ASD	1	25.5	19	6	25	FALSE		J6X6L	921	M	TD	2	20.238	103.77	113.65	113.65	93.88	TRUE
	V8Y2R	1828	F	TD	2	25.495	5	0	5	TRUE		Q3C6U	1363	M	TD	1	20.238	88.94	123.53	148.24	84	TRUE
	D5R3S	519	F	ASD	1	25.462	6	6	12	FALSE		M5G2G	1132	M	ASD	2	20.205	89.09	103.93	79.19	79.19	FALSE
	A6U4K	203	M	ASD	1	25.429	19	7	26	FALSE		Q4R8S	1378	F	ASD	1	20.205	84.14	74.24	64.34	69.29	FALSE
	P9K6Q	1342	M	ASD	1	25.396	13	6	19	FALSE		Q6L8X	1401	F	ASD	1	20.205	49.49	74.24	29.7	44.54	FALSE
	W7K3V	1899	M	TD	2	25.396	6	1	7	TRUE		A2R5U	32	M	ASD	1	20.2	99.01	79.21	64.36	34.65	FALSE
	D6T9G	526	M	ASD	1	25.363	18	1	19	FALSE		V7G5A	1816	M	ASD	1	20.2	89.11	89.11	99.01	108.91	FALSE
	P5N5V	1290	F	ASD	1	25.363	19	7	26	FALSE		Z7B8U	2161	F	ASD	1	20.2	64.36	59.41	14.85	34.65	FALSE
	P7P5F	1318	F	ASD	1	25.363	19	6	25	FALSE		J4K7A	896	M	ASD	2	20.14	119.17	124.13	99.3	89.37	FALSE
	W4E3V	1865	M	TD	2	25.363	6	0	6	TRUE		Q3P9N	1367	M	TD	1	20.14	129.1	124.13	119.17	109.24	TRUE
	B4L8D	317	M	ASD	1	25.331	16	4	20	FALSE		Q4Z8K	1383	M	TD	1	20.14	89.37	89.37	99.3	79.44	TRUE
	V2R8L	1785	M	ASD	1	25.3	16	8	24	FALSE		R4V8R	1467	M	ASD	2	20.14	114.2	124.13	109.24	99.3	FALSE
	z4r8a	2137	M	ASD	1	25.3	20	8	28	FALSE		Q8H9Q	1423	M	ASD	1	20.107	64.65	69.63	44.76	44.76	FALSE
	A9C6M	264	M	ASD	1	25.298	9	4	13	FALSE		Y5L2J	2033	F	ASD	1	20.107	89.52	84.55	24.87	64.65	FALSE
	C7V7R	457	M	ASD	1	25.298	10	3	13	FALSE		Z5A9J	2141	F	TD	1	20.074	89.67	114.58	134.5	84.69	TRUE
	P9D8H	1340	M	ASD	1	25.298	5	0	5	FALSE		E6F3W	609	F	TD	1	20.041	89.82	104.79	124.74	99.8	TRUE
	J3M8K	884	M	ASD	2	25.265	9	2	11	FALSE		R8J9T	1509	M	ASD	1	20.041	89.82	84.83	24.95	49.9	FALSE
	N6P2P	1216	M	ASD	1	25.265	10	5	15	FALSE		W8Q6A	1906	M	ASD	1	20.041	99.8	94.81	64.87	64.87	FALSE
	P5P6Z	1292	M	ASD	1	25.232	20	2	22	FALSE		C8B7U	461	F	ASD	1	20.008	74.97	74.97	10	39.98	FALSE
	Z5Z4C	2149	F	ASD	1	25.232	14	1	15	FALSE		E4Q7W	591	M	ASD	1	20.008	84.97	79.97	64.97	84.97	FALSE
	N8H2Z	1236	M	ASD	1	25.199	11	1	12	FALSE		W6L2R	1884	M	ASD	1	20.008	84.97	94.96	29.99	84.97	FALSE
	T8T3Y	1683	M	TD	1	25.199	1	0	1	TRUE		W3Q6T	1854	M	ASD	1	19.975	100.13	100.13	65.08	50.06	FALSE
	V7Y3Z	1821	M	TD	3	25.199	5	0	5	TRUE		M3Z4Q	1120	F	TD	2	19.943	85.24	95.27	110.31	85.24	TRUE
	A9P5P	275	M	TD	2	25.166	2	0	2	TRUE		T9P7P	1690	F	ASD	1	19.943	100.29	90.26	40.11	70.2	FALSE
	R4Y7C	1470	M	ASD	1	25.166	20	5	25	FALSE		H6D3L	830	M	ASD	1	19.91	85.38	80.36	35.16	40.18	FALSE
	D4S2Z	508	M	ASD	1	25.133	20	3	23	FALSE		W5X5J	1880	F	TD	1	19.91	130.59	125.57	125.57	85.38	TRUE
	P9P8B	1344	M	ASD	1	25.133	12	4	16	FALSE		Y2L3Q	2000	M	ASD	1	19.9	100.5	75.38	65.33	65.33	FALSE
	U5P7G	1731	M	ASD	1	25.133	20	4	24	FALSE		B4X8Q	324	M	ASD	1	19.877	85.53	75.46	65.4	40.25	FALSE
	Y6X3H	2054	M	TD	1	25.133	0	0	0	TRUE		Q7T7Y	1415	M	ASD	2	19.877	90.56	80.5	65.4	80.5	FALSE
	G5V7N	740	M	ASD	1	25.101	19	4	23	FALSE		C9C2C	468	M	ASD	1	19.844	110.86	95.75	70.55	75.59	FALSE
	J4M8X	897	F	ASD	1	25.101	18	4	22	FALSE		K4T4U	971	F	TD	1	19.844	85.67	65.51	65.51	30.24	TRUE
	A2Z2G	43	F	ASD	1	25.1	19	6	25	FALSE		V7W4W	1820	M	ASD	1	19.811	85.81	85.81	55.52	60.57	FALSE
	Y2V7F	2008	F	ASD	1	25.1	16	8	24	FALSE		Y9P8U	2096	F	TD	2	19.811	111.05	100.95	111.05	100.95	TRUE
	A2C9K	7	M	TD	2	25.068	2	0	2	TRUE		U9G8X	1768	F	ASD	1	19.8	90.91	65.66	15.15	20.2	FALSE
	A6E2G	182	F	ASD	1	25.068	10	8	18	FALSE		D4R6W	507	M	TD	1	19.778	106.18	80.9	85.95	75.84	TRUE
	F4E7B	680	M	ASD	1	25.068	15	2	17	FALSE		R6L4E	1489	F	ASD	1	19.778	106.18	80.9	65.73	60.67	FALSE
	H7J9U	838	M	ASD	1	25.068	12	3	15	FALSE		D2S3J	488	M	TD	1	19.745	101.29	101.29	116.49	91.16	TRUE
	J9B6Q	942	M	ASD	1	25.068	19	7	26	FALSE		H6R9R	834	M	ASD	1	19.745	101.29	86.1	65.84	50.65	FALSE
	M2D3F	1101	F	ASD	1	25.068	15	8	23	FALSE		R2J3N	1441	F	ASD	1	19.745	101.29	121.55	10.13	20.26	FALSE
	Y8R6M	2079	M	TD	3	25.068	2	0	2	TRUE		T4J8W	1642	F	ASD	1	19.745	60.77	60.77	55.71	50.65	FALSE
	P5L5U	1289	F	TD	1	25.035	0	0	0	TRUE		Z9M8Q	2185	M	TD	1	19.745	157	126.61	136.74	106.36	TRUE
	A4F2L	101	F	ASD	1	25.002	1	5	6	FALSE		J7K2P	927	F	ASD	2	19.713	101.46	101.46	101.46	60.87	FALSE
	R2R9K	1444	M	ASD	1	25.002	10	6	16	FALSE		J7S7Z	931	M	TD	2	19.713	106.53	86.24	96.38	121.75	TRUE
	H9Z9Y	862	M	ASD	1	24.969	19	5	24	FALSE		A2F6A	8	M	ASD	1	19.7	91.37	86.29	25.38	25.38	FALSE
	E2T6S	570	F	TD	2	24.936	4	2	6	TRUE		M5W3M	1138	M	TD	1	19.7	86.29	81.22	116.75	86.29	TRUE
	C3X7Z	415	F	ASD	1	24.903	19	7	26	FALSE		E5E5K	598	M	TD	1	19.68	91.46	96.54	116.87	86.38	TRUE
	Y8N8M	2075	F	ASD	1	24.9	16	4	20	FALSE		E7T4Q	633	F	ASD	1	19.647	101.8	86.53	50.9	NA	FALSE
	M4K9K	1121	M	ASD	1	24.871	20	5	25	FALSE		P5T4U	1293	F	ASD	1	19.647	91.62	71.26	66.17	35.63	FALSE
	R7Y8Q	1503	M	ASD	1	24.871	10	5	15	FALSE		X2V8T	1929	F	TD	2	19.614	117.26	107.07	127.46	91.77	TRUE
	T8S3S	1681	M	ASD	1	24.871	22	2	24	FALSE		Z7A9L	2160	M	ASD	1	19.6	102.04	86.73	91.84	30.61	FALSE
	U6G2J	1738	M	ASD	1	24.871	19	1	20	FALSE		C5E7M	430	F	TD	1	19.581	107.25	86.82	127.67	122.57	TRUE
	A6W2Q	204	M	ASD	1	24.838	17	8	25	FALSE		A8Z8M	258	F	ASD	1	19.548	86.97	76.73	66.5	61.39	FALSE
	E6L8H	615	M	ASD	1	24.838	15	4	19	FALSE		M8K5X	1167	M	ASD	1	19.548	71.62	76.73	51.16	61.39	FALSE
	N4B4N	1196	M	ASD	1	24.838	15	8	23	FALSE		D5L2X	516	M	ASD	1	19.515	112.73	81.99	40.99	30.75	FALSE
	Q2Y4W	1361	F	ASD	1	24.838	20	3	23	FALSE		L5X2A	1058	M	ASD	1	19.515	102.49	87.11	51.24	66.62	FALSE
	T3H9M	1627	M	ASD	1	24.838	17	7	24	FALSE		T6Z8P	1667	F	ASD	1	19.515	81.99	76.86	46.12	35.87	FALSE
	K7C6E	993	F	TD	2	24.805	3	0	3	TRUE		W6M6C	1885	M	TD	1	19.515	112.73	107.61	97.36	102.49	TRUE
	J8Z9H	941	M	ASD	1	24.805	19	5	24	FALSE		A5X6Y	172	M	ASD	1	19.45	82.26	71.98	5.14	35.99	FALSE
	S4N4A	1549	M	ASD	1	24.772	10	7	17	FALSE		C8Z4P	467	M	ASD	1	19.45	66.84	77.12	30.85	35.99	FALSE
	J4Z8F	901	M	TD	2	24.739	6	0	6	TRUE		V9S5H	1834	M	TD	1	19.45	87.4	87.4	128.53	82.26	TRUE
	G8R2N	774	M	ASD	1	24.739	15	4	19	FALSE		Q2U5F	1359	M	TD	1	19.384	108.34	87.7	82.54	87.7	TRUE
	L6T8W	1069	M	ASD	1	24.706	20	8	28	FALSE		W6R6R	1889	M	TD	1	19.384	92.86	108.34	128.97	103.18	TRUE
	Y6K4L	2044	M	ASD	1	24.706	10	5	15	FALSE		A8R9F	250	M	ASD	1	19.351	108.52	56.84	51.68	41.34	FALSE
	z3u7v	2126	M	ASD	1	24.7	19	7	26	FALSE		J4V5K	900	M	ASD	1	19.351	87.85	103.35	103.35	87.85	FALSE
	A3P6S	71	M	ASD	1	24.674	14	4	18	FALSE		M7V4S	1160	M	ASD	2	19.351	103.35	98.19	67.18	62.01	FALSE
	D6Y3E	528	M	ASD	2	24.674	20	4	24	FALSE		U4V9E	1724	M	TD	2	19.351	103.35	98.19	124.02	82.68	TRUE
	G5Y4Q	741	M	ASD	1	24.674	13	7	20	FALSE		S6P8Y	1577	M	ASD	1	19.318	93.18	82.82	36.24	62.12	FALSE
	H4Z6N	823	M	ASD	1	24.674	19	0	19	FALSE		A2R6F	33	M	ASD	1	19.3	82.9	88.08	98.45	62.18	FALSE
	M9X8Y	1180	M	ASD	2	24.674	9	1	10	FALSE		W6B4N	1882	M	TD	1	19.3	93.26	77.72	124.35	88.08	TRUE
	Y7Y4Z	2066	M	TD	2	24.674	2	0	2	TRUE		Z5T7E	2146	F	ASD	1	19.3	93.26	88.08	103.63	88.08	FALSE
	A4C4X	96	M	ASD	1	24.641	16	6	22	FALSE		F5U3G	693	M	ASD	1	19.285	82.97	72.6	72.6	51.85	FALSE
	A4Q8J	122	M	ASD	1	24.641	8	8	16	FALSE		P8X3D	1334	M	ASD	1	19.285	103.71	98.52	51.85	51.85	FALSE
	F8B9F	708	M	ASD	2	24.608	7	4	11	FALSE		U2F8V	1699	M	TD	1	19.285	93.34	103.71	129.63	103.71	TRUE
	H8W5Y	857	F	ASD	1	24.608	10	4	14	FALSE		A9S6H	276	M	ASD	1	19.253	93.49	93.49	57.13	67.52	FALSE
	S5N6V	1564	F	ASD	1	24.608	17	4	21	FALSE		P9G5K	1341	M	ASD	1	19.253	93.49	93.49	41.55	41.55	FALSE
	T3S5H	1634	M	ASD	1	24.608	11	3	14	FALSE		B9Q6D	383	M	TD	2	19.22	114.46	104.06	119.67	93.65	TRUE
	X2B4F	1921	M	ASD	1	24.6	20	6	26	FALSE		C9Q8H	479	F	ASD	1	19.22	88.45	83.25	20.81	46.83	FALSE
	A3N4D	68	M	ASD	1	24.575	14	5	19	FALSE		F8G9C	710	F	TD	1	19.22	104.06	104.06	130.07	93.65	TRUE
	A3Y8A	87	M	ASD	1	24.575	18	2	20	FALSE		S5Z8E	1569	F	ASD	1	19.154	41.77	26.1	5.22	20.88	FALSE
	A3Z2U	88	M	ASD	1	24.575	15	3	18	FALSE		C9Z7V	483	M	ASD	1	19.121	88.91	109.83	52.3	52.3	FALSE
	N6Q4E	1217	F	ASD	1	24.575	18	9	27	FALSE		Q9Y4F	1433	M	TD	1	19.121	104.6	109.83	78.45	78.45	TRUE
	P7P6D	1319	F	TD	2	24.575	4	0	4	TRUE		A3D2V	51	M	ASD	1	19.088	89.06	78.58	36.67	52.39	FALSE
	S6H4F	1573	F	TD	2	24.575	1	0	1	TRUE		E2T8N	571	M	ASD	1	19.088	94.3	83.82	68.11	62.87	FALSE
	H3H7B	806	M	TD	1	24.542	1	1	2	TRUE		H4D7A	817	F	ASD	2	19.088	104.78	73.34	68.11	83.82	FALSE
	K9S3V	1018	M	TD	2	24.542	1	0	1	TRUE		T4S2Q	1647	F	TD	1	19.088	120.49	125.73	125.73	78.58	TRUE
	C4Z3A	427	M	ASD	1	24.542	17	6	23	FALSE		V5T8Q	1803	F	ASD	1	19.088	89.06	89.06	104.78	52.39	FALSE
	G7X5J	767	F	ASD	1	24.542	18	6	24	FALSE		a3n3s	67	M	ASD	1	19.055	104.96	94.46	89.22	83.97	FALSE
	P8K5E	1330	M	ASD	1	24.542	20	6	26	FALSE		B4P6Q	319	M	ASD	2	19.055	94.46	99.71	52.48	26.24	FALSE
	Y6N3V	2047	M	ASD	1	24.542	15	5	20	FALSE		B2R7M	295	M	ASD	1	19.023	89.37	89.37	57.82	84.11	FALSE
	E6H7P	612	F	TD	2	24.509	3	0	3	TRUE		P7T5U	1321	M	ASD	1	19.023	42.05	89.37	21.03	42.05	FALSE
	A6X5D	205	M	ASD	1	24.509	12	5	17	FALSE		Q6S2D	1404	M	ASD	1	19.023	84.11	105.14	47.31	36.8	FALSE
	K3A2U	959	F	ASD	1	24.509	11	1	12	FALSE		Z2f4z	2102	M	ASD	2	19.023	105.14	89.37	99.88	68.34	FALSE
	V4R2C	1796	M	ASD	1	24.5	13	4	17	FALSE		G9C3L	778	M	ASD	1	18.99	73.72	68.46	36.86	47.39	FALSE
	A9Y7V	281	M	ASD	1	24.476	8	5	13	FALSE		B5C2B	326	M	TD	1	18.924	110.97	110.97	142.68	95.12	TRUE
	R2B3D	1437	M	ASD	1	24.476	16	8	24	FALSE		H2B6L	789	F	TD	1	18.924	105.69	100.4	132.11	105.69	TRUE
	U6Z3K	1746	M	ASD	1	24.476	14	3	17	FALSE		S4L9A	1548	F	TD	2	18.924	116.25	100.4	121.54	105.69	TRUE
	Y5A9A	2028	M	ASD	2	24.476	9	1	10	FALSE		T3J9G	1628	F	TD	1	18.924	105.69	100.4	121.54	95.12	TRUE
	A2V4M	38	F	TD	1	24.444	2	1	3	TRUE		U3Q8V	1714	F	TD	2	18.924	126.82	132.11	147.96	105.69	TRUE
	F5Z4Z	695	F	TD	2	24.444	6	1	7	TRUE		A2B2G	3	M	ASD	1	18.9	89.95	100.53	26.46	47.62	FALSE
	C6F3R	443	M	ASD	1	24.444	20	8	28	FALSE		C5Q8D	438	F	ASD	1	18.891	105.87	79.4	31.76	42.35	FALSE
	R6B7L	1486	M	ASD	1	24.444	19	5	24	FALSE		A4L6X	110	M	ASD	1	18.858	111.36	84.84	31.82	37.12	FALSE
	W8M3X	1905	M	ASD	2	24.411	9	3	12	FALSE		C9E7E	469	M	TD	1	18.858	116.66	111.36	127.27	106.06	TRUE
	A5K5H	156	M	ASD	1	24.378	9	4	13	FALSE		S7W7N	1591	M	ASD	2	18.858	95.45	90.15	95.45	111.36	FALSE
	D9X8P	559	M	ASD	1	24.378	6	4	10	FALSE		U2N9E	1703	F	TD	2	18.858	116.66	132.57	106.06	90.15	TRUE
	E2D9D	561	F	ASD	1	24.378	20	2	22	FALSE		K4S6J	970	M	ASD	1	18.844	90.21	106.13	42.45	37.15	FALSE
	F4G5G	681	M	ASD	2	24.378	8	6	14	FALSE		M4L5B	1122	M	ASD	1	18.825	84.99	90.31	79.68	31.87	FALSE
	T2K3B	1616	M	ASD	1	24.378	11	5	16	FALSE		U8U4B	1763	M	ASD	1	18.825	84.99	90.31	26.56	42.5	FALSE
	Y8T3U	2081	M	TD	1	24.378	2	0	2	TRUE		Y8R6M	2079	M	TD	2	18.825	95.62	95.62	122.18	116.87	TRUE
	Z5J2R	2144	F	ASD	1	24.345	18	6	24	FALSE		S6E5U	1570	M	ASD	1	18.793	69.17	90.46	74.5	37.25	FALSE
	L9Z8R	1099	F	TD	3	24.312	1	0	1	TRUE		A9Z8Z	282	M	TD	1	18.76	111.94	101.28	95.95	95.95	TRUE
	A4k8y	108	M	ASD	1	24.312	17	2	19	FALSE		C6U9E	448	M	TD	1	18.76	106.61	111.94	122.6	95.95	TRUE
	A7B7Z	210	M	ASD	1	24.312	20	7	27	FALSE		E3H2K	575	M	ASD	1	18.76	90.62	69.3	58.64	79.96	FALSE
	T5T2X	1657	M	TD	2	24.312	3	0	3	TRUE		R5S8W	1481	F	TD	1	18.76	95.95	95.95	95.95	85.29	TRUE
	Z5D5Z	2142	F	ASD	2	24.279	16	3	19	FALSE		Y3D6A	2012	M	TD	1	18.76	95.95	85.29	85.29	79.96	TRUE
	A2R7Q	34	F	TD	2	24.214	5	0	5	TRUE		A8J3J	244	M	ASD	1	18.727	74.76	80.1	5.34	16.02	FALSE
	A7Z5F	234	M	ASD	1	24.214	13	5	18	FALSE		H9U7H	860	M	TD	1	18.694	90.94	101.64	128.38	106.99	TRUE
	Z2N6G	2108	M	ASD	1	24.214	13	4	17	FALSE		A6F3L	184	M	ASD	1	18.628	53.68	64.42	21.47	48.31	FALSE
	A8F2Q	239	F	TD	1	24.181	4	2	6	TRUE		F4L5V	682	M	ASD	1	18.628	64.42	59.05	5.37	48.31	FALSE
	F4Z9B	685	M	TD	2	24.181	8	3	11	TRUE		J3P5S	886	F	TD	2	18.628	139.57	128.84	128.84	112.73	TRUE
	A3J4N	59	M	ASD	1	24.181	17	8	25	FALSE		T6U6K	1663	M	ASD	1	18.628	91.26	85.89	75.16	69.79	FALSE
	E2E7C	563	M	ASD	1	24.181	11	1	12	FALSE		A4K2N	107	M	ASD	1	18.6	96.77	80.65	21.51	43.01	FALSE
	J2S9D	872	M	ASD	2	24.181	13	3	16	FALSE		Y9F7S	2090	F	ASD	1	18.6	107.53	102.15	75.27	48.39	FALSE
	X3R3R	1939	M	ASD	1	24.181	20	4	24	FALSE		G8M8W	772	M	ASD	1	18.53	91.74	70.16	37.78	75.55	FALSE
	E3Z5A	581	M	ASD	1	24.152	8	8	16	FALSE		B2M4E	292	M	TD	1	18.497	108.13	97.31	108.13	108.13	TRUE
	D6R4R	524	M	ASD	1	24.148	3	1	4	FALSE		B7W9K	356	M	TD	1	18.497	113.53	97.31	102.72	91.91	TRUE
	L7H6W	1073	M	ASD	1	24.148	17	5	22	FALSE		Q6J3J	1399	M	ASD	1	18.497	91.91	86.5	54.06	48.66	FALSE
	S8S4G	1604	F	TD	1	24.148	2	0	2	TRUE		V7H4V	1817	M	ASD	1	18.497	91.91	124.34	43.25	43.25	FALSE
	S3D7F	1536	M	ASD	3	24.115	16	4	20	FALSE		A3Y6E	86	M	TD	1	18.464	97.49	113.73	108.32	86.66	TRUE
	Y6V4R	2052	M	ASD	1	24.115	17	6	23	FALSE		M6U3M	1151	F	TD	1	18.464	92.07	92.07	81.24	92.07	TRUE
	A6C3Q	179	M	ASD	1	24.082	19	6	25	FALSE		J3H4R	879	M	ASD	1	18.431	113.94	81.38	59.68	97.66	FALSE
	A3Z7V	89	F	ASD	1	24.049	21	4	25	FALSE		N6D6M	1213	M	TD	1	18.431	92.24	108.51	135.64	97.66	TRUE
	A6H3A	190	M	ASD	1	24.016	19	4	23	FALSE		T9J4M	1688	M	ASD	2	18.431	108.51	97.66	59.68	81.38	FALSE
	J9H9Y	944	M	ASD	1	24.016	17	6	23	FALSE		X5T8J	1958	M	ASD	1	18.4	92.39	86.96	54.35	32.61	FALSE
	M2F3T	1102	M	ASD	1	24.016	12	8	20	FALSE		B6L8S	338	M	ASD	1	18.398	92.4	97.84	70.66	27.18	FALSE
	Y7H5V	2058	M	ASD	1	24	9	3	12	FALSE		F7X6K	705	M	ASD	1	18.398	70.66	54.35	43.48	38.05	FALSE
	A3R2Q	73	M	ASD	1	23.951	19	6	25	FALSE		N2V6E	1185	M	TD	2	18.333	98.18	87.27	130.91	98.18	TRUE
	J3N8R	885	M	ASD	1	23.951	16	5	21	FALSE		S8R7F	1602	M	TD	1	18.333	92.73	76.37	70.91	81.82	TRUE
	L2Q2L	1026	F	ASD	1	23.951	12	4	16	FALSE		U3K9W	1712	M	ASD	1	18.3	98.36	103.83	147.54	120.22	FALSE
	M8R2V	1171	F	ASD	1	23.951	15	6	21	FALSE		V7S2Y	1819	F	ASD	1	18.3	92.9	71.04	76.5	54.64	FALSE
	A2J7S	18	M	ASD	1	23.918	12	7	19	FALSE		A4M3Y	111	F	ASD	1	18.267	98.54	65.69	32.85	21.9	FALSE
	X7X6F	1975	M	ASD	2	23.918	2	3	5	FALSE		C5W7V	442	F	TD	1	18.267	114.96	98.54	93.06	82.12	TRUE
	X8M6N	1983	F	ASD	1	23.9	18	4	22	FALSE		M8J3V	1166	M	TD	1	18.234	98.72	87.75	71.3	82.26	TRUE
	C9G7S	471	M	TD	2	23.885	1	2	3	TRUE		W8C3M	1903	F	TD	1	18.234	98.72	115.17	76.78	87.75	TRUE
	A5J6L	155	M	ASD	1	23.885	18	8	26	FALSE		Y5B4S	2029	F	ASD	1	18.234	109.69	115.17	60.33	38.39	FALSE
	E3G3N	573	M	ASD	1	23.885	11	6	17	FALSE		R3H9T	1450	F	ASD	1	18.201	98.9	98.9	43.95	49.45	FALSE
	Y8E4R	2070	M	ASD	1	23.885	13	5	18	FALSE		J9Q4J	946	M	ASD	1	18.168	99.08	88.07	60.55	77.06	FALSE
	P7X2R	1323	M	ASD	2	23.852	15	1	16	FALSE		Y4R7F	2023	M	TD	1	18.168	110.08	126.6	82.56	82.56	TRUE
	G2M7F	724	F	ASD	2	23.786	6	3	9	FALSE		E6H7P	612	F	TD	1	18.07	99.61	88.54	83.01	83.01	TRUE
	A6E3E	183	M	ASD	1	23.754	18	6	24	FALSE		F3V2B	679	M	ASD	1	18.037	72.07	55.44	27.72	49.9	FALSE
	A9J7Z	269	F	ASD	1	23.754	17	7	24	FALSE		N6L2T	1215	M	TD	1	18.037	99.79	133.06	121.97	99.79	TRUE
	H7R8U	842	M	ASD	1	23.754	18	4	22	FALSE		W2J5E	1838	M	TD	1	18.037	94.25	88.71	105.34	99.79	TRUE
	E4V6V	593	M	ASD	1	23.721	4	3	7	FALSE		L5G3H	1051	F	ASD	1	18.004	94.42	61.1	38.88	27.77	FALSE
	R9J6P	1518	M	ASD	1	23.721	14	7	21	FALSE		V9D3X	1830	M	ASD	1	18	111.11	72.22	38.89	55.56	FALSE
	S3H5Y	1537	M	ASD	1	23.721	19	2	21	FALSE		B2H5M	286	M	ASD	1	17.938	100.35	89.2	39.02	50.17	FALSE
	S7V9C	1590	M	ASD	1	23.721	18	7	25	FALSE		F2S6H	666	F	TD	2	17.938	111.5	105.92	133.79	111.5	TRUE
	U2Y7C	1706	M	ASD	1	23.7	11	2	13	FALSE		H7F9A	837	F	ASD	1	17.84	112.11	89.69	61.66	78.48	FALSE
	D3M7R	496	M	ASD	1	23.688	12	6	18	FALSE		K2R4R	951	F	TD	1	17.84	117.71	100.9	95.29	89.69	TRUE
	L8Y7L	1093	F	TD	1	23.655	3	0	3	TRUE		A8U5W	252	M	TD	1	17.807	117.93	112.32	101.08	84.24	TRUE
	A5E4N	143	F	ASD	1	23.622	17	2	19	FALSE		C7X5K	458	M	ASD	1	17.807	73	67.39	50.54	67.39	FALSE
	X4G5C	1945	F	ASD	1	23.6	20	3	23	FALSE		T8D6K	1675	M	ASD	1	17.807	89.85	67.39	56.16	44.93	FALSE
	X4W5W	1947	F	ASD	1	23.6	18	2	20	FALSE		D4F4J	501	M	TD	1	17.774	118.15	118.15	135.03	112.52	TRUE
	S8F7M	1596	F	ASD	1	23.556	3	1	4	FALSE		E6N6N	616	F	TD	1	17.774	118.15	95.65	84.39	84.39	TRUE
	M3V6V	1119	F	ASD	1	23.524	16	5	21	FALSE		J5V4B	908	M	ASD	1	17.774	56.26	78.77	16.88	45.01	FALSE
	F7X4C	703	M	ASD	1	23.491	15	3	18	FALSE		P6N7F	1306	M	ASD	1	17.774	101.27	84.39	33.76	39.38	FALSE
	A3C7D	50	M	ASD	1	23.425	17	6	23	FALSE		V7Q4T	1818	M	ASD	1	17.774	90.02	95.65	56.26	73.14	FALSE
	R8R5B	1511	M	TD	1	23.425	6	0	6	TRUE		C9G7S	471	M	TD	1	17.741	112.73	101.46	112.73	101.46	TRUE
	G9J4M	781	M	ASD	1	23.392	19	7	26	FALSE		S4Q8R	1552	F	TD	1	17.741	84.55	67.64	95.82	73.28	TRUE
	H7R5P	841	M	ASD	1	23.392	0	5	5	FALSE		v6e4a	1807	M	TD	1	17.7	101.69	96.05	112.99	101.69	TRUE
	R9Y5Y	1523	M	ASD	1	23.392	20	8	28	FALSE		A2Z6W	46	M	ASD	1	17.643	90.69	96.36	51.01	68.02	FALSE
	X3F5T	1932	M	ASD	1	23.392	19	2	21	FALSE		A2J3C	15	F	TD	1	17.61	96.54	113.57	136.29	113.57	TRUE
	J2W9F	875	M	TD	2	23.359	4	0	4	TRUE		D4M4M	504	M	ASD	1	17.61	96.54	51.11	39.75	22.71	FALSE
	G3L4G	728	M	ASD	1	23.359	15	8	23	FALSE		B4E3L	311	F	ASD	1	17.511	62.82	62.82	11.42	39.97	FALSE
	K2S6G	953	F	TD	1	23.326	1	0	1	TRUE		J2D9C	865	F	ASD	1	17.511	97.08	85.66	102.79	85.66	FALSE
	W7D2U	1895	M	ASD	1	23.3	11	4	15	FALSE		A4K2B	106	M	ASD	1	17.478	91.54	62.94	51.49	57.21	FALSE
	C7J9Y	453	M	TD	1	23.294	3	0	3	TRUE		b2y3t	300	F	ASD	1	17.478	51.49	34.33	5.72	17.16	FALSE
	P4K2G	1279	F	TD	2	23.294	1	1	2	TRUE		S5Z4N	1568	F	ASD	1	17.446	97.44	57.32	51.59	57.32	FALSE
	R6S7N	1493	M	ASD	1	23.294	6	2	8	FALSE		Y6P6J	2048	F	ASD	1	17.446	91.71	85.98	51.59	68.78	FALSE
	Z9J9F	2183	M	ASD	1	23.294	12	2	14	FALSE		P5B8P	1286	F	TD	1	17.347	103.76	74.94	92.23	86.47	TRUE
	A5T5Y	166	M	ASD	1	23.261	15	4	19	FALSE		Q6C2U	1396	M	TD	1	17.347	103.76	103.76	115.29	103.76	TRUE
	Z3B7S	2115	M	ASD	1	23.261	10	5	15	FALSE		X6X9W	1967	M	TD	1	17.347	98	92.23	132.59	103.76	TRUE
	A5F8L	145	M	ASD	1	23.228	19	6	25	FALSE		L2D7Y	1021	M	ASD	1	17.281	75.23	98.37	52.08	52.08	FALSE
	C7N8E	456	F	ASD	1	23.228	20	5	25	FALSE		P8G8P	1329	M	TD	1	17.248	104.36	92.76	81.17	92.76	TRUE
	H5B6C	825	M	ASD	1	23.228	7	4	11	FALSE		Q6H8D	1398	M	ASD	1	17.248	92.76	81.17	75.37	40.58	FALSE
	J3B6V	877	M	ASD	1	23.228	12	4	16	FALSE		D2L2H	486	M	TD	1	17.15	104.96	99.13	93.29	93.29	TRUE
	M6J2V	1143	M	ASD	1	23.228	17	7	24	FALSE		H8G7A	851	F	ASD	1	17.15	99.13	93.29	52.48	58.31	FALSE
	U4Q2L	1721	M	ASD	1	23.228	16	8	24	FALSE		F4R8L	684	M	ASD	1	17.117	116.84	81.79	52.58	52.58	FALSE
	A2F7K	9	M	ASD	1	23.2	17	7	24	FALSE		D6V8W	527	M	ASD	1	17.084	93.65	99.51	35.12	52.68	FALSE
	A6B8W	178	M	TD	1	23.195	2	0	2	TRUE		S5C6Q	1556	F	TD	1	17.084	99.51	93.65	87.8	99.51	TRUE
	A7H7R	216	F	ASD	1	23.195	11	4	15	FALSE		A2G2D	11	F	ASD	1	17.051	105.57	111.43	76.24	99.7	FALSE
	C5L9X	437	M	ASD	1	23.195	15	5	20	FALSE		B3A6Z	301	F	TD	1	17.051	99.7	99.7	140.75	123.16	TRUE
	F9Z3U	722	M	ASD	2	23.195	17	5	22	FALSE		E6R6V	617	M	ASD	1	17.018	123.4	76.39	47.01	70.51	FALSE
	M8L7N	1169	F	ASD	2	23.162	7	0	7	FALSE		B8K5U	365	M	ASD	1	16.953	88.48	58.99	35.39	41.29	FALSE
	A7X4G	232	M	ASD	1	23.129	13	6	19	FALSE		M5G8F	1133	M	ASD	1	16.953	100.28	88.48	47.19	47.19	FALSE
	E4W3W	594	M	ASD	1	23.129	17	7	24	FALSE		Z2G9V	2105	M	ASD	1	16.953	94.38	82.58	35.39	47.19	FALSE
	Z2G9V	2105	M	ASD	2	23.129	18	4	22	FALSE		L8P5E	1088	M	ASD	1	16.92	88.65	88.65	41.37	41.37	FALSE
	A8Z7P	257	M	ASD	1	23.097	13	3	16	FALSE		X7T8X	1973	M	ASD	1	16.92	106.38	106.38	106.38	53.19	FALSE
	H4C7F	815	M	TD	2	23.064	4	0	4	TRUE		A3J9P	62	M	ASD	1	16.887	106.59	82.9	76.98	53.3	FALSE
	L4U4X	1045	F	ASD	1	23.064	11	2	13	FALSE		A4Q6Z	121	M	TD	1	16.854	118.67	89	118.67	100.87	TRUE
	X8G5T	1982	M	TD	2	23.064	0	0	0	TRUE		S4X9Y	1554	M	TD	1	16.854	100.87	89	106.8	106.8	TRUE
	K5H7V	980	F	ASD	1	23.031	20	8	28	FALSE		T6F3Q	1662	F	TD	1	16.854	106.8	83.07	83.07	77.13	TRUE
	X2C3C	1922	M	ASD	1	23	5	5	10	FALSE		L8W5P	1091	M	ASD	1	16.821	83.23	95.12	29.72	35.67	FALSE
	Y6V6A	2053	M	ASD	1	23	20	5	25	FALSE		B2C6B	283	F	TD	1	16.789	119.13	101.26	95.3	89.34	TRUE
	C2Y9C	405	M	ASD	1	22.998	18	6	24	FALSE		K5K5P	981	M	ASD	1	16.789	89.34	83.39	35.74	41.69	FALSE
	M3J7T	1112	M	ASD	1	22.998	10	6	16	FALSE		X8T6R	1984	M	TD	1	16.756	119.36	107.42	77.58	89.52	TRUE
	M4N6M	1124	M	ASD	1	22.998	18	4	22	FALSE		H3U7N	812	F	ASD	1	16.723	35.88	59.8	41.86	23.92	FALSE
	U8Z7D	1767	M	TD	1	22.998	1	1	2	TRUE		P8X4Z	1335	M	ASD	1	16.69	71.9	89.87	23.97	41.94	FALSE
	U5Q3K	1732	M	ASD	1	22.965	19	8	27	FALSE		Q8B7E	1419	M	ASD	1	16.657	84.05	54.03	36.02	18.01	FALSE
	A2T2D	35	M	ASD	1	22.9	20	8	28	FALSE		A6N5R	197	M	ASD	1	16.624	90.23	84.22	54.14	54.14	FALSE
	X9K9G	1990	M	ASD	1	22.9	19	7	26	FALSE		F2E6N	662	F	TD	1	16.559	108.7	102.66	120.78	96.62	TRUE
	A2H7X	14	M	ASD	1	22.899	10	3	13	FALSE		Q9R6D	1432	M	TD	1	16.526	121.02	121.02	72.61	78.66	TRUE
	X2A9M	1920	F	ASD	1	22.899	14	3	17	FALSE		G9B2T	777	M	ASD	1	16.46	97.21	54.68	24.3	36.45	FALSE
	B9Q7N	384	F	ASD	1	22.867	17	6	23	FALSE		E3V9B	577	F	TD	1	16.427	109.58	97.4	115.66	91.31	TRUE
	E6T8S	619	F	ASD	1	22.867	9	4	13	FALSE		M7Y3Q	1161	M	ASD	1	16.427	60.88	73.05	42.61	30.44	FALSE
	P9W7B	1346	F	ASD	1	22.867	19	6	25	FALSE		N6W9J	1221	M	ASD	1	16.427	85.23	79.14	36.53	42.61	FALSE
	T3F3M	1624	M	ASD	2	22.867	10	7	17	FALSE		S3S3Q	1542	M	TD	1	16.427	103.49	97.4	79.14	73.05	TRUE
	Z4V4L	2138	M	ASD	1	22.834	16	3	19	FALSE		S9K2P	1608	M	ASD	1	16.427	133.93	121.75	133.93	121.75	FALSE
	U7R7W	1755	F	ASD	1	22.8	14	6	20	FALSE		A8R7K	249	M	ASD	1	16.394	91.5	91.5	54.9	79.3	FALSE
	C3E5P	408	F	ASD	1	22.768	19	6	25	FALSE		A7Z3W	233	M	ASD	1	16.361	48.9	42.78	6.11	30.56	FALSE
	P9Z2U	1348	M	ASD	1	22.768	9	3	12	FALSE		D6N4J	523	F	ASD	1	16.361	85.57	79.46	55.01	55.01	FALSE
	U5U2C	1734	F	TD	1	22.768	2	0	2	TRUE		M3P3Y	1115	F	TD	1	16.361	103.91	128.35	85.57	122.24	TRUE
	C5F6J	431	M	TD	1	22.735	0	1	1	TRUE		D7X9W	537	M	ASD	1	16.329	67.36	73.49	61.24	55.12	FALSE
	P8C4J	1326	M	TD	2	22.735	7	1	8	TRUE		M9Q2D	1176	M	ASD	1	16.329	97.99	104.11	110.23	73.49	FALSE
	B6Y4V	345	M	ASD	1	22.735	20	8	28	FALSE		T6V6E	1664	M	ASD	1	16.329	104.11	104.11	79.61	55.12	FALSE
	F9U6E	719	F	TD	1	22.669	5	0	5	TRUE		U2B3F	1698	M	ASD	1	16.329	104.11	91.86	36.74	36.74	FALSE
	H5Z3V	829	M	TD	1	22.669	3	1	4	TRUE		B5W2X	329	F	ASD	1	16.296	104.32	98.18	67.5	49.09	FALSE
	Q5J6B	1390	F	TD	1	22.669	0	0	0	TRUE		T2Z7A	1622	M	ASD	1	16.296	98.18	67.5	6.14	30.68	FALSE
	J6E9B	914	F	ASD	1	22.669	18	7	25	FALSE		V2P6P	1782	M	TD	1	16.296	110.46	110.46	85.91	92.05	TRUE
	P2V6B	1259	M	ASD	1	22.669	18	7	25	FALSE		N7U7B	1231	M	ASD	1	16.236	86.23	80.07	61.59	43.11	FALSE
	S6H2W	1572	M	ASD	1	22.669	7	0	7	FALSE		D5V6Z	521	F	ASD	1	16.197	92.61	98.78	30.87	49.39	FALSE
	H8Q4L	853	M	TD	1	22.637	6	0	6	TRUE		C4M6X	423	M	TD	1	16.164	111.36	117.55	117.55	49.49	TRUE
	S6P2B	1576	M	TD	1	22.637	0	0	0	TRUE		D8D9B	541	M	TD	1	16.164	92.8	111.36	86.61	80.43	TRUE
	B8H2B	364	F	ASD	2	22.604	19	6	25	FALSE		T4R8H	1646	M	ASD	1	16.164	92.8	61.87	18.56	55.68	FALSE
	D8W4Q	547	M	ASD	1	22.604	8	7	15	FALSE		E5F8W	599	M	TD	1	16.131	111.59	105.39	117.79	105.39	TRUE
	W5D9P	1874	F	ASD	1	22.6	20	8	28	FALSE		Q8Q9N	1426	M	ASD	1	16.131	86.79	80.59	37.2	61.99	FALSE
	Z3D5L	2118	M	ASD	1	22.6	20	8	28	FALSE		Z3S5Y	2124	M	TD	1	16.131	99.19	105.39	99.19	105.39	TRUE
	D5L6P	517	M	ASD	1	22.571	8	6	14	FALSE		A5J2U	154	F	ASD	1	16.099	62.12	74.54	31.06	24.85	FALSE
	J2T7C	874	M	ASD	1	22.571	16	8	24	FALSE		A7F7D	214	M	ASD	1	16.099	105.6	93.17	43.48	37.27	FALSE
	L6A5N	1061	F	TD	2	22.538	4	0	4	TRUE		U7Q8N	1754	M	TD	1	16.099	105.6	93.17	80.75	86.96	TRUE
	B8K7D	366	M	ASD	1	22.538	14	7	21	FALSE		Z8S2Y	2178	F	TD	1	16.099	111.81	105.6	124.23	93.17	TRUE
	D9E4H	550	M	ASD	1	22.538	14	5	19	FALSE		R3C2B	1447	F	ASD	1	16.033	99.79	87.32	81.08	56.13	FALSE
	C5T3W	440	M	TD	2	22.505	1	0	1	TRUE		T3F3M	1624	M	ASD	1	16.033	130.98	118.51	81.08	31.19	FALSE
	A2M7B	24	F	ASD	1	22.505	19	8	27	FALSE		U2P6F	1704	F	ASD	1	15.967	100.21	87.68	31.31	62.63	FALSE
	C5G8X	432	M	ASD	1	22.505	20	3	23	FALSE		C4W5A	426	M	ASD	1	15.901	106.91	106.91	88.04	62.89	FALSE
	M8D2P	1164	M	ASD	1	22.472	18	7	25	FALSE		A8N8M	247	M	TD	1	15.869	107.13	100.83	107.13	94.52	TRUE
	Y2L6J	2001	M	ASD	1	22.472	20	7	27	FALSE		T8R8M	1680	M	ASD	1	15.836	88.41	88.41	82.09	63.15	FALSE
	P5Y8U	1298	M	ASD	1	22.439	13	2	15	FALSE		V3J5J	1788	M	TD	1	15.836	101.04	94.72	94.72	101.04	TRUE
	M4N4R	1123	M	ASD	1	22.407	18	5	23	FALSE		S2X8A	1533	M	ASD	1	15.803	101.25	88.59	88.59	50.62	FALSE
	P3N2N	1265	M	ASD	1	22.407	18	2	20	FALSE		U9K9E	1769	F	TD	1	15.803	107.57	94.92	94.92	94.92	TRUE
	A2J5K	17	M	ASD	1	22.4	20	8	28	FALSE		B4K9T	315	F	TD	1	15.77	95.12	101.46	88.78	95.12	TRUE
	Y2P2Z	2003	M	TD	2	22.374	1	0	1	TRUE		V5V2F	1804	F	TD	1	15.77	126.82	133.16	114.14	114.14	TRUE
	N7K7P	1227	F	TD	2	22.341	5	2	7	TRUE		A2Q6L	30	M	TD	1	15.737	108.03	114.38	120.73	101.67	TRUE
	A9X6E	280	M	ASD	1	22.341	13	5	18	FALSE		D2N6A	487	M	ASD	1	15.737	108.03	88.96	63.54	57.19	FALSE
	B9T7J	386	M	ASD	1	22.341	17	6	23	FALSE		Y2W7Y	2010	M	TD	1	15.737	101.67	95.32	101.67	63.54	TRUE
	E5C5J	596	M	ASD	1	22.341	15	5	20	FALSE		F9Y8C	721	F	TD	1	15.704	114.62	165.56	178.3	127.36	TRUE
	R8C4C	1506	M	ASD	1	22.341	13	6	19	FALSE		H9Y9S	861	F	TD	1	15.704	108.25	108.25	95.52	108.25	TRUE
	M8Q5H	1170	M	TD	1	22.308	4	3	7	TRUE		M6S6E	1147	M	TD	1	15.704	95.52	108.25	57.31	89.15	TRUE
	V5X2T	1806	M	ASD	1	22.308	21	3	24	FALSE		A4J5M	104	M	TD	1	15.671	102.1	89.34	95.72	89.34	TRUE
	Z3L3Z	2122	F	ASD	1	22.3	16	4	20	FALSE		A4X6L	132	F	TD	1	15.671	102.1	114.86	95.72	89.34	TRUE
	A4D2W	98	M	TD	2	22.275	4	0	4	TRUE		C3U6U	411	M	TD	1	15.671	89.34	95.72	82.96	102.1	TRUE
	L4F5H	1039	M	TD	2	22.275	3	0	3	TRUE		K5A6B	974	F	TD	1	15.671	108.48	89.34	82.96	89.34	TRUE
	A7B4H	207	F	ASD	1	22.275	20	8	28	FALSE		Y9A2U	2086	F	TD	1	15.671	95.72	102.1	108.48	95.72	TRUE
	G9Z5Y	788	M	ASD	1	22.242	18	7	25	FALSE		E9L7B	652	F	TD	1	15.639	102.31	95.91	83.13	108.7	TRUE
	Z9K9M	2184	F	TD	1	22.242	0	2	2	TRUE		M6E9Q	1141	M	ASD	1	15.639	89.52	89.52	63.94	89.52	FALSE
	K5B6U	975	F	TD	1	22.209	0	0	0	TRUE		P4M7J	1280	F	TD	1	15.606	108.93	115.34	115.34	96.12	TRUE
	A2Y7Z	41	M	ASD	1	22.2	19	6	25	FALSE		Q4S2Z	1379	F	TD	1	15.606	128.16	115.34	160.19	115.34	TRUE
	D9N5W	555	M	TD	2	22.177	1	2	3	TRUE		z2p5d	2110	F	ASD	1	15.6	115.38	83.33	38.46	25.64	FALSE
	N9B7A	1244	F	TD	1	22.177	0	0	0	TRUE		G4M3R	732	M	ASD	1	15.573	89.9	96.32	57.79	44.95	FALSE
	R7G5N	1499	M	TD	1	22.177	0	0	0	TRUE		Q9R4U	1431	M	ASD	1	15.573	128.43	89.9	44.95	64.21	FALSE
	T6Z2D	1666	F	ASD	1	22.177	12	2	14	FALSE		R4T9B	1466	M	TD	1	15.573	102.74	128.43	89.9	96.32	TRUE
	V9F9L	1832	F	TD	2	22.144	0	2	2	TRUE		D6J5R	522	F	TD	1	15.54	109.4	122.27	148.01	102.96	TRUE
	Q8C9T	1421	M	ASD	1	22.111	15	4	19	FALSE		W4S5X	1870	F	TD	1	15.54	109.4	122.27	148.01	109.4	TRUE
	V2C2L	1774	M	ASD	1	22.111	17	8	25	FALSE		J7T7U	933	F	ASD	1	15.507	128.97	90.28	122.53	83.83	FALSE
	A2Q5N	29	F	TD	1	22.1	3	0	3	TRUE		P2M4B	1251	M	ASD	1	15.507	83.83	90.28	51.59	38.69	FALSE
	L8Y2K	1092	M	ASD	1	22.078	18	7	25	FALSE		K5E4U	978	F	TD	1	15.474	116.32	122.79	64.62	103.4	TRUE
	C2A8R	394	M	ASD	2	22.012	17	6	23	FALSE		Z2Z9Y	2114	F	TD	1	15.474	129.25	122.79	109.86	109.86	TRUE
	Q5H4X	1389	F	ASD	1	22.012	20	7	27	FALSE		M6M2E	1144	M	TD	1	15.441	116.57	123.05	84.19	103.62	TRUE
	A3G2R	54	M	ASD	1	21.979	12	3	15	FALSE		G6Y4E	752	M	TD	1	15.409	103.84	110.33	97.35	110.33	TRUE
	J5H7M	903	M	ASD	1	21.979	19	8	27	FALSE		Y2S9F	2005	F	ASD	1	15.409	77.88	77.88	84.37	90.86	FALSE
	K8S3U	1008	F	ASD	1	21.979	12	4	16	FALSE		D4T8T	510	F	ASD	1	15.376	97.55	71.54	65.04	58.53	FALSE
	L5F5V	1050	M	ASD	1	21.979	12	7	19	FALSE		H4K5U	820	M	ASD	1	15.376	97.55	97.55	32.52	58.53	FALSE
	P9Z8T	1349	M	ASD	1	21.979	18	5	23	FALSE		T8F7J	1676	M	ASD	1	15.343	91.25	78.21	52.14	45.62	FALSE
	C2S4W	402	F	ASD	1	21.947	15	6	21	FALSE		S4B7F	1545	M	ASD	1	15.277	91.64	91.64	58.91	65.46	FALSE
	S6W7Y	1580	F	TD	1	21.947	0	0	0	TRUE		V9F9L	1832	F	TD	1	15.277	117.82	117.82	130.92	130.92	TRUE
	E7A4M	626	M	TD	1	21.914	2	1	3	TRUE		X5D6F	1950	M	TD	1	15.277	117.82	98.19	130.92	98.19	TRUE
	J9Z7N	949	M	TD	1	21.914	3	2	5	TRUE		G6Y6Y	753	M	TD	1	15.244	124.64	98.4	124.64	98.4	TRUE
	B6M3X	339	M	ASD	1	21.914	18	6	24	FALSE		S6K2X	1574	M	TD	1	15.244	111.52	111.52	144.32	91.84	TRUE
	L3T2U	1034	M	ASD	1	21.914	14	6	20	FALSE		Z9A7F	2181	M	ASD	1	15.244	98.4	85.28	45.92	59.04	FALSE
	W3L3L	1850	M	ASD	1	21.914	16	4	20	FALSE		H7U8Q	844	M	TD	1	15.211	118.34	105.19	105.19	105.19	TRUE
	Q9N6H	1429	M	ASD	1	21.881	17	6	23	FALSE		N3A2W	1189	M	TD	1	15.211	118.34	124.91	111.76	92.04	TRUE
	A4Q2K	119	F	ASD	1	21.815	10	4	14	FALSE		R5K3X	1477	M	ASD	1	15.211	46.02	111.76	19.72	26.3	FALSE
	A9B4K	262	M	ASD	1	21.815	13	5	18	FALSE		n6c6s	1212	M	ASD	1	15.179	112	92.23	39.53	46.12	FALSE
	P6M3H	1303	M	ASD	1	21.782	20	4	24	FALSE		E3G9Y	574	M	TD	1	15.146	112.24	105.64	105.64	92.43	TRUE
	M5D4T	1129	F	TD	2	21.717	0	0	0	TRUE		M7P3E	1157	F	ASD	1	15.146	92.43	52.82	39.61	39.61	FALSE
	B2G5F	285	F	ASD	1	21.717	11	4	15	FALSE		W2X4H	1844	F	TD	1	15.113	105.87	112.49	105.87	105.87	TRUE
	P2D6R	1249	M	ASD	1	21.717	6	4	10	FALSE		H5J8H	826	M	ASD	1	15.08	79.58	86.21	86.21	33.16	FALSE
	P2R5Z	1257	M	ASD	1	21.717	20	5	25	FALSE		K6B8E	985	M	TD	1	15.08	119.36	106.1	86.21	66.31	TRUE
	R3F4R	1449	M	ASD	1	21.717	15	6	21	FALSE		L5E6A	1049	M	ASD	1	15.08	106.1	66.31	53.05	39.79	FALSE
	Y8R8U	2080	M	ASD	2	21.717	7	7	14	FALSE		U3N8U	1713	M	ASD	1	15	73.33	66.67	40	60	FALSE
	Z7H3W	2165	M	ASD	1	21.7	18	6	24	FALSE		A5E2F	142	M	ASD	1	14.982	100.12	93.45	93.45	53.4	FALSE
	L8P9H	1089	F	ASD	1	21.684	16	2	18	FALSE		G9G2Q	780	F	TD	1	14.982	120.14	126.82	113.47	113.47	TRUE
	B6M9W	340	M	TD	1	21.651	6	1	7	TRUE		Q7X7P	1418	M	ASD	1	14.982	80.1	93.45	46.72	53.4	FALSE
	B9S2Z	385	F	TD	1	21.651	0	3	3	TRUE		E5Q3U	603	M	TD	1	14.949	100.34	113.72	93.65	113.72	TRUE
	F2L4J	665	M	ASD	1	21.651	19	6	25	FALSE		H2X7H	801	F	TD	1	14.916	120.68	134.08	100.56	100.56	TRUE
	J5M6R	905	M	ASD	2	21.618	13	6	19	FALSE		S5E8A	1557	F	ASD	1	14.916	73.75	87.15	26.82	40.23	FALSE
	B9G3F	377	M	ASD	1	21.585	18	8	26	FALSE		U7B9W	1748	M	ASD	1	14.916	87.15	73.75	53.63	26.82	FALSE
	D4T8T	510	F	ASD	2	21.585	18	5	23	FALSE		B2L5U	290	M	ASD	1	14.883	87.35	94.07	100.79	26.88	FALSE
	C6P6C	447	M	ASD	1	21.552	4	2	6	FALSE		C9S3U	481	M	ASD	1	14.883	60.47	73.91	73.91	47.03	FALSE
	Y7D2Z	2055	M	ASD	1	21.52	8	5	13	FALSE		S4S6K	1553	M	ASD	1	14.85	94.28	107.74	47.14	40.4	FALSE
	T8C6Q	1674	M	TD	1	21.52	1	0	1	TRUE		D8G5S	542	M	ASD	1	14.817	107.98	101.24	74.24	60.74	FALSE
	R5R4Y	1480	F	TD	2	21.487	2	0	2	TRUE		R5K2Z	1476	M	ASD	1	14.817	107.98	101.24	107.98	33.75	FALSE
	B7L6L	350	M	ASD	1	21.487	9	4	13	FALSE		Z4Q8F	2134	M	ASD	1	14.8	101.35	87.84	94.59	114.86	FALSE
	W4A3G	1859	M	ASD	1	21.487	15	4	19	FALSE		K6F4Q	988	M	ASD	1	14.784	81.17	60.88	60.88	47.35	FALSE
	P8G2Q	1328	F	TD	2	21.454	0	0	0	TRUE		L8W4R	1090	M	TD	1	14.784	101.46	101.46	74.4	47.35	TRUE
	F5C9V	688	M	TD	2	21.421	4	2	6	TRUE		X3A4A	1931	M	ASD	1	14.752	94.9	67.79	67.79	54.23	FALSE
	M3G8D	1111	M	TD	1	21.421	3	1	4	TRUE		X5Z6E	1960	M	TD	1	14.7	122.45	108.84	74.83	88.44	TRUE
	T5P7K	1655	F	ASD	1	21.421	19	3	22	FALSE		Z8V2U	2179	F	ASD	1	14.7	108.84	102.04	61.22	102.04	FALSE
	L6L8Y	1066	F	TD	2	21.388	2	1	3	TRUE		B9G4Q	378	M	TD	1	14.686	136.18	136.18	95.33	95.33	TRUE
	F8K9W	711	M	ASD	1	21.388	20	7	27	FALSE		D9D7G	549	M	ASD	1	14.653	102.37	129.67	88.72	61.42	FALSE
	G4S4X	733	M	ASD	1	21.388	10	4	14	FALSE		N5A3K	1201	F	TD	1	14.653	102.37	95.54	75.07	116.02	TRUE
	N2J3L	1184	M	ASD	1	21.388	19	8	27	FALSE		J4Z8F	901	M	TD	1	14.62	95.76	75.24	75.24	61.56	TRUE
	Q3A2Q	1362	F	ASD	1	21.388	20	8	28	FALSE		Z4R4J	2135	M	ASD	1	14.62	102.6	116.28	75.24	61.56	FALSE
	H9E3V	859	M	ASD	2	21.322	14	5	19	FALSE		A3L5A	65	M	ASD	1	14.587	89.12	109.69	34.28	34.28	FALSE
	Q4S7P	1380	M	ASD	1	21.322	17	5	22	FALSE		M5D4T	1129	F	TD	1	14.587	116.54	123.4	102.83	102.83	TRUE
	W4K8G	1868	M	ASD	1	21.322	19	4	23	FALSE		N5K8K	1203	M	ASD	1	14.587	89.12	102.83	34.28	34.28	FALSE
	Q7V5S	1416	M	ASD	1	21.257	13	8	21	FALSE		N5L4N	1204	M	TD	1	14.587	109.69	102.83	123.4	116.54	TRUE
	Z7Q6B	2168	M	ASD	1	21.257	9	7	16	FALSE		C4B3A	418	M	ASD	1	14.554	75.58	68.71	27.48	41.23	FALSE
	C9J5X	473	M	ASD	1	21.224	16	6	22	FALSE		C9Y3L	482	M	TD	1	14.554	116.81	116.81	89.32	116.81	TRUE
	U3W5G	1716	M	ASD	2	21.224	3	1	4	FALSE		C7E5G	450	M	ASD	1	14.522	117.06	82.63	48.2	61.97	FALSE
	X7Y2J	1977	M	ASD	1	21.224	17	3	20	FALSE		F5C9V	688	M	TD	1	14.522	103.29	103.29	68.86	68.86	TRUE
	G7E5S	757	M	ASD	1	21.191	8	4	12	FALSE		F8B9F	708	M	ASD	1	14.522	123.95	89.52	103.29	96.41	FALSE
	S7D4R	1583	M	ASD	1	21.191	11	2	13	FALSE		J2M5D	868	F	TD	1	14.489	124.23	117.33	96.63	124.23	TRUE
	T7N3P	1671	M	ASD	1	21.191	19	2	21	FALSE		P6M7X	1304	F	TD	1	14.489	96.63	96.63	96.63	89.72	TRUE
	Y5A3B	2027	F	TD	1	21.191	5	2	7	TRUE		T3X2L	1637	F	TD	1	14.489	117.33	96.63	110.43	82.82	TRUE
	S5L6U	1563	M	TD	2	21.158	2	0	2	TRUE		B9D3K	376	F	TD	1	14.423	104	104	90.13	83.2	TRUE
	A2P2N	27	M	ASD	1	21.158	20	8	28	FALSE		E7Y4A	636	M	TD	1	14.423	117.87	124.8	97.07	104	TRUE
	S8K9K	1598	M	ASD	1	21.158	18	6	24	FALSE		Q5X3V	1393	M	TD	1	14.423	97.07	90.13	76.27	83.2	TRUE
	J4P6R	898	F	TD	2	21.125	1	0	1	TRUE		W3Y3S	1858	M	ASD	1	14.423	34.67	76.27	62.4	69.33	FALSE
	Q7A2U	1406	M	ASD	1	21.092	14	7	21	FALSE		W7F7K	1897	M	ASD	1	14.423	97.07	90.13	76.27	69.33	FALSE
	A3N9R	69	F	TD	1	21.06	0	0	0	TRUE		W9Y7D	1919	F	TD	1	14.423	90.13	90.13	90.13	83.2	TRUE
	A7U2D	227	F	ASD	1	21.06	19	6	25	FALSE		E5G4N	600	F	ASD	1	14.39	97.29	69.49	69.49	76.44	FALSE
	E9Z8Y	658	M	ASD	1	21.06	16	4	20	FALSE		F2D5V	661	F	TD	1	14.39	125.09	104.24	90.34	83.39	TRUE
	K2U5W	955	F	TD	2	21.027	0	0	0	TRUE		M3M9W	1114	M	TD	1	14.39	138.99	145.93	62.54	83.39	TRUE
	S2W7H	1532	M	TD	1	21	8	3	11	TRUE		S8R9N	1603	M	ASD	1	14.39	111.19	90.34	69.49	34.75	FALSE
	K8L4C	1005	M	TD	2	20.994	1	0	1	TRUE		U5A6U	1726	F	ASD	1	14.39	138.99	55.59	62.54	62.54	FALSE
	M9Q9Y	1178	M	ASD	1	20.994	15	4	19	FALSE		Y2P2Z	2003	M	TD	1	14.39	118.14	90.34	97.29	104.24	TRUE
	Q6N2N	1402	M	TD	1	20.961	2	0	2	TRUE		B4J9A	314	M	TD	1	14.357	111.44	111.44	90.55	97.51	TRUE
	E8Z7N	649	M	ASD	1	20.961	14	2	16	FALSE		S5J9M	1561	M	TD	1	14.357	118.41	125.37	97.51	104.48	TRUE
	A4C7R	97	F	TD	1	20.928	1	0	1	TRUE		Y4A8N	2016	M	ASD	1	14.357	111.44	104.48	111.44	83.58	FALSE
	L8G8M	1085	F	TD	1	20.928	2	0	2	TRUE		Y9D6G	2089	F	ASD	1	14.357	104.48	97.51	97.51	90.55	FALSE
	A7S6S	226	M	ASD	1	20.928	18	5	23	FALSE		W3G7Y	1847	M	ASD	1	14.292	90.96	111.95	48.98	69.97	FALSE
	L4U4L	1044	M	ASD	1	20.9	1	0	1	FALSE		J6A3M	910	F	TD	1	14.259	119.22	112.21	112.21	112.21	TRUE
	J6X6L	921	M	TD	2	20.895	5	1	6	TRUE		J7A4X	922	M	TD	1	14.259	147.28	119.22	105.2	105.2	TRUE
	J9E5N	943	M	TD	1	20.862	1	0	1	TRUE		R2H8H	1439	M	TD	1	14.226	133.56	98.41	91.38	98.41	TRUE
	A5T4P	165	M	ASD	1	20.862	20	7	27	FALSE		Y8Q8N	2078	F	TD	1	14.226	98.41	105.44	91.38	91.38	TRUE
	K4G8L	967	M	ASD	1	20.862	14	2	16	FALSE		A9H8E	267	M	TD	1	14.193	119.78	112.73	70.46	70.46	TRUE
	G7T3L	766	F	TD	1	20.83	2	1	3	TRUE		N5R6S	1205	M	TD	1	14.193	77.5	70.46	70.46	63.41	TRUE
	V2R3K	1784	M	ASD	1	20.8	20	6	26	FALSE		W2S5J	1841	M	TD	1	14.193	119.78	112.73	126.82	98.64	TRUE
	X7A5P	1968	M	ASD	1	20.8	17	6	23	FALSE		J5M6R	905	M	ASD	1	14.16	98.87	77.68	70.62	70.62	FALSE
	G7P3J	763	M	ASD	1	20.797	18	5	23	FALSE		P7J4L	1316	M	TD	1	14.16	120.06	105.93	98.87	91.81	TRUE
	X5W4Z	1959	M	ASD	1	20.797	15	7	22	FALSE		W5D4Z	1873	F	TD	1	14.16	148.31	141.24	98.87	105.93	TRUE
	N9A9B	1243	M	TD	1	20.764	0	0	0	TRUE		B2U4C	299	M	ASD	1	14.127	92.02	77.87	7.08	21.24	FALSE
	D7X7P	536	M	TD	1	20.731	5	0	5	TRUE		M2X5X	1107	M	TD	1	14.127	99.1	113.26	120.34	92.02	TRUE
	Y6D7Z	2039	F	ASD	1	20.731	18	5	23	FALSE		Q2M6F	1355	M	TD	1	14.062	99.56	113.78	113.78	99.56	TRUE
	U3A3A	1707	M	TD	1	20.731	2	0	2	TRUE		A3R6G	74	M	ASD	1	14.029	106.92	114.05	78.41	64.15	FALSE
	E7V8H	634	M	ASD	1	20.665	13	8	21	FALSE		B2H6W	287	F	ASD	1	14.029	106.92	99.79	28.51	106.92	FALSE
	F4L6T	683	M	ASD	2	20.665	18	2	20	FALSE		J7C3C	923	M	ASD	1	14.029	106.92	78.41	21.38	28.51	FALSE
	P9G5K	1341	M	ASD	1	20.632	8	7	15	FALSE		Q9Y7X	1436	F	TD	1	14.029	128.31	85.54	99.79	99.79	TRUE
	Q4H7Q	1375	M	ASD	1	20.632	16	3	19	FALSE		B7M9X	351	M	ASD	1	14	107.14	107.14	92.86	85.71	FALSE
	E6X6M	622	M	ASD	1	20.6	17	0	17	FALSE		A9N6F	274	M	ASD	1	13.996	92.88	78.59	57.16	57.16	FALSE
	M3L5M	1113	M	ASD	1	20.567	20	7	27	FALSE		T6X8Z	1665	M	ASD	1	13.996	100.03	107.17	100.03	100.03	FALSE
	S9K3A	1609	M	ASD	1	20.567	18	6	24	FALSE		Y6S5G	2050	F	ASD	1	13.93	86.15	71.79	71.79	43.07	FALSE
	X8E6D	1981	F	ASD	1	20.5	20	6	26	FALSE		S9A7R	1606	F	ASD	1	13.897	107.94	115.13	71.96	71.96	FALSE
	L5S3Z	1055	M	ASD	2	20.468	10	1	11	FALSE		W2W3D	1843	M	TD	1	13.897	86.35	100.74	122.33	86.35	TRUE
	M7J9T	1156	M	ASD	1	20.468	4	1	5	FALSE		H2Z3F	802	M	TD	1	13.864	100.98	108.19	93.77	115.41	TRUE
	L2X4R	1029	F	ASD	1	20.435	17	2	19	FALSE		N4M9U	1198	M	TD	1	13.864	122.62	129.83	115.41	115.41	TRUE
	G3V4S	730	M	ASD	2	20.402	11	2	13	FALSE		U7P8G	1753	M	TD	1	13.864	115.41	100.98	137.05	108.19	TRUE
	W4B6T	1860	M	ASD	1	20.4	19	6	25	FALSE		N7N9F	1229	F	TD	1	13.832	122.9	122.9	115.67	108.44	TRUE
	Z7D4F	2162	M	ASD	1	20.4	20	8	28	FALSE		N8T4C	1239	M	TD	1	13.832	65.07	93.98	72.3	93.98	TRUE
	C5L9L	436	M	ASD	1	20.37	12	6	18	FALSE		Z2G4U	2103	M	ASD	1	13.832	86.76	86.76	50.61	50.61	FALSE
	J4K7A	896	M	ASD	2	20.37	14	5	19	FALSE		W6G8B	1883	M	ASD	1	13.8	86.96	94.2	72.46	43.48	FALSE
	B4S5B	321	F	ASD	1	20.337	9	3	12	FALSE		K2U5W	955	F	TD	1	13.799	115.95	101.46	130.44	101.46	TRUE
	H3X8T	813	M	ASD	1	20.337	18	6	24	FALSE		T5T2X	1657	M	TD	1	13.799	108.7	86.96	79.72	65.22	TRUE
	P8Y2Y	1336	M	ASD	1	20.337	19	6	25	FALSE		W9B8H	1910	M	TD	1	13.799	108.7	123.2	94.21	86.96	TRUE
	B2M3T	291	M	ASD	1	20.304	17	1	18	FALSE		X8B9N	1979	M	ASD	1	13.799	86.96	108.7	57.98	65.22	FALSE
	J9W8Q	948	M	ASD	1	20.271	10	3	13	FALSE		N6A9K	1210	F	TD	1	13.733	116.51	94.66	101.94	87.38	TRUE
	Q3C6U	1363	M	TD	1	20.238	0	0	0	TRUE		S6G4L	1571	M	TD	1	13.733	87.38	50.97	65.54	87.38	TRUE
	A7B8L	211	F	ASD	1	20.238	15	4	19	FALSE		A3J9C	61	M	TD	1	13.7	131.39	131.39	109.49	116.79	TRUE
	A8M3R	246	F	ASD	1	20.238	18	8	26	FALSE		C8G9Y	464	M	ASD	1	13.7	102.19	72.99	36.5	87.59	FALSE
	D3C6U	490	F	ASD	1	20.238	15	2	17	FALSE		E4Q4R	589	M	ASD	1	13.7	116.79	116.79	80.29	58.39	FALSE
	Q6L8X	1401	F	ASD	1	20.205	17	4	21	FALSE		M6Z9U	1154	M	TD	1	13.7	116.79	102.19	80.29	102.19	TRUE
	R7Z8W	1504	M	ASD	1	20.205	8	1	9	FALSE		R7J6M	1501	M	TD	1	13.7	94.89	87.59	43.8	87.59	TRUE
	A2R5U	32	M	ASD	1	20.2	11	7	18	FALSE		U9L7Q	1770	M	ASD	1	13.7	94.89	72.99	80.29	72.99	FALSE
	V7G5A	1816	M	ASD	1	20.2	6	4	10	FALSE		L6P8H	1067	M	TD	1	13.667	131.7	124.39	95.12	87.8	TRUE
	Z7B8U	2161	F	ASD	1	20.2	20	7	27	FALSE		X2S5F	1927	M	ASD	1	13.667	80.49	65.85	65.85	65.85	FALSE
	A3R6G	74	M	ASD	2	20.172	3	7	10	FALSE		Z8M9M	2176	F	TD	1	13.667	131.7	124.39	124.39	109.75	TRUE
	B9Y2E	391	M	TD	1	20.14	3	0	3	TRUE		E9Z9W	659	M	TD	1	13.634	117.35	95.35	88.02	95.35	TRUE
	Q3P9N	1367	M	TD	1	20.14	2	0	2	TRUE		F9N7X	718	F	TD	1	13.634	102.68	124.69	117.35	88.02	TRUE
	Q4Z8K	1383	M	TD	1	20.14	7	1	8	TRUE		P4K2G	1279	F	TD	1	13.634	117.35	124.69	102.68	95.35	TRUE
	Q8H9Q	1423	M	ASD	1	20.107	20	4	24	FALSE		R3T4L	1458	M	ASD	1	13.634	117.35	132.02	80.68	66.01	FALSE
	R7E7U	1498	M	ASD	1	20.107	9	5	14	FALSE		X5H8D	1953	M	ASD	1	13.634	80.68	102.68	51.34	44.01	FALSE
	L4E4Q	1038	M	ASD	1	20.074	4	1	5	FALSE		A4D2W	98	M	TD	1	13.602	110.28	88.22	95.57	88.22	TRUE
	E6F3W	609	F	TD	1	20.041	0	0	0	TRUE		B8A2Q	359	F	TD	1	13.602	117.63	117.63	102.93	95.57	TRUE
	R6L4E	1489	F	ASD	1	20.041	11	8	19	FALSE		T3E8T	1623	M	TD	1	13.602	117.63	124.98	102.93	95.57	TRUE
	R8J9T	1509	M	ASD	1	20.041	17	7	24	FALSE		C9K2Y	474	F	TD	1	13.569	117.92	132.66	140.03	110.55	TRUE
	W8Q6A	1906	M	ASD	1	20.041	3	1	4	FALSE		S7Z8G	1593	F	ASD	1	13.569	88.44	88.44	81.07	66.33	FALSE
	Y9P8U	2096	F	TD	2	20.041	1	0	1	TRUE		B4J4L	313	M	TD	1	13.536	125.59	96.04	96.04	96.04	TRUE
	N5R6S	1205	M	TD	2	20.008	2	2	4	TRUE		Q2T4Z	1358	F	ASD	1	13.536	81.26	88.65	29.55	59.1	FALSE
	E4Q7W	591	M	ASD	1	20.008	16	7	23	FALSE		R9A8S	1516	M	ASD	1	13.536	103.43	103.43	73.88	59.1	FALSE
	J5A6R	902	F	ASD	1	20.008	15	2	17	FALSE		X7S3D	1971	M	ASD	1	13.536	96.04	59.1	36.94	36.94	FALSE
	T6Z8P	1667	F	ASD	1	20.008	18	7	25	FALSE		D7V2A	535	M	ASD	1	13.503	96.27	74.06	44.43	74.06	FALSE
	T9P7P	1690	F	ASD	1	19.943	10	4	14	FALSE		S8P3B	1600	M	TD	1	13.503	88.87	96.27	74.06	74.06	TRUE
	V5F6Z	1798	M	ASD	1	19.943	15	8	23	FALSE		U4L2J	1719	F	ASD	1	13.503	103.68	74.06	74.06	37.03	FALSE
	H6D3L	830	M	ASD	1	19.91	18	2	20	FALSE		A3B4Q	48	F	ASD	1	13.5	66.67	74.07	7.41	51.85	FALSE
	W5X5J	1880	F	TD	1	19.91	1	2	3	TRUE		B9W3B	388	F	TD	1	13.47	126.21	126.21	126.21	133.63	TRUE
	Q7T7Y	1415	M	ASD	2	19.877	6	2	8	FALSE		V7Y3Z	1821	M	TD	1	13.47	111.36	96.51	96.51	111.36	TRUE
	K4T4U	971	F	TD	1	19.844	8	0	8	TRUE		R5R4Y	1480	F	TD	1	13.437	126.52	111.63	81.86	96.75	TRUE
	X2V8T	1929	F	TD	2	19.844	1	0	1	TRUE		R7U8B	1502	F	TD	1	13.437	104.19	104.19	81.86	104.19	TRUE
	D4R6W	507	M	TD	1	19.811	10	1	11	TRUE		B6N2H	341	F	TD	1	13.405	126.82	89.52	82.06	89.52	TRUE
	N6V4Z	1219	M	TD	2	19.778	0	1	1	TRUE		J6N6A	917	M	TD	1	13.405	104.44	104.44	82.06	89.52	TRUE
	A8Z8M	258	F	ASD	1	19.778	14	1	15	FALSE		V4A9V	1793	M	TD	1	13.405	104.44	104.44	96.98	74.6	TRUE
	H6R9R	834	M	ASD	1	19.778	14	4	18	FALSE		B3H6L	304	M	TD	1	13.372	119.65	104.7	97.22	89.74	TRUE
	R2J3N	1441	F	ASD	1	19.745	18	3	21	FALSE		A8Z9W	259	M	ASD	1	13.339	82.46	89.96	52.48	44.98	FALSE
	T4J8W	1642	F	ASD	1	19.745	15	7	22	FALSE		W3P3T	1853	M	TD	1	13.306	105.22	135.28	82.67	90.18	TRUE
	Z9M8Q	2185	M	TD	1	19.745	0	0	0	TRUE		W4U6W	1871	M	TD	1	13.306	90.18	97.7	60.12	67.64	TRUE
	J7K2P	927	F	ASD	2	19.713	4	2	6	FALSE		W9N5P	1916	F	TD	1	13.306	120.25	127.76	105.22	112.73	TRUE
	A2F6A	8	M	ASD	1	19.7	18	6	24	FALSE		Y4N9F	2022	F	TD	1	13.306	112.73	112.73	60.12	67.64	TRUE
	C8Z4P	467	M	ASD	1	19.68	19	4	23	FALSE		A5D4T	140	F	TD	1	13.273	128.08	113.01	105.48	97.94	TRUE
	E7T4Q	633	F	ASD	1	19.647	11	4	15	FALSE		F7Q5P	701	M	ASD	1	13.24	83.08	75.53	52.87	52.87	FALSE
	W6R6R	1889	M	TD	1	19.614	4	0	4	TRUE		S4L5J	1547	F	TD	1	13.24	105.74	90.63	75.53	75.53	TRUE
	C5E7M	430	F	TD	1	19.581	1	0	1	TRUE		C8D9R	462	M	TD	1	13.207	106	121.15	98.43	90.86	TRUE
	Q9Y4F	1433	M	TD	1	19.581	6	0	6	TRUE		M6P7T	1146	F	TD	1	13.207	128.72	113.58	98.43	68.15	TRUE
	J3J5V	880	M	ASD	1	19.548	17	5	22	FALSE		T8W2W	1685	M	ASD	1	13.207	90.86	121.15	98.43	98.43	FALSE
	J4S6M	899	M	ASD	1	19.548	12	4	16	FALSE		F8F3V	709	M	TD	1	13.142	129.36	129.36	106.53	121.75	TRUE
	W4U6W	1871	M	TD	2	19.548	0	1	1	TRUE		K4B3Z	966	F	TD	1	13.142	121.75	114.14	98.92	106.53	TRUE
	A3B4Q	48	F	ASD	2	19.515	20	6	26	FALSE		M3U4G	1117	M	TD	1	13.142	121.75	114.14	121.75	114.14	TRUE
	D5L2X	516	M	ASD	1	19.515	5	2	7	FALSE		P2P5M	1255	M	TD	1	13.142	98.92	106.53	83.7	98.92	TRUE
	L5X2A	1058	M	ASD	1	19.515	12	6	18	FALSE		W9L9E	1914	M	ASD	1	13.142	106.53	106.53	106.53	68.48	FALSE
	W6M6C	1885	M	TD	1	19.515	4	2	6	TRUE		E8J5D	641	F	TD	1	13.109	91.54	99.17	99.17	91.54	TRUE
	E9B9K	650	M	TD	2	19.483	6	0	6	TRUE		J2B8Q	864	M	TD	1	13.109	129.68	114.43	99.17	91.54	TRUE
	A5X6Y	172	M	ASD	1	19.45	15	7	22	FALSE		N6V4Z	1219	M	TD	1	13.109	122.05	106.8	99.17	91.54	TRUE
	Q4G7J	1374	F	ASD	1	19.45	20	5	25	FALSE		Q8B8P	1420	F	TD	1	13.109	114.43	106.8	99.17	91.54	TRUE
	S6P8Y	1577	M	ASD	1	19.45	18	4	22	FALSE		E8T5P	645	F	TD	1	13.076	137.66	99.42	107.07	130.01	TRUE
	Q6B8A	1395	F	TD	2	19.417	3	1	4	TRUE		K5G7C	979	F	TD	1	13.076	107.07	107.07	76.48	99.42	TRUE
	Q2U5F	1359	M	TD	1	19.384	3	0	3	TRUE		W6Y8K	1892	F	TD	1	13.076	137.66	107.07	107.07	122.36	TRUE
	V4H2K	1794	F	ASD	1	19.384	17	3	20	FALSE		F7X5A	704	M	TD	1	13.043	107.34	115	107.34	107.34	TRUE
	A8R9F	250	M	ASD	1	19.351	9	6	15	FALSE		S5U6Y	1567	M	TD	1	13.01	107.61	115.3	76.86	92.24	TRUE
	U5P6V	1730	F	TD	1	19.318	2	0	2	TRUE		S8N8H	1599	M	ASD	1	12.945	100.42	100.42	69.52	54.07	FALSE
	A9K9Q	271	M	ASD	1	19.318	14	4	18	FALSE		T3N9V	1631	M	TD	1	12.945	123.6	108.15	100.42	92.7	TRUE
	A2R6F	33	M	ASD	1	19.3	11	8	19	FALSE		K4X5H	972	M	TD	1	12.912	131.66	100.68	100.68	92.94	TRUE
	Z5T7E	2146	F	ASD	1	19.3	16	8	24	FALSE		M8A7U	1162	F	ASD	1	12.912	116.17	116.17	85.19	54.21	FALSE
	S6Y5S	1581	M	TD	2	19.285	6	1	7	TRUE		Q2C3Z	1350	F	TD	1	12.912	116.17	92.94	85.19	92.94	TRUE
	U2F8V	1699	M	TD	1	19.285	4	2	6	TRUE		B6E8P	335	M	TD	1	12.9	108.53	93.02	69.77	77.52	TRUE
	F5U3G	693	M	ASD	1	19.285	16	6	22	FALSE		D9N5W	555	M	TD	1	12.879	85.41	93.17	69.88	46.59	TRUE
	C2Y7G	404	M	TD	1	19.253	1	0	1	TRUE		S3P9T	1540	M	TD	1	12.879	116.47	124.23	85.41	100.94	TRUE
	A9S6H	276	M	ASD	1	19.253	8	7	15	FALSE		S5L6U	1563	M	TD	1	12.879	124.23	100.94	100.94	100.94	TRUE
	H4S2A	821	F	ASD	1	19.253	19	5	24	FALSE		S3B5J	1535	M	ASD	1	12.846	101.2	77.85	77.85	77.85	FALSE
	F8G9C	710	F	TD	1	19.22	0	0	0	TRUE		V8Y2R	1828	F	TD	1	12.846	140.12	132.34	85.63	116.77	TRUE
	C9Q8H	479	F	ASD	1	19.22	17	8	25	FALSE		C8G7E	463	M	ASD	1	12.813	101.46	109.26	101.46	70.24	FALSE
	S5Z8E	1569	F	ASD	1	19.154	20	2	22	FALSE		L9V7R	1098	M	TD	1	12.813	132.68	140.48	109.26	117.07	TRUE
	C9Z7V	483	M	ASD	1	19.121	14	4	18	FALSE		S3J8M	1538	M	TD	1	12.813	124.87	117.07	85.85	93.65	TRUE
	A3D2V	51	M	ASD	1	19.088	9	4	13	FALSE		Y8H5K	2071	M	TD	1	12.813	101.46	117.07	101.46	109.26	TRUE
	V5T8Q	1803	F	ASD	1	19.088	16	2	18	FALSE		T3Z9V	1640	M	ASD	1	12.78	109.55	93.9	86.07	62.6	FALSE
	V5J4N	1801	M	TD	1	19.055	0	0	0	TRUE		M5Q8W	1136	F	TD	1	12.747	109.83	117.67	101.98	78.45	TRUE
	a3n3s	67	M	ASD	1	19.055	7	6	13	FALSE		Q2H7B	1353	M	TD	1	12.747	109.83	94.14	101.98	125.52	TRUE
	B4P6Q	319	M	ASD	2	19.055	11	1	12	FALSE		Y9L3L	2092	M	ASD	1	12.747	133.36	125.52	109.83	117.67	FALSE
	B2R7M	295	M	ASD	1	19.023	12	4	16	FALSE		H8V3K	856	F	TD	1	12.715	125.84	110.11	125.84	117.97	TRUE
	P7T5U	1321	M	ASD	1	19.023	15	4	19	FALSE		C4G5E	420	M	ASD	1	12.682	110.39	102.51	78.85	70.97	FALSE
	Q6S2D	1404	M	ASD	1	19.023	16	3	19	FALSE		C5J8M	435	M	ASD	1	12.682	126.16	94.62	110.39	102.51	FALSE
	Z2N9Y	2109	F	TD	2	18.99	4	0	4	TRUE		S3Z4L	1544	M	ASD	1	12.682	78.85	102.51	63.08	102.51	FALSE
	B5C2B	326	M	TD	1	18.924	0	4	4	TRUE		U5B9H	1727	M	ASD	1	12.682	110.39	102.51	86.74	70.97	FALSE
	H2B6L	789	F	TD	1	18.924	2	0	2	TRUE		P3U3P	1269	F	TD	1	12.649	126.49	134.4	110.68	118.59	TRUE
	A2B2G	3	M	ASD	1	18.9	20	6	26	FALSE		S7L6K	1585	F	TD	1	12.649	126.49	110.68	118.59	118.59	TRUE
	C6N6U	446	M	ASD	1	18.891	18	6	24	FALSE		L5S3Z	1055	M	ASD	1	12.616	134.75	134.75	103.04	71.34	FALSE
	C9E7E	469	M	TD	1	18.858	1	0	1	TRUE		R3N5A	1454	M	ASD	1	12.616	95.12	118.9	39.63	71.34	FALSE
	A4L6X	110	M	ASD	1	18.858	15	4	19	FALSE		W2Z3X	1845	M	TD	1	12.616	126.82	103.04	103.04	110.97	TRUE
	E6Y3N	623	M	ASD	2	18.858	9	2	11	FALSE		G2F2B	723	F	ASD	1	12.517	111.85	95.87	87.88	55.92	FALSE
	S7W7N	1591	M	ASD	2	18.858	15	4	19	FALSE		P6C6P	1299	M	TD	1	12.517	151.79	119.84	119.84	95.87	TRUE
	K4S6J	970	M	ASD	1	18.844	9	4	13	FALSE		Z7U6D	2171	M	ASD	1	12.517	111.85	119.84	79.89	103.86	FALSE
	Y8A8S	2068	F	ASD	1	18.793	6	1	7	FALSE		B4L2R	316	F	ASD	1	12.485	80.1	88.11	64.08	40.05	FALSE
	W6B4N	1882	M	TD	1	18.793	11	1	12	TRUE		B8K8B	368	F	ASD	1	12.485	104.12	80.1	72.09	48.06	FALSE
	A7G8U	215	F	TD	1	18.76	2	0	2	TRUE		M4S7A	1125	M	TD	1	12.485	136.16	128.15	104.12	112.13	TRUE
	A9Z8Z	282	M	TD	1	18.76	0	2	2	TRUE		P7D2G	1314	F	ASD	1	12.485	112.13	72.09	48.06	48.06	FALSE
	C6U9E	448	M	TD	1	18.76	2	1	3	TRUE		Y9B7D	2088	F	TD	1	12.485	96.12	104.12	80.1	80.1	TRUE
	N7Z2J	1234	M	TD	2	18.76	0	0	0	TRUE		D7D7E	531	F	ASD	1	12.452	72.28	80.31	48.19	48.19	FALSE
	R5S8W	1481	F	TD	1	18.76	2	4	6	TRUE		Q7D9Y	1407	M	TD	1	12.419	128.83	104.68	88.57	96.63	TRUE
	E3H2K	575	M	ASD	1	18.76	13	2	15	FALSE		L6L8Y	1066	F	TD	1	12.386	113.03	121.1	113.03	80.74	TRUE
	H2M6R	796	M	ASD	1	18.76	19	1	20	FALSE		P7X5K	1324	M	TD	1	12.386	137.25	129.18	113.03	80.74	TRUE
	T9J4M	1688	M	ASD	2	18.76	15	4	19	FALSE		Y5G3E	2031	F	ASD	1	12.386	104.96	113.03	72.66	56.52	FALSE
	Y3D6A	2012	M	TD	1	18.76	3	0	3	TRUE		G7M6B	762	M	ASD	1	12.353	113.33	129.52	113.33	97.14	FALSE
	A8J3J	244	M	ASD	1	18.727	16	3	19	FALSE		P5V2Z	1296	M	TD	1	12.353	97.14	105.24	105.24	97.14	TRUE
	H9U7H	860	M	TD	1	18.694	2	1	3	TRUE		U8X6E	1766	M	ASD	1	12.353	121.43	137.62	105.24	72.86	FALSE
	J4V5K	900	M	ASD	1	18.661	11	8	19	FALSE		Y4M7D	2021	F	TD	1	12.353	121.43	113.33	105.24	129.52	TRUE
	E7Q3K	631	M	ASD	1	18.628	8	0	8	FALSE		Z2N9Y	2109	F	TD	1	12.353	113.33	105.24	40.48	80.95	TRUE
	F4L5V	682	M	ASD	1	18.628	19	6	25	FALSE		D8R7A	546	M	TD	1	12.287	113.94	97.66	81.39	97.66	TRUE
	T6X8Z	1665	M	ASD	2	18.628	13	1	14	FALSE		R6S2Y	1492	F	TD	1	12.287	146.5	130.22	105.8	97.66	TRUE
	A4K2N	107	M	ASD	1	18.6	15	6	21	FALSE		V4A4U	1792	M	TD	1	12.287	130.22	81.39	81.39	81.39	TRUE
	Y9F7S	2090	F	ASD	1	18.6	10	4	14	FALSE		A4U4H	129	F	TD	1	12.255	146.88	138.72	106.08	97.92	TRUE
	R3W8W	1460	F	ASD	1	18.595	9	7	16	FALSE		L9Z8R	1099	F	TD	1	12.255	130.56	122.4	114.24	114.24	TRUE
	N2V6E	1185	M	TD	2	18.563	1	0	1	TRUE		X9U8U	1993	F	TD	1	12.255	89.76	89.76	73.44	97.92	TRUE
	C6G4V	444	M	ASD	2	18.563	11	3	14	FALSE		P6X4X	1310	F	TD	1	12.222	106.37	122.73	81.82	81.82	TRUE
	R5Y5H	1483	F	TD	1	18.53	4	0	4	TRUE		B8G5M	363	M	ASD	1	12.189	98.45	82.04	73.84	57.43	FALSE
	G8M8W	772	M	ASD	1	18.53	8	5	13	FALSE		F5R4V	691	F	TD	1	12.189	131.27	114.86	82.04	98.45	TRUE
	G9F9S	779	M	ASD	1	18.53	8	1	9	FALSE		H7N6E	839	M	ASD	1	12.189	90.25	82.04	41.02	73.84	FALSE
	B7W9K	356	M	TD	1	18.497	2	2	4	TRUE		J7M7R	928	F	TD	1	12.189	114.86	98.45	114.86	98.45	TRUE
	Q6J3J	1399	M	ASD	1	18.497	15	6	21	FALSE		P8C4J	1326	M	TD	1	12.189	131.27	106.65	82.04	98.45	TRUE
	A3Y6E	86	M	TD	1	18.464	1	0	1	TRUE		B9U8N	387	F	TD	1	12.156	131.62	123.4	106.94	115.17	TRUE
	Z2G8L	2104	M	ASD	1	18.464	18	7	25	FALSE		K9N2J	1016	F	TD	1	12.156	123.4	139.85	106.94	82.26	TRUE
	C6J8B	445	M	ASD	1	18.431	16	5	21	FALSE		R5N7K	1479	M	ASD	1	12.156	106.94	115.17	74.04	65.81	FALSE
	J3H4R	879	M	ASD	1	18.431	15	3	18	FALSE		X6J7N	1962	M	TD	1	12.156	452.45	115.17	90.49	82.26	TRUE
	R3V9N	1459	F	ASD	1	18.431	18	6	24	FALSE		A8G6N	241	F	TD	1	12.123	115.48	131.98	107.23	115.48	TRUE
	X5T8J	1958	M	ASD	1	18.4	10	0	10	FALSE		B2Q4M	294	M	TD	1	12.123	98.99	140.23	90.74	82.49	TRUE
	P8G8P	1329	M	TD	1	18.398	5	0	5	TRUE		D4A9B	499	M	TD	1	12.123	123.73	131.98	90.74	115.48	TRUE
	B6L8S	338	M	ASD	1	18.398	14	2	16	FALSE		Y4H9J	2018	M	TD	1	12.09	90.98	124.07	90.98	99.26	TRUE
	J9Q4J	946	M	ASD	1	18.398	17	4	21	FALSE		A5F9J	146	M	ASD	1	12.025	116.42	124.74	91.48	99.79	FALSE
	S8R7F	1602	M	TD	1	18.333	4	0	4	TRUE		A5Y5J	174	M	TD	1	12.025	133.06	116.42	83.16	83.16	TRUE
	U3K9W	1712	M	ASD	1	18.3	16	4	20	FALSE		E5E2R	597	M	TD	1	12.025	99.79	116.42	108.11	99.79	TRUE
	V7S2Y	1819	F	ASD	1	18.3	11	2	13	FALSE		P8F4E	1327	F	ASD	1	12	108.33	116.67	41.67	75	FALSE
	C5W7V	442	F	TD	1	18.267	1	0	1	TRUE		R5A5U	1471	M	TD	1	11.926	117.39	117.39	67.08	83.85	TRUE
	A4M3Y	111	F	ASD	1	18.267	18	5	23	FALSE
	M8J3V	1166	M	TD	1	18.234	3	1	4	TRUE
	S2H5X	1525	M	ASD	1	18.234	4	5	9	FALSE
	W5H5Z	1876	M	TD	1	18.201	2	0	2	TRUE
	G5A4D	735	F	ASD	1	18.168	5	2	7	FALSE
	Y4R7F	2023	M	TD	1	18.168	0	2	2	TRUE
	D6R6A	525	M	TD	1	18.136	0	3	3	TRUE
	C5V2N	441	M	TD	2	18.07	0	0	0	TRUE
	N6L2T	1215	M	TD	1	18.037	0	3	3	TRUE
	W2J5E	1838	M	TD	1	18.037	4	1	5	TRUE
	F3V2B	679	M	ASD	1	18.037	19	4	23	FALSE
	V8A4M	1822	M	ASD	1	18.004	5	5	10	FALSE
	L5G3H	1051	F	ASD	1	18.002	19	7	26	FALSE
	P2W5W	1260	M	ASD	1	17.971	6	4	10	FALSE
	B2H5M	286	M	ASD	1	17.938	15	6	21	FALSE
	K2R4R	951	F	TD	1	17.84	4	2	6	TRUE
	D4M4M	504	M	ASD	1	17.84	20	1	21	FALSE
	H7F9A	837	F	ASD	1	17.84	9	2	11	FALSE
	N6A9W	1211	M	ASD	1	17.84	20	5	25	FALSE
	A8U5W	252	M	TD	1	17.807	3	1	4	TRUE
	E6N6N	616	F	TD	1	17.774	2	2	4	TRUE
	P6N7F	1306	M	ASD	1	17.774	8	3	11	FALSE
	A2Z6W	46	M	ASD	1	17.643	18	7	25	FALSE
	A2J3C	15	F	TD	1	17.61	2	0	2	TRUE
	C5D9N	429	M	TD	1	17.577	4	1	5	TRUE
	D2A8Z	484	M	ASD	1	17.544	16	6	22	FALSE
	B4E3L	311	F	ASD	1	17.511	20	7	27	FALSE
	J2D9C	865	F	ASD	1	17.511	13	1	14	FALSE
	A4K2B	106	M	ASD	1	17.478	15	7	22	FALSE
	b2y3t	300	F	ASD	1	17.478	16	6	22	FALSE
	U2P6F	1704	F	ASD	1	17.413	20	4	24	FALSE
	P5B8P	1286	F	TD	1	17.347	4	0	4	TRUE
	X6X9W	1967	M	TD	1	17.347	0	1	1	TRUE
	U8B7Q	1759	M	TD	1	17.314	7	1	8	TRUE
	L2D7Y	1021	M	ASD	1	17.281	16	5	21	FALSE
	Q6H8D	1398	M	ASD	1	17.248	13	4	17	FALSE
	R5E4M	1473	F	ASD	1	17.216	20	2	22	FALSE
	D2L2H	486	M	TD	1	17.15	4	0	4	TRUE
	H8G7A	851	F	ASD	1	17.15	11	4	15	FALSE
	W9M7D	1915	M	ASD	1	17.15	13	3	16	FALSE
	D6V8W	527	M	ASD	1	17.084	13	0	13	FALSE
	B3A6Z	301	F	TD	1	17.051	2	2	4	TRUE
	A2G2D	11	F	ASD	1	17.051	9	2	11	FALSE
	E6R6V	617	M	ASD	1	17.018	20	3	23	FALSE
	L5Y8F	1059	F	ASD	1	17.018	12	4	16	FALSE
	U7J3J	1751	M	ASD	1	17.018	14	5	19	FALSE
	U3K8Y	1711	F	TD	1	17	4	0	4	TRUE
	A4S8W	127	M	ASD	1	16.986	16	7	23	FALSE
	B8K5U	365	M	ASD	1	16.953	18	5	23	FALSE
	C2N8X	401	M	ASD	1	16.953	13	8	21	FALSE
	M5G8F	1133	M	ASD	1	16.953	15	2	17	FALSE
	F5U4R	694	M	TD	1	16.92	3	1	4	TRUE
	T9C2Z	1686	F	TD	1	16.92	2	0	2	TRUE
	L8P5E	1088	M	ASD	1	16.92	11	5	16	FALSE
	N2D6H	1182	F	TD	1	16.887	2	0	2	TRUE
	A3J9P	62	M	ASD	1	16.887	16	8	24	FALSE
	L8W5P	1091	M	ASD	1	16.821	18	1	19	FALSE
	B2C6B	283	F	TD	1	16.789	2	1	3	TRUE
	K5K5P	981	M	ASD	1	16.789	18	5	23	FALSE
	X8T6R	1984	M	TD	1	16.756	3	0	3	TRUE
	H3U7N	812	F	ASD	1	16.723	11	4	15	FALSE
	A2W5E	39	M	TD	1	16.69	3	0	3	TRUE
	Z4V7R	2139	M	TD	1	16.69	4	0	4	TRUE
	Q8B7E	1419	M	ASD	1	16.657	18	6	24	FALSE
	A6N5R	197	M	ASD	1	16.624	12	6	18	FALSE
	F2E6N	662	F	TD	1	16.559	2	2	4	TRUE
	T5X2N	1658	M	ASD	1	16.526	13	1	14	FALSE
	N6W9J	1221	M	ASD	1	16.427	17	2	19	FALSE
	J2B6U	863	M	TD	1	16.394	3	1	4	TRUE
	A8R7K	249	M	ASD	1	16.394	19	4	23	FALSE
	A7Z3W	233	M	ASD	1	16.361	19	7	26	FALSE
	D6N4J	523	F	ASD	1	16.361	18	4	22	FALSE
	Y2W7Y	2010	M	TD	1	16.361	2	2	4	TRUE
	A8N8M	247	M	TD	1	16.329	2	0	2	TRUE
	D7X9W	537	M	ASD	1	16.329	19	8	27	FALSE
	M9Q2D	1176	M	ASD	1	16.329	10	3	13	FALSE
	T6V6E	1664	M	ASD	1	16.329	15	2	17	FALSE
	U2B3F	1698	M	ASD	1	16.329	8	5	13	FALSE
	F6J7S	697	M	TD	1	16.296	1	0	1	TRUE
	B5W2X	329	F	ASD	1	16.296	2	3	5	FALSE
	T2Z7A	1622	M	ASD	1	16.296	19	5	24	FALSE
	G6U8S	749	M	ASD	1	16.263	17	5	22	FALSE
	N7U7B	1231	M	ASD	1	16.236	18	7	25	FALSE
	D5V6Z	521	F	ASD	1	16.197	20	3	23	FALSE
	P3D2P	1263	M	ASD	1	16.197	18	7	25	FALSE
	D8D9B	541	M	TD	1	16.164	3	1	4	TRUE
	H9Y9S	861	F	TD	1	16.164	1	0	1	TRUE
	T4R8H	1646	M	ASD	1	16.164	20	3	23	FALSE
	E5F8W	599	M	TD	1	16.131	2	2	4	TRUE
	R3C2B	1447	F	ASD	1	16.131	17	6	23	FALSE
	Z3S5Y	2124	M	TD	1	16.131	7	0	7	TRUE
	V6Z7W	1813	M	ASD	1	16.1	13	2	15	FALSE
	H7Z5G	847	F	TD	1	16.099	1	0	1	TRUE
	A5J2U	154	F	ASD	1	16.099	20	1	21	FALSE
	A7F7D	214	M	ASD	1	16.099	11	1	12	FALSE
	Z8S2Y	2178	F	TD	1	16.099	5	0	5	TRUE
	Q4S2Z	1379	F	TD	1	16.066	2	0	2	TRUE
	Y2V9B	2009	F	TD	1	16.033	4	3	7	TRUE
	A8H4A	243	M	ASD	1	16.033	17	2	19	FALSE
	Q9R4U	1431	M	ASD	1	16.033	20	3	23	FALSE
	D5C3E	513	M	ASD	1	16	3	1	4	FALSE
	A4J5M	104	M	TD	1	15.934	6	1	7	TRUE
	Y9A2U	2086	F	TD	1	15.934	3	0	3	TRUE
	B8C8D	361	M	ASD	1	15.901	9	0	9	FALSE
	C4W5A	426	M	ASD	1	15.901	11	3	14	FALSE
	N3Y3U	1195	M	ASD	1	15.901	18	2	20	FALSE
	S7Y7P	1592	M	TD	1	15.869	6	1	7	TRUE
	W4S5X	1870	F	TD	1	15.869	3	0	3	TRUE
	N6Z2H	1223	F	ASD	1	15.869	0	1	1	FALSE
	J8T2U	938	M	TD	1	15.836	1	0	1	TRUE
	V3J5J	1788	M	TD	1	15.836	3	0	3	TRUE
	T8R8M	1680	M	ASD	1	15.836	13	5	18	FALSE
	N5A3K	1201	F	TD	1	15.803	3	1	4	TRUE
	U9K9E	1769	F	TD	1	15.803	4	1	5	TRUE
	W2V9H	1842	M	TD	1	15.803	1	0	0	TRUE
	D6J5R	522	F	TD	1	15.77	0	0	0	TRUE
	V5V2F	1804	F	TD	1	15.77	0	1	1	TRUE
	A2Q6L	30	M	TD	1	15.737	1	0	1	TRUE
	F9Y8C	721	F	TD	1	15.704	2	0	2	TRUE
	M6S6E	1147	M	TD	1	15.704	5	1	6	TRUE
	H8G3V	850	M	ASD	1	15.704	11	2	13	FALSE
	A4X6L	132	F	TD	1	15.671	5	0	5	TRUE
	C3U6U	411	M	TD	1	15.671	3	3	6	TRUE
	K5A6B	974	F	TD	1	15.671	2	2	4	TRUE
	E9L7B	652	F	TD	1	15.639	3	0	3	TRUE
	M6E9Q	1141	M	ASD	1	15.639	14	0	14	FALSE
	U9N4X	1771	F	ASD	1	15.639	20	5	25	FALSE
	P4M7J	1280	F	TD	1	15.606	4	1	5	TRUE
	z2p5d	2110	F	ASD	1	15.6	7	1	8	FALSE
	J3U6M	888	M	ASD	1	15.54	9	2	11	FALSE
	M6M2E	1144	M	TD	1	15.507	1	0	1	TRUE
	P2M4B	1251	M	ASD	1	15.507	20	5	25	FALSE
	K5E4U	978	F	TD	1	15.474	5	2	7	TRUE
	C7L5W	454	M	ASD	1	15.474	1	2	3	FALSE
	Z2Z9Y	2114	F	TD	1	15.474	1	0	1	TRUE
	G6Y4E	752	M	TD	1	15.409	1	3	4	TRUE
	Y2S9F	2005	F	ASD	1	15.409	10	2	12	FALSE
	F2S6H	666	F	TD	1	15.376	0	0	0	TRUE
	X5D6F	1950	M	TD	1	15.277	3	1	4	TRUE
	S4B7F	1545	M	ASD	1	15.277	8	3	11	FALSE
	G6Y6Y	753	M	TD	1	15.244	1	0	1	TRUE
	H7U8Q	844	M	TD	1	15.244	1	0	1	TRUE
	N3A2W	1189	M	TD	1	15.211	1	0	1	TRUE
	R5K3X	1477	M	ASD	1	15.211	20	4	24	FALSE
	Z9A7F	2181	M	ASD	1	15.211	16	4	20	FALSE
	E7Q8L	632	M	ASD	1	15.179	6	1	7	FALSE
	n6c6s	1212	M	ASD	1	15.179	16	3	19	FALSE
	E3G9Y	574	M	TD	1	15.146	2	0	2	TRUE
	R2H8H	1439	M	TD	1	15.113	2	0	2	TRUE
	F5A3V	686	F	ASD	1	15.113	19	3	22	FALSE
	K4L6F	969	F	ASD	1	15.113	10	2	12	FALSE
	K6B8E	985	M	TD	1	15.08	6	2	8	TRUE
	H5J8H	826	M	ASD	1	15.08	8	0	8	FALSE
	L5E6A	1049	M	ASD	1	15.08	13	3	16	FALSE
	U3N8U	1713	M	ASD	1	15	18	7	25	FALSE
	R4N2U	1465	M	TD	1	14.982	5	0	5	TRUE
	A5E2F	142	M	ASD	1	14.982	17	8	25	FALSE
	P4C6M	1276	M	ASD	1	14.982	7	6	13	FALSE
	R3N7U	1455	M	TD	1	14.916	2	0	2	TRUE
	S5E8A	1557	F	ASD	1	14.916	20	3	23	FALSE
	U7B9W	1748	M	ASD	1	14.916	15	5	20	FALSE
	B2L5U	290	M	ASD	1	14.883	15	5	20	FALSE
	C9S3U	481	M	ASD	1	14.883	14	5	19	FALSE
	M8R5P	1172	M	ASD	1	14.85	20	7	27	FALSE
	R5K2Z	1476	M	ASD	1	14.817	2	3	5	FALSE
	U2N6X	1702	F	ASD	1	14.817	10	4	14	FALSE
	Z4Q8F	2134	M	ASD	1	14.8	6	6	12	FALSE
	L8W4R	1090	M	TD	1	14.784	5	0	5	TRUE
	E4J5X	585	M	ASD	1	14.784	2	0	2	FALSE
	K6F4Q	988	M	ASD	1	14.784	20	3	23	FALSE
	J6R4M	918	M	TD	1	14.719	5	3	8	TRUE
	Z8V2U	2179	F	ASD	1	14.7	8	6	14	FALSE
	B9G4Q	378	M	TD	1	14.686	0	0	0	TRUE
	E7Y4A	636	M	TD	1	14.653	2	3	5	TRUE
	D9D7G	549	M	ASD	1	14.653	10	2	12	FALSE
	R4V8R	1467	M	ASD	1	14.62	4	0	4	FALSE
	W3Y3S	1858	M	ASD	1	14.62	20	1	21	FALSE
	Z4R4J	2135	M	ASD	1	14.62	14	5	19	FALSE
	U3H5S	1710	F	TD	1	14.587	1	0	1	TRUE
	A3L5A	65	M	ASD	1	14.587	18	3	21	FALSE
	B9D3K	376	F	TD	1	14.554	4	0	4	TRUE
	C9Y3L	482	M	TD	1	14.554	3	1	4	TRUE
	Q5X3V	1393	M	TD	1	14.554	9	0	9	TRUE
	W9Y7D	1919	F	TD	1	14.554	4	0	4	TRUE
	A3W6D	82	M	ASD	1	14.554	7	2	9	FALSE
	C4B3A	418	M	ASD	1	14.554	19	6	25	FALSE
	C7E5G	450	M	ASD	1	14.522	5	1	6	FALSE
	J2M5D	868	F	TD	1	14.489	4	0	4	TRUE
	P6M7X	1304	F	TD	1	14.489	1	0	1	TRUE
	E5S4G	605	M	ASD	1	14.489	17	5	22	FALSE
	S7P8B	1589	M	ASD	1	14.489	18	6	24	FALSE
	S2J9J	1527	M	ASD	1	14.423	3	3	6	FALSE
	W7F7K	1897	M	ASD	1	14.423	12	3	15	FALSE
	L4Q5T	1042	M	TD	1	14.39	5	2	7	TRUE
	M3M9W	1114	M	TD	1	14.39	5	3	8	TRUE
	E5G4N	600	F	ASD	1	14.39	14	3	17	FALSE
	S8R9N	1603	M	ASD	1	14.39	18	6	24	FALSE
	U5A6U	1726	F	ASD	1	14.39	7	3	10	FALSE
	B4J9A	314	M	TD	1	14.357	5	1	6	TRUE
	Y4A8N	2016	M	ASD	1	14.357	5	0	5	FALSE
	Y9D6G	2089	F	ASD	1	14.357	6	0	6	FALSE
	D4X9T	512	F	TD	1	14.324	1	0	1	TRUE
	E8V9G	646	M	TD	1	14.324	1	0	1	TRUE
	W5D4Z	1873	F	TD	1	14.324	5	0	5	TRUE
	N7N9F	1229	F	TD	1	14.292	0	0	0	TRUE
	W3G7Y	1847	M	ASD	1	14.292	10	7	17	FALSE
	X2S5F	1927	M	ASD	1	14.292	20	6	26	FALSE
	Z2G4U	2103	M	ASD	1	14.292	19	6	25	FALSE
	J6A3M	910	F	TD	1	14.259	3	0	3	TRUE
	J7A4X	922	M	TD	1	14.259	0	0	0	TRUE
	N8T4C	1239	M	TD	1	14.259	7	0	7	TRUE
	W3L7C	1852	M	TD	1	14.259	3	1	4	TRUE
	W9B8H	1910	M	TD	1	14.259	7	1	8	TRUE
	Q9Y7X	1436	F	TD	1	14.226	4	1	5	TRUE
	Y8Q8N	2078	F	TD	1	14.226	1	0	1	TRUE
	N6A9K	1210	F	TD	1	14.193	5	2	7	TRUE
	W2S5J	1841	M	TD	1	14.193	1	1	2	TRUE
	B5Z4P	332	M	TD	1	14.16	5	0	5	TRUE
	P7J4L	1316	M	TD	1	14.16	3	0	3	TRUE
	M2X5X	1107	M	TD	1	14.127	5	0	5	TRUE
	B2U4C	299	M	ASD	1	14.127	20	8	28	FALSE
	D8A4R	539	M	TD	1	14.094	3	0	3	TRUE
	A3J9C	61	M	TD	1	14.062	2	0	2	TRUE
	Q2M6F	1355	M	TD	1	14.062	2	1	3	TRUE
	D4S5T	509	F	TD	1	14.029	5	1	6	TRUE
	R7J6M	1501	M	TD	1	14.029	7	0	7	TRUE
	B2H6W	287	F	ASD	1	14.029	13	7	20	FALSE
	B7M9X	351	M	ASD	1	14.029	4	3	7	FALSE
	A9N6F	274	M	ASD	1	13.996	19	4	23	FALSE
	B9Q4U	382	M	ASD	1	13.996	17	5	22	FALSE
	Z6P8N	2154	M	ASD	1	13.996	20	5	25	FALSE
	S6G4L	1571	M	TD	1	13.963	9	0	9	TRUE
	D4X7X	511	F	ASD	1	13.963	5	4	9	FALSE
	J8Y5W	940	M	TD	1	13.93	5	0	5	TRUE
	U7P8G	1753	M	TD	1	13.93	4	0	4	TRUE
	Y6S5G	2050	F	ASD	1	13.93	19	7	28	FALSE
	Y7Z9J	2067	M	ASD	1	13.93	10	2	12	FALSE
	W2W3D	1843	M	TD	1	13.897	4	0	4	TRUE
	C4E3H	419	M	ASD	1	13.897	8	3	11	FALSE
	H2Z3F	802	M	TD	1	13.864	6	0	6	TRUE
	N4M9U	1198	M	TD	1	13.864	1	0	1	TRUE
	S4Z8D	1555	F	TD	1	13.864	1	0	1	TRUE
	R8B4U	1505	M	TD	1	13.832	3	0	3	TRUE
	U4V9E	1724	M	TD	1	13.832	6	1	7	TRUE
	S9A7R	1606	F	ASD	1	13.832	20	0	20	FALSE
	K4B3Z	966	F	TD	1	13.799	3	0	3	TRUE
	X8B9N	1979	M	ASD	1	13.799	16	3	19	FALSE
	A9H8E	267	M	TD	1	13.766	11	0	11	TRUE
	B4J4L	313	M	TD	1	13.766	1	1	2	TRUE
	K7M2M	997	M	TD	1	13.766	1	0	1	TRUE
	X3P3Q	1937	M	TD	1	13.766	1	0	1	TRUE
	Z2N4L	2107	M	TD	1	13.766	5	0	5	TRUE
	W3F9B	1846	M	TD	1	13.7	4	0	4	TRUE
	C8G9Y	464	M	ASD	1	13.7	12	6	18	FALSE
	U9L7Q	1770	M	ASD	1	13.7	12	4	16	FALSE
	E9Z9W	659	M	TD	1	13.667	2	2	4	TRUE
	R6Q6P	1491	F	TD	1	13.667	1	0	1	TRUE
	Y6M7S	2046	M	ASD	1	13.667	7	1	8	FALSE
	Z8M9M	2176	F	TD	1	13.667	2	2	4	TRUE
	F9N7X	718	F	TD	1	13.634	1	1	2	TRUE
	K8C8N	1002	F	TD	1	13.634	12	0	12	TRUE
	P5J3L	1287	F	TD	1	13.634	2	0	2	TRUE
	R3T4L	1458	M	ASD	1	13.634	13	0	13	FALSE
	M3U4G	1117	M	TD	1	13.602	1	1	2	TRUE
	E4N8T	588	F	ASD	1	13.569	13	4	17	FALSE
	Q2T4Z	1358	F	ASD	1	13.536	18	1	19	FALSE
	S5U6Y	1567	M	TD	1	13.503	8	1	9	TRUE
	S8P3B	1600	M	TD	1	13.503	4	0	4	TRUE
	D7V2A	535	M	ASD	1	13.503	19	3	22	FALSE
	U4L2J	1719	F	ASD	1	13.503	16	2	18	FALSE
	S4L5J	1547	F	TD	1	13.47	0	0	0	TRUE
	G6Q2R	747	F	TD	1	13.437	6	0	6	TRUE
	J2B8Q	864	M	TD	1	13.437	2	0	2	TRUE
	M6P7T	1146	F	TD	1	13.437	3	0	3	TRUE
	Q8B8P	1420	F	TD	1	13.437	2	0	2	TRUE
	B6N2H	341	F	TD	1	13.405	5	0	5	TRUE
	J6N6A	917	M	TD	1	13.405	2	0	2	TRUE
	V4A9V	1793	M	TD	1	13.405	2	0	2	TRUE
	W6Y8K	1892	F	TD	1	13.339	1	0	1	TRUE
	A8Z9W	259	M	ASD	1	13.339	16	4	20	FALSE
	X7U5A	1974	F	TD	1	13.306	3	0	3	TRUE
	Y4N9F	2022	F	TD	1	13.306	12	0	12	TRUE
	A5D4T	140	F	TD	1	13.273	2	0	2	TRUE
	F5L2E	689	F	TD	1	13.273	3	0	3	TRUE
	H8V3K	856	F	TD	1	13.273	3	0	3	TRUE
	L9V7R	1098	M	TD	1	13.273	0	0	0	TRUE
	C8D9R	462	M	TD	1	13.207	6	0	6	TRUE
	E8T5P	645	F	TD	1	13.207	0	0	0	TRUE
	M9H7T	1174	M	TD	1	13.207	6	0	6	TRUE
	R7U8B	1502	F	TD	1	13.207	12	1	13	TRUE
	F8F3V	709	M	TD	1	13.175	2	0	2	TRUE
	X6J7N	1962	M	TD	1	13.175	6	0	6	TRUE
	K4X5H	972	M	TD	1	13.142	4	1	5	TRUE
	W9L9E	1914	M	ASD	1	13.142	5	1	6	FALSE
	E8J5D	641	F	TD	1	13.109	6	1	7	TRUE
	K5G7C	979	F	TD	1	13.109	9	1	10	TRUE
	V6F7M	1808	F	TD	1	13.109	3	0	3	TRUE
	K6L4M	989	M	ASD	1	13.043	15	2	17	FALSE
	M7V4S	1160	M	ASD	1	13.043	11	2	13	FALSE
	Z3M3U	2123	F	ASD	1	13	12	3	15	FALSE
	Q2H7B	1353	M	TD	1	12.977	0	0	0	TRUE
	S8N8H	1599	M	ASD	1	12.945	15	3	18	FALSE
	Q2C3Z	1350	F	TD	1	12.912	5	1	6	TRUE
	C4G5E	420	M	ASD	1	12.912	5	2	7	FALSE
	M8A7U	1162	F	ASD	1	12.912	14	4	18	FALSE
	Z2f4z	2102	M	ASD	1	12.9	12	3	15	FALSE
	Q7D9Y	1407	M	TD	1	12.879	2	0	2	TRUE
	S3P9T	1540	M	TD	1	12.879	4	0	4	TRUE
	S3B5J	1535	M	ASD	1	12.846	9	6	15	FALSE
	Y8H5K	2071	M	TD	1	12.813	5	0	5	TRUE
	C8G7E	463	M	ASD	1	12.813	4	0	4	FALSE
	Q3E8E	1364	M	ASD	1	12.78	3	2	5	FALSE
	C4Q7E	425	M	TD	1	12.747	1	2	3	TRUE
	M5Q8W	1136	F	TD	1	12.747	6	0	6	TRUE
	U5B9H	1727	M	ASD	1	12.747	14	6	20	FALSE
	B9Q6D	383	M	TD	1	12.715	3	0	3	TRUE
	C5J8M	435	M	ASD	1	12.682	4	1	5	FALSE
	S3Z4L	1544	M	ASD	1	12.682	4	4	8	FALSE
	H3K9W	809	M	TD	1	12.649	4	2	6	TRUE
	C9F8J	470	F	TD	1	12.616	3	0	3	TRUE
	G9T9A	784	M	TD	1	12.616	3	1	4	TRUE
	W2Z3X	1845	M	TD	1	12.616	4	0	4	TRUE
	R3N5A	1454	M	ASD	1	12.616	19	1	20	FALSE
	P5V2Z	1296	M	TD	1	12.517	5	0	5	TRUE
	Z7U6D	2171	M	ASD	1	12.517	8	0	8	FALSE
	Y9B7D	2088	F	TD	1	12.485	5	0	5	TRUE
	B4L2R	316	F	ASD	1	12.485	14	4	18	FALSE
	N7W8Y	1233	M	TD	1	12.452	3	0	3	TRUE
	D7D7E	531	F	ASD	1	12.452	20	6	26	FALSE
	W4C3U	1861	M	TD	1	12.419	19	6	25	TRUE
	P7X5K	1324	M	TD	1	12.386	3	0	3	TRUE
	Y5G3E	2031	F	ASD	1	12.386	14	2	16	FALSE
	G7M6B	762	M	ASD	1	12.353	15	2	17	FALSE
	U8X6E	1766	M	ASD	1	12.353	6	1	7	FALSE
	Y4H9J	2018	M	TD	1	12.32	6	2	8	TRUE
	D8R7A	546	M	TD	1	12.287	4	0	4	TRUE
	R6S2Y	1492	F	TD	1	12.287	3	0	3	TRUE
	V4A4U	1792	M	TD	1	12.287	4	2	6	TRUE
	N3U5N	1194	M	ASD	1	12.287	12	6	18	FALSE
	A4U4H	129	F	TD	1	12.255	3	0	3	TRUE
	B9U8N	387	F	TD	1	12.189	2	0	2	TRUE
	J7M7R	928	F	TD	1	12.189	2	1	3	TRUE
	X9A5E	1985	M	TD	1	12.189	4	2	6	TRUE
	H7N6E	839	M	ASD	1	12.189	10	3	13	FALSE
	K9N2J	1016	F	TD	1	12.156	5	0	5	TRUE
	W5H7V	1877	F	TD	1	12.156	6	0	6	TRUE
	A8G6N	241	F	TD	1	12.123	2	0	2	TRUE
	B2Q4M	294	M	TD	1	12.123	3	0	3	TRUE
	D5J7X	515	F	ASD	1	12.123	5	1	6	FALSE
	A5Y5J	174	M	TD	1	12.025	7	0	7	TRUE
	E5E2R	597	M	TD	1	12.025	6	0	6	TRUE
	A5F9J	146	M	ASD	1	12.025	4	0	4	FALSE
	P8F4E	1327	F	ASD	1	12	10	5	15	FALSE
	R5A5U	1471	M	TD	1	11.959	16	3	19	TRUE
