# Supplementary material for: Large-scale examination of early-age sex differences in neurotypical toddlers and those with autism spectrum disorder or other developmental conditions
Source: Nat Hum Behav. 2025 May 26;9(8):1697–709. doi: 10.1038/s41562-025-02132-6 (PMC12367553; doi:10.1038/s41562-025-02132-6)
Supplement: Supplementary file 7 — Raw data csv files. [file 41562_2025_2132_MOESM7_ESM.xlsx]

## Sheet: Train
Train Set	sid	time	id	gender	diag	a.age	coso	rr	tot	v.age	com	dly	mtr	soc	adap	m.age	fm	vr	rl	el	labels.orig
	G5R6N	2	739	F	ASD	23.688	2	2	4	23	90	93	100	100	94	23.688	67.54	63.32	63.32	50.66	2
	H7R5P	1	841	M	ASD	23.392	0	5	5	23.39	83	100	89	82	85	23.392	89.77	102.6	115.42	72.67	1
	A9U7T	1	277	M	ASD	31.08	15	6	21	31	79	102	102	87	91	31.08	77.22	74	32.18	38.61	2
	K8U9U	1	1010	M	ASD	35.154	12	6	18	35.154	94	87	90	82	86	35.154	76.8	54.05	76.8	73.96	2
	B3Q5L	1	308	M	ASD	32.986	11	5	16	33	93	98	110	92	92	32.986	81.85	54.57	81.85	84.88	2
	W3Y3S	1	1858	M	ASD	14.62	20	1	21	14.423	80	96	90	88	86	14.423	34.67	76.27	62.4	69.33	2
	Y6M4M	1	2045	M	ASD	28.682	8	4	12	28.485	76	71	85	76	73	28.485	94.79	94.79	80.74	63.19	2
	P6M3H	1	1303	M	ASD	21.782	20	4	24	21.782	69	61	78	84	69	21.782	59.68	55.09	41.32	13.77	2
	M8K5X	1	1167	M	ASD	19.811	14	8	22	19.548	73	80	84	88	78	19.548	71.62	76.73	51.16	61.39	2
	Q7H5X	2	1409	F	ASD	24.772	13	3	16	24.345	89	75	77	78	76	24.345	73.94	119.12	94.48	73.94	2
	Y2G9Y	2	1999	M	ASD	21.191	20	7	27	21	69	80	102	78	79	21.191	84.94	84.94	47.19	47.19	2
	W7F8U	1	1898	M	ASD	28.3	19	6	25	28	45	80	85	70	66	28.3	84.81	56.54	3.53	49.47	3
	E5G4N	1	600	F	ASD	14.39	14	3	17	14	83	73	89	94	80	14.39	97.29	69.49	69.49	76.44	2
	Y2U7L	1	2006	F	ASD	38.4	8	7	15	38	98	85	96	100	92	38.4	88.54	93.75	85.94	93.75	2
	T6Z2D	1	1666	F	ASD	22.177	12	2	14	22.177	64	86	74	70	70	22.177	54.11	49.6	40.58	36.07	3
	A2Y8L	1	42	M	ASD	39.392	12	5	17	39	70	81	76	79	75	39.392	76.16	60.93	58.39	55.85	2
	K6L4M	1	989	M	ASD	13.043	15	2	17	12.977	77	75	81	76	74	12.977	107.88	92.47	84.77	69.35	2
	B6Y9W	1	347	M	ASD	33.971	9	4	13	33.511	94	95	90	86	89	33.511	89.52	77.59	68.63	77.59	2
	W3H7G	2	1848	M	ASD	27.335	17	2	19	27.335	97	98	105	93	97	27.335	87.8	76.82	87.8	87.8	2
	M7F3Y	1	1155	M	ASD	27.499	21	2	23	27.368	86	83	88	86	83	27.368	76.73	87.69	36.54	80.39	2
	L6B5U	1	1062	M	ASD	24.214	17	4	21	23.754	60	65	90	75	69	23.754	92.62	79.99	42.1	21.05	2
	E9R8H	1	654	M	ASD	32.789	12	6	18	32.263	66	75	88	88	71	32.263	68.19	49.59	34.09	37.19	2
	T7V9L	1	1672	M	ASD	32.427	11	7	18	32	57	75	85	73	68	32.427	70.93	64.76	83.26	52.43	2
	L5A5M	1	1047	M	ASD	19.121	20	2	22	19.121	80	80	81	86	78	19.121	73.22	41.84	31.38	36.61	2
	J6T7G	1	919	F	ASD	28.977	18	8	26	28	72	92	104	86	80	28.977	69.02	51.77	20.71	41.41	2
	V2R8L	1	1785	M	ASD	25.3	16	8	24	25	91	92	107	99	91	25.3	94.86	79.05	98.81	67.19	2
	W3U8R	1	1856	F	ASD	32.6	18	6	24	32	63	80	85	71	71	32.6	67.48	52.15	42.94	52.15	2
	Y7H3B	1	2056	F	ASD	32.92	8	4	12	32.92	76	96	90	95	87	32.92	82.02	63.79	75.94	63.79	2
	V8K7R	1	1823	M	ASD	26.1	20	8	28	26	51	63	79	65	62	26.1	76.63	68.97	30.65	45.98	3
	W8Q6A	1	1906	M	ASD	20.041	3	1	4	20.041	73	93	95	88	84	20.041	99.8	94.81	64.87	64.87	2
	D7E4S	1	532	M	ASD	31.179	21	6	27	30.982	64	80	85	78	73	30.982	77.46	80.69	22.59	41.96	2
	A8Z7P	1	257	M	ASD	23.097	13	3	16	23.097	66	98	95	90	84	23.097	95.25	103.91	56.28	64.94	2
	B7R7S	1	354	M	ASD	33.807	19	7	26	33.774	64	80	85	65	70	33.774	50.33	38.49	23.69	26.65	3
	M4K9K	1	1121	M	ASD	24.871	20	5	25	24.444	71	78	88	72	74	24.411	73.74	86.03	45.06	61.45	2
	A4M5H	1	112	M	ASD	34.661	11	6	17	34	91	98	101	103	96	34.661	95.21	98.09	95.21	100.98	1
	M5Z6N	1	1140	F	ASD	26.94	18	3	21	26.94	64	75	85	74	71	26.94	77.95	70.53	48.26	44.54	2
	A7D7C	1	213	M	ASD	24.509	20	8	28	24	64	80	102	70	76	24.509	61.2	69.36	24.48	40.8	3
	Q9N9Z	1	1430	F	ASD	34.891	15	8	23	34	83	80	101	92	82	34.891	77.38	77.38	71.65	60.19	2
	T9Z5Y	1	1696	M	ASD	34.3	17	3	20	34.3	59	64	77	68	64	34.3	75.8	55.39	40.82	23.32	3
	A7W4M	1	230	M	ASD	26.908	11	5	16	26	91	75	79	81	79	26.908	89.19	92.91	81.76	85.48	2
	D4J3G	1	503	M	ASD	26.316	10	3	13	26.316	72	74	96	77	74	26.316	76	91.2	79.8	49.4	2
	C8J3P	1	465	M	ASD	32.953	11	4	15	32.953	81	83	88	74	78	32.953	84.97	72.83	66.76	60.69	2
	A3K2Y	1	63	F	ASD	28.386	19	8	27	28	67	69	99	89	74	28.386	91.59	59.89	3.52	14.09	2
	G9C3L	1	778	M	ASD	18.99	17	7	24	18.99	66	71	76	86	71	18.99	73.72	68.46	36.86	47.39	2
	A5E9P	1	144	M	ASD	27.039	14	8	22	27	51	92	101	71	71	27.039	73.97	62.87	48.08	44.38	2
	D8W4Q	1	547	M	ASD	22.604	8	7	15	22.604	62	91	100	86	82	22.604	79.63	106.18	35.39	39.82	2
	K9A3M	1	1012	M	ASD	35.68	16	6	22	35.68	86	89	93	65	80	35.68	72.87	81.28	70.07	78.48	2
	S2N3Y	1	1529	M	ASD	37.717	14	7	21	37.257	102	103	100	100	101	37.257	80.52	83.21	29.52	56.37	2
	R6G2T	1	1487	F	ASD	33.544	8	6	14	33	70	69	76	75	71	33.544	77.51	68.57	71.55	53.66	2
	H5B6C	1	825	M	ASD	23.228	7	4	11	23.195	77	104	95	96	91	23.195	94.85	103.47	86.23	64.67	2
	M8A7U	1	1162	F	ASD	12.912	14	4	18	12	101	100	98	99	100	12.912	116.17	116.17	85.19	54.21	1
	Y9W3E	1	2099	F	ASD	26.218	20	5	25	26.218	66	75	77	65	67	26.218	57.21	61.03	26.7	22.89	3
	R7E7U	1	1498	M	ASD	20.107	9	5	14	20.074	90	99	102	92	94	20.074	104.61	89.67	89.67	64.76	2
	E9S6G	1	655	F	ASD	23.589	10	6	16	23	83	90	100	91	85	23.589	89.02	63.59	59.35	38.15	2
	A3G2R	1	54	M	ASD	21.979	12	3	15	21	108	100	111	118	110	21.979	118.29	86.45	86.45	27.3	1
	K5V3A	1	984	M	ASD	20.895	10	3	13	20.895	73	86	78	98	81	20.895	86.15	62.22	43.07	62.22	2
	A2K5R	1	19	M	ASD	33.807	19	8	27	33	24	57	76	53	50	33.807	44.37	32.54	2.96	17.75	3
	A4K2N	1	107	M	ASD	18.6	15	6	21	18	69	80	113	88	85	18.6	96.77	80.65	21.51	43.01	2
	R8C4C	1	1506	M	ASD	22.341	13	6	19	22	92	95	95	95	91	22.341	89.52	85.05	120.85	67.14	1
	G4M3R	1	732	M	ASD	15.573	15	7	22	15	87	105	111	101	97	15.573	89.9	96.32	57.79	44.95	2
	V9D3X	1	1830	M	ASD	18	18	8	26	17	78	85	92	82	79	18	111.11	72.22	38.89	55.56	2
	X9K9G	1	1990	M	ASD	22.9	19	7	26	22	70	83	98	95	80	22.9	74.24	48.03	56.77	21.83	2
	L2Y5J	1	1030	M	ASD	30.193	19	8	27	30	51	75	89	89	71	30.193	59.62	56.3	13.25	13.25	3
	X4X2X	1	1948	F	ASD	28.156	6	2	8	27.926	76	96	85	93	85	27.926	85.94	85.94	50.13	60.88	2
	D3M7R	1	496	M	ASD	23.688	12	6	18	23.688	73	83	100	76	80	23.688	92.87	84.43	21.11	54.88	2
	P7M6P	2	1317	F	ASD	22.439	17	4	21	22.439	97	104	104	88	97	22.439	93.59	106.96	111.41	102.5	1
	A6G2H	1	186	M	ASD	32.296	15	5	20	32	59	82	88	65	70	32.296	65.02	61.93	40.25	43.35	2
	J3U9S	1	889	M	ASD	25.068	16	8	24	25.068	71	89	108	84	85	25.068	79.78	75.79	39.89	39.89	2
	A4H7B	1	103	M	ASD	36.895	11	8	19	36	67	79	100	87	76	36.895	73.18	73.18	59.63	13.55	2
	Y2M2A	1	2002	M	ASD	34.037	9	7	16	34.04	71	80	88	80	76	34.037	82.26	76.39	32.32	44.07	2
	A8Z6R	1	256	M	ASD	33.466	8	5	13	33	86	83	82	82	80	33.466	77.69	86.66	71.71	62.75	2
	C2A5L	1	393	M	ASD	34.07	11	7	18	34	61	73	79	72	68	34	82.35	61.76	55.88	44.12	2
	M9X8Y	2	1180	M	ASD	24.674	9	1	10	24.674	76	93	105	102	92	24.674	72.95	77	52.69	56.74	2
	E2P4U	2	569	M	ASD	34.628	17	8	25	34	57	75	85	77	69	34.628	40.43	31.77	17.33	11.55	3
	R2J3N	1	1441	F	ASD	19.745	18	3	21	19	87	85	92	84	82	19.745	101.29	121.55	10.13	20.26	2
	A6K9M	1	193	M	ASD	31.737	3	5	8	31	100	122	104	95	106	31.737	94.53	75.62	85.07	88.23	1
	B7D8V	1	348	F	ASD	34.103	13	7	20	34.103	76	87	93	84	82	34.103	67.44	70.38	38.12	64.51	2
	Q2G3D	1	1352	M	ASD	28.583	21	3	24	28.583	69	83	90	72	75	28.583	73.47	73.47	45.48	41.98	2
	S9V7V	1	1613	M	ASD	35.285	12	6	18	35	70	63	93	83	71	35.285	85.02	68.02	85.02	51.01	2
	W3G7Y	1	1847	M	ASD	14.292	10	7	17	14.292	69	88	81	84	77	14.292	90.96	111.95	48.98	69.97	2
	U5Y3C	1	1735	M	ASD	28.419	18	6	24	28.419	84	73	79	72	73	28.419	59.82	59.82	77.41	70.38	2
	C2Z7Z	1	406	M	ASD	29.766	11	5	16	29.536	79	87	90	91	84	29.536	94.8	84.64	37.24	57.56	2
	T8R5T	1	1679	M	ASD	31.639	15	4	19	31.639	66	80	82	61	69	31.639	66.37	56.89	41.09	22.12	2
	Y8E4R	1	2070	M	ASD	23.885	13	5	18	23.885	77	86	100	90	86	23.885	92.11	75.36	54.43	62.8	2
	N4B4N	1	1196	M	ASD	24.838	15	8	23	24.838	71	85	90	78	78	24.838	96.63	92.6	52.34	52.34	2
	J3B6V	1	877	M	ASD	23.228	12	4	16	23	80	86	81	78	78	23.228	90.41	111.93	107.63	120.54	2
	A7U7E	1	228	M	ASD	31.573	18	6	24	31	28	45	64	51	47	31.573	66.51	38.01	3.17	19	3
	P6N2R	1	1305	M	ASD	26.645	20	6	26	26	67	85	89	75	74	26.645	48.79	37.53	3.75	30.02	3
	R9Y4P	1	1522	M	ASD	31.343	10	3	13	31.343	69	82	88	91	79	31.343	70.19	67	31.91	22.33	2
	A8H3C	1	242	M	ASD	28.057	16	8	24	28	69	82	90	72	75	28.057	74.85	57.03	28.51	28.51	2
	A7Z5F	1	234	M	ASD	24.214	13	5	18	24	70	80	89	84	76	24.214	94.99	70.21	12.39	20.65	2
	G7Q3D	1	764	M	ASD	29.175	13	6	19	29	91	112	104	111	105	29.175	78.83	78.83	85.69	95.97	2
	A2C6R	1	6	M	ASD	27.433	5	5	10	27.43	71	80	77	68	70	27.433	80.2	65.61	32.81	43.74	2
	E2E7C	1	563	M	ASD	24.181	11	1	12	24.181	100	113	117	112	113	24.181	90.98	74.44	70.3	70.3	1
	S4H6X	1	1546	M	ASD	24.312	5	2	7	23.852	84	100	111	88	94	24.312	98.72	98.72	41.13	61.7	2
	C9H2X	1	472	M	ASD	28.09	4	0	4	28.09	76	85	77	80	76	28.09	92.56	67.64	67.64	64.08	2
	S7N6L	1	1586	M	ASD	35.384	19	7	26	35	39	33	89	65	51	35.384	36.74	59.35	2.83	11.3	3
	S5G6F	2	1560	M	ASD	33.2	17	8	25	33	57	75	89	59	65	33.2	72.29	75.3	72.29	42.17	3
	L8P5E	1	1088	M	ASD	16.92	11	5	16	16	80	85	95	95	83	16.92	88.65	88.65	41.37	41.37	2
	T7N3P	1	1671	M	ASD	21.191	19	2	21	21.191	71	107	104	98	94	21.191	75.5	70.78	37.75	42.47	2
	Z6U5E	1	2157	M	ASD	35.2	16	7	23	35	60	57	89	67	63	35.2	36.93	36.93	22.73	25.57	3
	X9E5G	1	1987	M	ASD	32.329	15	8	23	32	70	85	96	79	76	32.329	52.58	49.49	6.19	49.49	2
	C2B9J	1	395	M	ASD	26.021	13	4	17	26	78	69	83	65	70	26.021	84.55	76.86	84.55	76.86	2
	R9J6P	1	1518	M	ASD	23.721	14	7	21	23.72	73	91	81	84	79	23.721	75.88	67.45	29.51	37.94	2
	E4G4A	1	584	M	ASD	25.561	16	4	20	25	60	75	76	65	67	25.561	70.42	93.89	50.86	62.6	2
	X5H8D	1	1953	M	ASD	13.634	18	2	20	13.634	69	68	84	94	75	13.634	80.68	102.68	51.34	44.01	2
	A3J4N	1	59	M	ASD	24.181	17	8	25	24	70	80	89	75	74	24.181	82.71	86.85	37.22	57.9	2
	T3H5V	2	1626	M	ASD	27.203	11	6	17	27.203	81	91	108	93	91	27.203	88.23	84.55	58.82	66.17	2
	X5K9C	1	1955	M	ASD	31.77	18	8	26	31	57	85	85	73	71	31.77	69.25	59.8	25.18	37.77	2
	A7B4U	1	208	M	ASD	34.431	8	7	15	34	97	75	85	92	85	34.431	66.8	66.8	87.13	98.75	2
	H4Z6N	1	823	M	ASD	24.674	19	0	19	24	85	108	101	99	96	24.674	72.95	64.85	28.37	24.32	2
	R4Y7C	1	1470	M	ASD	25.166	20	5	25	25	51	75	79	75	67	25.166	55.63	51.66	3.97	11.92	3
	L7H6W	1	1073	M	ASD	24.148	17	5	22	23.688	84	99	108	90	94	23.688	97.1	67.54	59.1	71.77	2
	M6E9Q	1	1141	M	ASD	15.639	14	0	14	15.639	80	77	104	84	83	15.639	89.52	89.52	63.94	89.52	2
	A4Y5U	1	136	M	ASD	26.152	15	7	22	26	76	93	93	96	87	26.152	84.12	65	76.48	61.18	2
	Q3Y3Z	1	1371	M	ASD	28.025	18	6	24	28	67	75	83	67	69	28.025	85.64	49.96	32.11	46.39	2
	U5Y6U	1	1736	M	ASD	29.864	19	6	25	29	89	91	88	84	85	29.864	90.41	113.85	100.46	103.8	2
	Y2D7J	1	1997	F	ASD	39.359	13	3	16	39.294	104	103	94	90	97	39.294	91.62	99.25	106.89	89.07	1
	B4E2B	1	310	M	ASD	33.971	17	4	21	33	67	75	85	67	69	33.971	26.49	14.72	11.77	8.83	3
	S2B7D	1	1524	M	ASD	31.901	17	7	24	30	39	57	79	57	56	31.901	62.69	62.69	40.75	15.67	3
	P9P8B	1	1344	M	ASD	25.133	12	4	16	25	93	103	107	117	104	25.133	87.53	91.51	51.72	83.56	2
	C9Z7V	1	483	M	ASD	19.121	14	4	18	19	84	100	106	115	101	19.121	88.91	109.83	52.3	52.3	2
	M8R5P	1	1172	M	ASD	14.85	20	7	27	14	58	85	108	76	72	14.85	94.28	80.81	6.73	26.94	3
	J8D6Q	1	936	M	ASD	32.493	19	7	26	32	67	85	110	86	77	32.493	61.55	43.09	40.01	15.39	2
	Z7Y2C	1	2172	M	ASD	28.78	11	3	14	28.78	74	82	85	82	77	28.78	83.39	83.39	45.17	62.54	2
	Y4A4K	1	2015	M	ASD	28.7	17	6	23	28	67	80	83	83	75	28.7	27.87	3.48	31.36	10.45	3
	E4Q7W	1	591	M	ASD	20.008	16	7	23	20	66	83	78	78	73	20.008	84.97	79.97	64.97	84.97	2
	D7L2Z	1	533	M	ASD	28.747	17	3	20	28.747	66	73	88	72	71	28.747	69.57	80.01	48.7	62.62	2
	H6L9U	1	831	M	ASD	31.934	17	5	22	31.474	64	75	88	74	72	31.474	66.72	66.72	44.48	41.3	2
	W5D9P	1	1874	F	ASD	22.6	20	8	28	22	44	80	80	55	62	22.6	44.25	53.1	4.42	26.55	3
	A2R5U	1	32	M	ASD	20.2	11	7	18	20	78	90	92	78	79	20.2	99.01	79.21	64.36	34.65	2
	U4Z7L	2	1725	M	ASD	34.267	8	7	15	34	80	85	99	71	77	34.267	70.04	58.37	78.79	58.37	2
	Z9J9F	1	2183	M	ASD	23.294	12	2	14	23.097	80	86	108	100	92	23.097	73.6	77.93	69.27	86.59	2
	U2P6F	1	1704	F	ASD	17.413	20	4	24	15.967	88	104	100	88	91	15.967	100.21	87.68	31.31	62.63	2
	A8Y6K	1	255	M	ASD	33.413	9	6	15	33.413	76	82	85	86	79	33.413	80.81	77.81	56.86	47.89	2
	A3S9G	1	76	M	ASD	34.398	8	3	11	34.398	66	89	82	80	76	34.398	81.4	113.38	66.86	40.7	2
	U5Q3K	1	1732	M	ASD	22.965	19	8	27	22	33	73	78	70	62	22.965	91.44	65.32	17.42	17.42	3
	L2Q2L	1	1026	F	ASD	23.951	12	4	16	23.951	69	86	84	78	76	23.951	91.85	79.33	58.45	58.45	2
	A9N6F	1	274	M	ASD	13.996	19	4	23	14	83	95	92	84	84	13.996	92.88	78.59	57.16	57.16	2
	L5U9Z	1	1057	M	ASD	13.766	7	0	7	13.766	71	83	106	94	86	13.766	94.44	101.7	72.64	43.59	2
	T3Z4U	1	1638	M	ASD	27.236	21	3	24	26.809	84	89	74	78	78	26.809	67.14	67.14	89.52	67.14	2
	A5A3Z	1	137	M	ASD	32.329	20	8	28	32	42	57	85	71	60	32.329	40.21	40.21	3.09	15.47	3
	K7Y3W	1	1000	M	ASD	27.696	9	5	14	27.663	81	82	82	74	76	27.663	61.45	54.22	79.53	25.3	2
	N7U7B	1	1231	M	ASD	16.236	18	7	25	16	96	85	92	101	91	16.236	86.23	80.07	61.59	43.11	2
	W7D2U	1	1895	M	ASD	23.3	11	4	15	23	99	90	111	99	94	23.3	115.88	115.88	107.3	103	1
	F6F2V	1	696	M	ASD	27.729	16	3	19	27.729	59	75	82	68	68	27.729	75.73	68.52	32.46	14.43	2
	D5Q3X	1	518	M	ASD	27.433	14	6	20	27.433	74	82	85	80	77	27.433	61.97	58.32	32.81	61.97	2
	M7Y3Q	1	1161	M	ASD	16.427	16	2	18	16.131	66	83	81	90	77	16.427	60.88	73.05	42.61	30.44	3
	U5R5Y	1	1733	M	ASD	33.643	18	5	23	33.643	61	71	82	70	68	33.643	77.28	68.36	20.81	23.78	2
	Q6R5C	1	1403	M	ASD	25.955	19	7	26	25.922	66	78	82	68	70	25.922	65.58	61.72	42.43	50.15	2
	Y5L2J	1	2033	F	ASD	20.107	20	6	26	20.107	77	96	100	90	88	20.107	89.52	84.55	24.87	64.65	2
	X9E2B	1	1986	F	ASD	27.4	11	6	17	27	78	98	107	89	85	27.4	87.59	76.64	72.99	43.8	2
	G9A5F	1	776	M	ASD	35.055	8	4	12	35.055	76	95	96	84	85	35.055	85.58	88.43	77.02	74.17	2
	Q7L9W	1	1412	M	ASD	32.821	6	4	10	32.821	69	80	77	68	70	32.821	79.22	70.08	39.61	54.84	2
	R8Y4Z	1	1513	M	ASD	26.875	18	6	24	26	100	112	110	120	112	26.875	59.53	63.26	89.3	14.88	2
	Q7T7Y	2	1415	M	ASD	19.877	6	2	8	19.88	84	93	100	86	88	19.877	90.56	80.5	65.4	80.5	2
	G8G9X	2	769	M	ASD	25.199	14	3	17	25	95	85	93	84	85	25.199	103.18	107.15	107.15	91.27	1
	P7P5F	1	1318	F	ASD	25.363	19	6	25	23	55	77	89	72	68	25.363	67.03	43.37	3.94	19.71	3
	C4B3A	1	418	M	ASD	14.554	19	6	25	14	69	75	104	88	81	14.554	75.58	68.71	27.48	41.23	2
	S7Z8G	1	1593	F	ASD	13.569	9	1	10	13.569	66	80	60	84	69	13.569	88.44	88.44	81.07	66.33	3
	G8R2N	1	774	M	ASD	24.739	15	4	19	24.739	74	80	100	80	80	24.739	84.89	84.89	20.21	48.51	2
	F8K9W	1	711	M	ASD	21.388	20	7	27	21.388	66	68	90	78	72	21.388	79.48	65.46	37.4	42.08	2
	Z2S2S	1	2112	M	ASD	31.277	18	5	23	31.277	71	78	93	80	77	31.277	83.13	79.93	41.56	38.37	2
	F2W9D	1	672	M	ASD	13.273	13	3	16	13.273	80	77	84	78	76	13.273	82.88	90.41	82.88	52.74	2
	L5C2H	1	1048	F	ASD	34.628	16	4	20	34.628	76	71	77	70	70	34.858	60.24	60.24	68.85	37.29	2
	A3J7T	1	60	M	ASD	30.554	20	6	26	30	48	69	85	71	64	30.554	65.46	65.46	3.27	13.09	3
	W3T3V	1	1855	F	ASD	24.739	20	3	23	24.739	61	80	85	74	71	24.739	56.59	68.72	24.25	32.34	3
	K7V9B	2	999	M	ASD	33.38	11	4	15	33.38	103	100	88	84	92	33.38	83.88	92.87	80.89	83.88	2
	H9Z9Y	1	862	M	ASD	24.969	19	5	24	25	60	80	99	101	78	24.969	88.11	72.09	40.05	20.02	2
	B4L9B	1	318	F	ASD	39.951	14	6	20	39.951	76	73	81	68	71	39.951	55.07	52.56	50.06	55.07	3
	A6H6S	1	191	M	ASD	33.676	12	5	17	33	76	73	79	82	74	33.676	71.27	53.45	44.54	62.36	2
	C7E5G	1	450	M	ASD	14.522	5	1	6	14.522	90	88	81	113	91	14.522	117.06	82.63	48.2	61.97	1
	S2N9X	1	1530	M	ASD	28.025	14	8	22	28	45	63	85	73	63	28.025	78.5	74.93	21.41	28.55	3
	V2J9X	1	1778	M	ASD	25.1	10	6	16	25	91	112	99	84	94	25.1	91.63	83.67	91.63	95.62	2
	B2J8M	1	288	M	ASD	34.3	16	4	20	34	66	75	88	74	72	34.3	75.8	84.55	46.65	46.65	2
	M2C4J	1	1100	M	ASD	25.922	21	2	23	25.199	79	100	96	84	87	25.199	59.53	59.53	35.72	51.59	2
	C4G5E	1	420	M	ASD	12.912	5	2	7	12.682	94	71	84	100	84	12.682	110.39	102.51	78.85	70.97	1
	H6D3L	1	830	M	ASD	19.91	18	2	20	19.91	77	96	100	90	88	19.91	85.38	80.36	35.16	40.18	2
	A7U8C	2	229	M	ASD	34.957	17	8	25	34.957	61	83	90	74	73	34.957	77.24	68.66	22.89	22.89	2
	T4J8W	1	1642	F	ASD	19.745	15	7	22	19	70	80	84	76	74	19.745	60.77	60.77	55.71	50.65	2
	A3W6D	1	82	M	ASD	14.554	7	2	9	14.324	128	125	113	123	127	14.324	139.63	104.72	125.66	118.68	1
	V6Z7W	1	1813	M	ASD	16.1	13	2	15	16	92	85	100	91	86	16.1	99.38	93.17	37.27	62.11	2
	L3C9P	1	1031	F	ASD	31.343	9	4	13	30.883	81	83	85	82	79	30.883	90.66	106.85	87.43	87.43	2
	B9X6B	1	390	M	ASD	35.285	19	7	26	35.285	69	83	96	70	76	35.285	51.01	68.02	19.84	48.18	2
	D3G5A	1	492	M	ASD	25.626	8	5	13	25.462	84	101	111	92	96	25.462	90.33	98.19	94.26	62.84	2
	B2H6W	1	287	F	ASD	14.029	13	7	20	14	80	83	85	78	78	14.029	106.92	99.79	28.51	106.92	2
	R9Q2P	1	1520	M	ASD	46.193	8	2	10	46.193	83	62	84	70	71	46.193	80.1	67.11	77.93	90.92	2
	G5J2Y	1	737	M	ASD	33.051	16	4	20	33.051	61	71	77	65	65	33.051	72.62	69.59	42.36	45.38	2
	n6c6s	1	1212	M	ASD	15.179	16	3	19	15	80	83	89	74	77	15.179	112	92.23	39.53	46.12	2
	W6Z9C	1	1893	M	ASD	25.298	6	0	6	25.298	94	102	102	82	94	25.298	90.92	79.06	106.73	71.15	2
	Z4V4L	1	2138	M	ASD	22.834	16	3	19	23.097	77	86	90	90	83	23.097	86.59	73.6	56.28	64.94	2
	W7C3X	1	1894	F	ASD	25.7	20	7	27	25	54	75	81	83	70	25.7	77.82	54.47	50.58	23.35	2
	B5X9C	1	331	F	ASD	26.48	15	5	20	26.448	81	85	82	70	76	26.448	75.62	86.96	49.15	64.28	2
	U5P7G	1	1731	M	ASD	25.133	20	4	24	25.133	69	67	69	70	65	25.133	35.81	27.85	31.83	19.89	3
	S3D7F	1	1536	M	ASD	15.08	18	3	21	15.08	76	67	95	87	75	14.39	76.44	76.44	62.54	48.64	2
	Y8M5A	1	2074	M	ASD	32.8	17	8	25	32	72	80	85	89	78	32.8	36.59	57.93	3.05	21.34	3
	L8A5D	1	1080	M	ASD	36.468	15	8	23	36	77	73	81	78	75	36.468	46.62	46.62	41.13	43.87	3
	S6H2W	1	1572	M	ASD	22.669	7	0	7	22.439	80	98	90	82	85	22.439	62.39	71.3	80.22	57.93	2
	F5U3G	1	693	M	ASD	19.285	16	6	22	19	78	85	92	80	78	19.285	82.97	72.6	72.6	51.85	2
	y8v7m	1	2083	F	ASD	26.2	20	6	26	26	54	85	93	79	72	26.2	91.6	87.79	11.45	26.72	2
	R2R9K	1	1444	M	ASD	25.002	10	6	16	25	72	75	85	77	74	25.002	83.99	75.99	44	32	2
	E4W3W	1	594	M	ASD	23.129	17	7	24	23	72	80	92	78	75	23.129	69.18	51.88	25.94	38.91	2
	Y4T7G	1	2025	M	ASD	34.9	20	8	28	34	32	63	67	61	57	34.9	37.25	48.71	2.87	8.6	3
	H8P2V	2	852	M	ASD	38.3	17	3	20	38	93	98	85	98	95	38.3	62.66	75.72	65.27	57.44	2
	K3A2U	1	959	F	ASD	24.509	11	1	12	23.819	76	75	93	83	78	24.509	93.84	77.52	73.44	69.36	2
	A3Z2U	1	88	M	ASD	24.575	15	3	18	24	78	92	101	94	85	24.575	89.52	81.38	36.62	65.11	2
	H5J8H	1	826	M	ASD	15.08	8	0	8	15.08	87	71	74	102	80	15.08	79.58	86.21	86.21	33.16	2
	N3K5P	1	1191	M	ASD	28.32	10	3	13	28.32	84	67	85	74	74	28.32	70.62	70.62	81.21	77.68	2
	E6S9V	1	618	F	ASD	28.682	18	8	26	28.452	61	87	93	78	76	28.452	94.9	87.87	49.21	52.72	2
	C9C2C	1	468	M	ASD	19.844	3	1	4	19.844	87	83	95	90	86	19.844	110.86	95.75	70.55	75.59	1
	C7N8E	1	456	F	ASD	23.228	20	5	25	22.341	62	80	78	73	70	22.341	80.57	53.71	31.33	44.76	3
	Y6H7D	1	2043	M	ASD	32.46	17	8	25	32	61	71	88	68	69	32.46	61.61	33.89	18.48	18.48	3
	P2V6B	1	1259	M	ASD	22.669	18	7	25	22	70	80	87	80	75	22.669	79.4	66.17	13.23	35.29	2
	E5C5J	1	596	M	ASD	22.341	15	5	20	22.209	77	96	100	88	88	22.209	90.05	112.57	81.05	63.04	2
	A6N5R	1	197	M	ASD	16.624	12	6	18	16	96	95	102	99	95	16.624	90.23	84.22	54.14	54.14	2
	B7X8G	1	357	M	ASD	34.267	4	5	9	34	97	95	96	93	94	34.267	78.79	116.73	90.47	116.73	2
	N3M6N	1	1192	F	ASD	31.277	12	5	17	31.277	69	80	82	72	72	31.277	83.13	67.14	47.96	44.76	2
	U6G2J	1	1738	M	ASD	24.871	19	1	20	24.641	89	96	100	78	88	24.641	81.17	73.05	40.58	48.7	2
	Q4S7P	1	1380	M	ASD	21.322	17	5	22	21	83	80	84	86	80	21.322	79.73	89.11	60.97	18.76	2
	E4C3A	2	582	M	ASD	26.283	15	4	19	26	84	85	108	84	88	26.283	87.51	98.92	114.14	98.92	2
	S6Z4P	1	1582	M	ASD	26.448	6	5	11	26	107	100	93	96	98	26.448	83.18	98.31	105.87	102.09	1
	Z7H2Y	2	2164	F	ASD	27.565	19	7	26	27	81	96	90	86	86	27.565	76.18	76.18	36.28	29.02	2
	L3T2U	1	1034	M	ASD	21.914	14	6	20	21.914	62	65	81	80	69	21.914	82.14	82.14	27.38	41.07	2
	Z7A9L	1	2160	M	ASD	19.6	12	6	18	19	83	95	102	82	83	19.6	102.04	86.73	91.84	30.61	2
	R8J7L	1	1508	M	ASD	27.335	19	4	23	27	76	75	99	71	73	27.335	73.17	62.19	25.61	32.92	2
	Y5A9A	2	2028	M	ASD	24.476	9	1	10	24.279	86	96	96	84	88	24.279	94.73	107.09	102.97	135.92	2
	L5U8Q	1	1056	M	ASD	35.417	17	6	23	35	48	51	81	61	58	35.417	76.23	59.29	28.24	62.12	3
	R2B3D	1	1437	M	ASD	24.476	16	8	24	24	51	75	79	79	68	24.476	81.71	81.71	20.43	49.03	3
	F5M6C	1	690	M	ASD	27.203	15	6	21	27.203	61	62	88	72	67	27.203	80.87	66.17	47.79	55.14	2
	J7T7U	1	933	F	ASD	15.507	13	5	18	15	101	105	108	95	100	15.507	128.97	90.28	122.53	83.83	1
	B8H2B	1	364	F	ASD	14.784	13	6	19	14	94	113	106	106	105	14.784	114.99	94.7	74.4	94.7	1
	Y7V8V	1	2063	M	ASD	31.146	19	8	27	31.146	64	67	85	74	69	31.146	64.21	61	12.84	28.9	2
	Y5W3A	1	2036	M	ASD	38.998	15	3	18	38.998	91	93	88	92	89	38.998	71.8	74.36	48.72	71.8	2
	P5A2J	1	1285	M	ASD	22.834	16	7	23	22.834	64	80	90	76	74	22.834	74.45	52.55	30.66	17.52	2
	G6T8L	1	748	F	ASD	19.614	16	4	20	19.614	69	96	78	94	81	19.614	86.67	71.38	50.98	40.79	2
	V5F6Z	1	1798	M	ASD	19.943	15	8	23	19.943	60	77	90	94	77	19.943	90.26	85.24	45.13	40.11	2
	P5N8P	1	1291	M	ASD	34.136	7	2	9	33.906	66	75	90	70	72	33.906	88.48	76.68	44.24	47.19	2
	A8X2Y	2	254	M	ASD	34.563	13	3	16	34.563	61	67	72	58	62	34.563	75.22	75.22	40.51	46.29	3
	Z5J2R	1	2144	F	ASD	24.345	18	6	24	24	42	45	64	63	55	24.345	73.94	53.4	4.11	16.43	3
	P7W9G	1	1322	M	ASD	31.836	13	7	20	31	72	92	73	73	77	31.836	97.37	78.53	72.25	62.82	2
	M3J7T	1	1112	M	ASD	22.998	10	6	16	22	75	90	95	82	79	22.998	86.96	78.27	17.39	43.48	2
	Y9N9X	1	2093	M	ASD	37.3	13	8	21	37	73	83	96	84	78	37.3	69.71	83.11	53.62	34.85	2
	Y6S9W	1	2051	M	ASD	29.832	10	4	14	29	72	75	85	77	74	29.832	77.1	103.92	56.99	67.04	2
	B8K7Q	1	367	M	ASD	27.663	15	2	17	27.663	97	91	90	98	92	27.663	83.14	97.6	90.37	57.84	2
	F5A3V	1	686	F	ASD	15.113	19	3	22	15.113	87	99	104	102	97	15.113	105.87	99.25	86.02	59.55	2
	A6D2M	1	181	M	ASD	31.441	20	7	27	31	48	69	89	65	63	31.441	47.71	57.25	3.18	28.63	3
	V7W4W	1	1820	M	ASD	19.811	17	2	19	19.811	66	75	81	84	73	19.811	85.81	85.81	55.52	60.57	2
	P3N2N	1	1265	M	ASD	22.407	18	2	20	22.407	64	86	100	82	80	22.407	80.33	102.65	58.02	44.63	2
	A3X3E	1	83	M	ASD	26.743	19	7	26	26	72	75	89	73	72	26.743	63.57	71.05	29.91	33.65	2
	Z4Q8F	1	2134	M	ASD	14.8	6	6	12	14	101	90	92	99	95	14.8	101.35	87.84	94.59	114.86	1
	X2S5F	1	1927	M	ASD	14.292	20	6	26	14.292	100	93	76	98	90	13.667	80.49	65.85	65.85	65.85	2
	L6T8W	1	1069	M	ASD	24.706	20	8	28	24	51	92	96	77	72	24.706	68.81	72.86	32.38	40.48	2
	P5J7C	1	1288	M	ASD	32.821	17	5	22	32.789	61	78	74	68	67	32.789	82.34	73.2	51.85	42.7	3
	P9Y7C	1	1347	M	ASD	25.429	16	7	23	25	76	85	113	73	76	25.429	82.58	62.92	27.53	51.12	2
	Z9Y9B	1	2189	M	ASD	31.179	19	6	25	31.179	64	73	77	72	68	31.179	73.77	80.18	35.28	25.66	2
	A6W2Q	1	204	M	ASD	24.838	17	8	25	24	60	80	104	75	71	24.838	52.34	36.23	20.13	28.18	2
	Q7P6A	1	1414	M	ASD	33.084	9	8	17	33	60	85	96	84	75	33.084	81.61	69.52	30.23	36.27	2
	Q2M8Z	1	1356	M	ASD	32.559	14	7	21	32.559	71	85	85	76	76	32.559	61.43	58.36	24.57	39.93	2
	U8U7G	1	1764	F	ASD	26.546	18	3	21	26.546	71	75	82	78	73	26.546	67.81	64.04	18.84	52.74	2
	H3U7N	1	812	F	ASD	16.723	11	4	15	16	80	90	100	97	85	16.723	35.88	59.8	41.86	23.92	2
	T3H3Z	2	1625	M	ASD	33.643	13	5	18	33	64	71	93	74	72	33.643	68.36	71.34	44.59	50.53	2
	A5T3R	1	164	M	ASD	31.901	13	4	17	31.901	66	78	88	72	72	31.901	53.29	56.42	18.81	37.62	2
	T9U8J	1	1693	M	ASD	35.285	15	7	22	35	70	98	85	92	83	35.285	48.18	42.51	31.17	36.84	3
	Z5M2Y	1	2145	M	ASD	34.1	11	7	18	34	83	85	101	83	81	34.1	76.25	67.45	79.18	79.18	2
	U2N6X	1	1702	F	ASD	14.817	10	4	14	14	85	95	100	86	85	14.817	114.73	80.99	74.24	47.24	2
	V5T5W	1	1802	F	ASD	26.053	20	3	23	25.823	69	82	100	82	80	25.823	89.07	92.94	50.34	58.09	2
	B6Y4V	1	345	M	ASD	22.735	20	8	28	22.735	71	88	95	84	81	22.735	74.77	74.77	39.59	39.59	2
	E5J5M	1	601	F	ASD	33.708	9	2	11	33.61	97	85	90	93	89	33.61	83.31	119.01	110.09	119.01	2
	F9D8W	1	716	M	ASD	30.85	13	6	19	30.85	69	78	96	87	79	30.85	64.83	48.62	42.14	22.69	2
	R4V8R	1	1467	M	ASD	14.62	4	0	4	14.39	94	111	106	102	104	14.39	125.09	132.04	97.29	97.29	1
	C5J8M	1	435	M	ASD	12.682	4	1	5	12	100	93	102	108	101	12.682	126.16	94.62	110.39	102.51	1
	X3S6R	1	1942	F	ASD	26.382	18	7	25	26.251	59	73	79	63	65	26.251	64.76	60.95	34.28	34.28	3
	F3V2B	1	679	M	ASD	18.037	19	4	23	18	64	90	95	80	76	18.037	72.07	55.44	27.72	49.9	2
	Z3Y3U	2	2128	F	ASD	41.068	14	6	20	41	68	70	85	74	70	41.068	56	51.13	2.43	38.96	2
	A2Y4H	1	40	M	ASD	35.483	10	3	13	35.253	79	80	82	72	75	35.253	96.45	113.47	76.59	76.59	2
	H8D7E	1	849	M	ASD	17.15	19	8	27	17	87	85	85	95	85	17.15	87.46	64.14	29.15	40.82	2
	A6P7G	1	198	M	ASD	34.595	12	8	20	34	95	92	110	97	92	34.595	98.28	78.05	95.39	104.06	1
	Y7D2Z	1	2055	M	ASD	21.52	8	5	13	21	73	100	102	78	86	21.52	92.94	83.64	51.12	55.76	2
	Q5H4X	1	1389	F	ASD	22.012	20	7	27	22	78	85	105	86	80	22.012	81.77	59.06	13.63	40.89	2
	Z3Z3C	1	2129	F	ASD	31.1	17	6	23	31	70	69	101	73	70	31.1	48.23	54.66	3.22	28.94	2
	F2C4E	1	660	F	ASD	25.133	10	6	16	25	57	75	85	81	70	25.133	83.56	39.79	39.79	35.81	2
	S3N7R	1	1539	M	ASD	38.439	12	4	16	38.439	54	69	88	68	66	38.439	70.24	54.63	33.82	39.02	2
	A9B7Q	1	263	F	ASD	31.211	8	8	16	31	93	92	89	86	87	31.211	86.51	67.28	76.9	83.3	2
	H3D8J	2	804	M	ASD	27.598	11	8	19	27.598	81	93	102	86	88	27.598	65.22	86.96	47.1	54.35	2
	X2B4F	1	1921	M	ASD	24.6	20	6	26	24	74	80	83	63	71	24.6	85.37	85.37	77.24	69.11	3
	B9T7J	1	386	M	ASD	22.341	17	6	23	22.341	69	68	74	78	69	22.341	80.57	67.14	40.28	40.28	2
	G7C6C	1	754	F	ASD	34.431	10	4	14	34.431	84	80	88	82	80	34.431	69.7	72.61	69.7	52.28	2
	K2U9B	2	956	M	ASD	30.6	10	5	15	30	83	80	81	81	79	30.6	65.36	55.56	81.7	65.36	2
	A4D9G	1	99	M	ASD	38.998	17	2	19	38.867	58	58	76	60	58	38.998	53.85	61.54	33.34	33.34	3
	A4V5M	1	131	F	ASD	32.526	15	6	21	32	51	75	89	73	67	32.526	73.79	58.41	12.3	43.04	3
	J4J4M	1	895	M	ASD	26.283	13	5	18	25.823	74	95	90	93	85	25.823	81.32	89.07	54.22	54.22	2
	L5G3H	1	1051	F	ASD	18.002	19	7	26	18	80	95	111	88	84	18.004	94.42	61.1	38.88	27.77	2
	J2N6U	1	869	M	ASD	31.836	15	7	22	31.836	66	85	90	80	77	31.836	65.96	62.82	21.99	40.83	2
	Y7Z9J	1	2067	M	ASD	13.93	10	2	12	13.93	66	71	81	92	74	13.93	93.32	86.15	64.61	50.25	2
	W2H9B	1	1837	M	ASD	14.324	3	1	4	14.324	131	107	100	106	113	14.324	118.68	111.7	167.55	139.63	1
	E4Q6Y	1	590	M	ASD	32.821	15	8	23	32.821	86	96	96	98	92	32.92	69.87	45.57	60.75	63.79	2
	D9V3Y	2	558	M	ASD	22.702	4	3	7	22	83	83	95	80	79	22.702	88.1	79.29	83.69	70.48	2
	J3N8R	1	885	M	ASD	23.951	16	5	21	23.951	66	96	90	88	82	23.951	66.8	66.8	37.58	50.1	2
	Y2P8M	1	2004	M	ASD	32.8	5	5	10	32	91	85	104	95	87	32.8	82.32	70.12	76.22	79.27	2
	H4D7A	2	817	F	ASD	21.06	13	4	17	21.06	90	117	104	96	102	19.088	104.78	73.34	68.11	83.82	1
	A5X6Y	1	172	M	ASD	19.45	15	7	22	19	85	105	108	91	91	19.45	82.26	71.98	5.14	35.99	2
	S5S2H	1	1566	M	ASD	34.037	16	7	23	34	60	85	85	84	75	34.037	38.19	29.38	17.63	23.5	3
	D9D7G	1	549	M	ASD	14.653	10	2	12	14.65	100	93	100	88	94	14.653	102.37	129.67	88.72	61.42	1
	S8J7U	1	1597	F	ASD	34.595	8	5	13	34.595	91	85	79	87	83	34.595	80.94	98.28	86.72	104.06	2
	U7B2N	1	1747	F	ASD	25.5	19	6	25	25	63	85	81	75	73	25.5	70.59	78.43	3.92	27.45	2
	D2N6A	1	487	M	ASD	15.737	5	3	8	15	80	100	95	91	87	15.737	108.03	88.96	63.54	57.19	2
	R3N5A	1	1454	M	ASD	12.616	19	1	20	12.616	77	96	104	90	90	12.616	95.12	118.9	39.63	71.34	2
	M5D9U	1	1130	M	ASD	33.446	17	6	23	33.446	66	80	85	74	73	33.446	80.73	62.79	38.87	41.86	2
	D3Q6C	1	497	M	ASD	28.682	11	2	13	28.649	64	79	91	76	72	28.649	90.75	62.83	45.38	55.85	2
	B8N5Q	3	369	M	ASD	34	13	8	21	34	74	75	85	81	75	34.267	78.79	75.87	64.2	58.37	2
	S5N6V	1	1564	F	ASD	24.608	17	4	21	24.608	76	95	96	82	84	24.608	97.53	65.02	20.32	56.89	2
	P9Z8T	1	1349	M	ASD	21.979	18	5	23	21.979	60	80	95	70	73	21.979	100.1	91	31.85	27.3	2
	D4T8T	1	510	F	ASD	15.639	19	6	25	15.376	94	99	90	106	96	15.376	97.55	71.54	65.04	58.53	2
	M8R2V	1	1171	F	ASD	23.951	15	6	21	23	98	116	98	97	104	23.951	100.2	83.5	54.28	41.75	2
	N8T8F	1	1240	M	ASD	26.776	8	4	12	26.316	79	80	90	74	77	26.316	87.4	95	87.4	57	2
	X8B9N	1	1979	M	ASD	13.799	16	3	19	13.7	94	104	113	113	107	13.799	86.96	108.7	57.98	65.22	2
	C2A8R	2	394	M	ASD	22.012	17	6	23	22.01	64	71	90	82	73	22.012	63.6	68.14	40.89	54.52	2
	T6X8Z	1	1665	M	ASD	14.226	15	6	21	13.996	100	83	118	98	99	13.996	100.03	107.17	100.03	100.03	1
	X2H8M	1	1924	F	ASD	32.1	12	7	19	32	72	75	85	81	75	32.1	84.11	90.34	74.77	81	2
	A3F6Z	1	53	F	ASD	26.743	15	6	21	26	60	75	81	71	68	26.743	82.26	74.79	74.79	74.79	2
	X8M6N	1	1983	F	ASD	23.9	18	4	22	23	101	85	100	91	89	23.9	112.97	79.5	104.6	100.42	1
	F7Y9K	1	706	F	ASD	25.593	11	4	15	25.363	84	93	111	98	95	25.363	86.74	78.86	55.2	90.68	2
	Z3L3Z	1	2122	F	ASD	22.3	16	4	20	22	99	83	92	91	88	22.3	89.69	85.2	103.14	107.62	2
	B6M3X	1	339	M	ASD	21.914	18	6	24	21.914	62	71	95	73	72	21.914	82.14	73.01	27.38	63.89	2
	A4Q8J	1	122	M	ASD	24.641	8	8	16	24	71	75	88	91	78	24.641	85.22	64.93	44.64	60.87	2
	A5H2B	1	149	F	ASD	28.583	20	6	26	28	35	45	79	51	49	28.583	80.47	73.47	3.5	24.49	3
	A3B4Q	1	48	F	ASD	13.5	19	6	25	13	85	100	87	80	85	13.5	66.67	74.07	7.41	51.85	2
	U3W5G	2	1716	M	ASD	21.224	3	1	4	21.224	80	117	104	84	95	21.224	113.08	136.64	108.37	42.4	1
	A9M2U	1	272	F	ASD	26.119	5	8	13	26	69	89	85	89	80	26.119	65.09	61.26	49.77	57.43	2
	Z2f4z	1	2102	M	ASD	12.9	12	3	15	12	87	85	98	91	84	12.9	77.52	131.78	62.02	38.76	2
	T2Y6H	1	1621	M	ASD	40.082	7	5	12	40.082	76	71	81	81	74	40.082	74.85	44.91	62.37	64.87	2
	A6B3V	1	177	F	ASD	32	18	3	21	32	74	92	104	90	82	32	84.38	59.38	3.12	6.25	2
	T5P7K	1	1655	F	ASD	21.421	19	3	22	21	94	100	108	95	95	21.421	9.34	18.67	42.01	14	2
	M9Q9Y	1	1178	M	ASD	20.994	15	4	19	20.994	62	98	106	92	87	20.994	80.98	223.87	61.92	42.87	2
	H7T5D	1	843	M	ASD	20.961	6	2	8	20.567	80	86	90	82	81	20.567	87.52	92.38	63.21	77.79	2
	E6T8S	1	619	F	ASD	22.867	9	4	13	22.867	90	100	100	96	95	22.867	87.46	87.46	43.73	78.72	2
	U3E9B	1	1709	M	ASD	28.912	17	5	22	28.912	86	91	88	86	85	28.912	69.18	86.47	79.55	89.93	2
	G7E5S	1	757	M	ASD	21.191	8	4	12	21	96	110	111	105	104	21.191	80.22	61.35	70.78	56.63	2
	A5J6L	1	155	M	ASD	23.885	18	8	26	23	51	64	87	72	64	23.885	62.8	46.05	12.56	25.12	3
	W3L3L	1	1850	M	ASD	21.914	16	4	20	21.914	77	75	81	71	72	21.914	91.27	77.58	77.58	100.39	2
	F8B9F	1	708	M	ASD	14.522	4	4	8	14	94	85	105	88	85	14.522	123.95	89.52	103.29	96.41	1
	G2M7F	2	724	F	ASD	23.786	6	3	9	22.702	131	107	104	129	121	22.702	118.93	105.72	105.72	105.72	1
	R5K3X	1	1477	M	ASD	15.211	20	4	24	15.21	78	90	102	86	82	15.211	46.02	111.76	19.72	26.3	2
	A7P5M	1	224	F	ASD	28.55	20	8	28	28	60	69	83	75	68	28.55	70.05	56.04	10.51	24.52	3
	X3A4A	2	1931	M	ASD	31.803	16	6	22	31	88	98	89	94	90	31.803	69.18	66.03	18.87	62.89	2
	Q7X7P	1	1418	M	ASD	14.982	4	2	6	14.982	94	91	81	113	93	14.982	80.1	93.45	46.72	53.4	1
	Z6U2X	2	2156	M	ASD	21.092	17	6	23	21.092	66	86	102	73	78	21.092	109.05	90.08	42.67	37.93	2
	T9Y4H	1	1694	M	ASD	31.31	7	3	10	31	76	73	79	74	72	31.31	83.04	114.98	76.65	63.88	2
	E4E6G	1	583	M	ASD	32.624	12	8	20	32.624	64	83	88	72	73	32.624	61.3	61.3	33.72	27.59	2
	R5U9V	1	1482	M	ASD	30.357	8	6	14	30	67	85	89	71	73	30.357	102.12	88.94	88.94	19.76	2
	Y6G5Z	1	2042	M	ASD	33.84	4	6	10	33.84	79	71	85	76	74	33.84	67.97	67.97	91.61	82.74	2
	A5T5Y	1	166	M	ASD	23.261	15	4	19	23	83	80	82	80	78	23.261	30.09	38.69	4.3	34.39	3
	A2J5K	1	17	M	ASD	22.4	20	8	28	22	78	78	105	88	81	22.4	89.29	62.5	31.25	40.18	2
	N5W9H	1	1207	F	ASD	32.92	13	3	16	32	85	92	104	100	89	32.92	69.87	57.72	75.94	60.75	2
	E7W3Z	3	635	M	ASD	35.253	14	8	22	35.253	64	59	67	63	61	35.253	56.73	53.9	39.71	22.69	3
	Z5Z4C	1	2149	F	ASD	25.232	14	1	15	25.232	79	84	117	91	90	25.002	95.99	95.99	56	67.99	2
	F9Z3U	1	722	M	ASD	16.756	15	5	20	16.756	58	71	81	73	67	16.756	83.55	59.68	41.78	35.81	2
	H6R7J	1	833	M	ASD	25.659	14	3	17	25.659	69	93	93	91	84	25.659	81.84	81.84	35.08	35.08	2
	Z7M3M	2	2166	M	ASD	27.893	18	6	24	27.893	79	95	114	87	92	27.893	86.04	93.21	46.61	64.53	2
	A3C7D	1	50	M	ASD	23.425	17	6	23	23	96	90	95	86	87	23.425	93.92	85.38	72.57	89.65	2
	S4N4A	1	1549	M	ASD	24.772	10	7	17	24	51	57	76	70	62	24.772	64.59	60.55	28.26	28.26	2
	S9Z6Z	1	1614	M	ASD	28.78	19	4	23	28	60	69	85	61	65	28.78	79.92	83.39	45.17	55.59	3
	S2J2M	1	1526	F	ASD	35.68	17	8	25	35.68	61	80	74	72	68	35.68	58.86	64.46	36.43	36.43	3
	A2N9Q	1	26	M	ASD	29.8	18	8	26	29	28	45	101	49	46	29.8	67.11	70.47	13.42	30.2	3
	Z8A5V	1	2173	M	ASD	32.427	8	5	13	32.427	81	83	100	78	83	32.427	83.26	52.43	15.42	61.68	2
	G6P7X	1	746	M	ASD	34.563	12	2	14	34	84	83	79	78	78	34.563	86.8	72.33	78.12	57.87	2
	A9S6H	1	276	M	ASD	19.253	8	7	15	19.253	80	83	90	96	84	19.253	93.49	93.49	57.13	67.52	2
	G5Y4Q	1	741	M	ASD	24.674	13	7	20	24	63	75	83	71	69	24.674	72.95	68.9	44.58	40.53	2
	H7R8U	1	842	M	ASD	23.754	18	4	22	22.637	56	83	81	78	71	22.637	88.35	92.77	61.85	53.01	2
	G5D8P	1	736	F	ASD	33.84	18	7	25	33	39	45	61	53	51	33.84	70.92	50.24	38.42	20.69	3
	T8F7J	1	1676	M	ASD	15.343	10	1	11	15.343	66	71	84	94	75	15.343	91.25	78.21	52.14	45.62	2
	K8L7U	1	1006	M	ASD	21.224	2	0	2	21	87	109	108	104	102	21.224	98.94	108.37	94.23	84.81	1
	H2E3Z	1	790	M	ASD	34.924	12	8	20	34.924	71	80	85	78	75	34.924	77.31	54.4	37.22	40.09	2
	X4B8X	2	1944	F	ASD	31.77	11	3	14	31.77	77	79	90	82	76	31.77	84.99	91.28	88.13	81.84	2
	L7S3D	1	1075	M	ASD	22.963	20	8	28	23	61	80	87	74	71	22.965	87.09	65.32	56.61	26.13	2
	B5T5J	3	328	F	ASD	34.234	16	4	20	34	83	75	81	86	79	34.234	81.79	75.95	87.63	102.24	2
	S5F2H	1	1558	M	ASD	27.828	13	7	20	27.828	71	89	82	78	77	27.828	57.5	46.72	35.94	46.72	2
	Z5Z5Y	1	2150	M	ASD	32.6	16	6	22	32	78	69	89	75	73	32.6	73.62	46.01	76.69	73.62	2
	V2R3K	1	1784	M	ASD	20.8	20	6	26	20	75	80	100	76	75	20.8	86.54	72.12	9.62	33.65	2
	R6L4E	1	1489	F	ASD	20.041	11	8	19	19.778	87	96	95	90	90	19.778	106.18	80.9	65.73	60.67	2
	F3N5V	1	676	M	ASD	29.634	7	3	10	29.634	66	71	93	93	71	29.405	81.62	64.61	47.61	30.61	2
	A6G4D	1	187	M	ASD	33.84	8	6	14	33	83	69	101	71	73	33.84	91.61	115.25	97.52	70.92	2
	F8P3Z	2	713	M	ASD	34.103	14	8	22	34	67	75	93	61	68	34.103	76.24	90.9	73.31	67.44	3
	R8S6F	1	1512	M	ASD	31.113	11	2	13	30.653	78	72	92	69	72	30.653	75.03	55.46	52.2	84.82	2
	D8P3U	1	543	M	ASD	20.961	9	5	14	20.961	87	80	104	90	88	20.961	100.19	114.5	109.73	38.17	1
	C5L9L	1	436	M	ASD	20.37	12	6	18	20.37	69	75	78	86	73	20.37	83.46	73.64	49.09	58.91	2
	J7J9R	1	926	M	ASD	32.789	17	6	23	32	57	57	83	73	64	32.789	51.85	54.9	15.25	42.7	3
	Y2S9F	1	2005	F	ASD	15.409	10	2	12	15	101	100	102	95	98	15.409	77.88	77.88	84.37	90.86	2
	A3Q9F	1	72	M	ASD	25.791	18	8	26	25	57	75	104	83	71	25.791	62.04	42.65	34.9	15.51	2
	E3F6Y	1	572	M	ASD	26.71	14	5	19	26.645	84	100	82	95	88	26.645	97.58	90.07	67.55	67.55	2
	A5R7G	1	160	F	ASD	35.614	13	6	19	35.614	97	87	85	82	85	35.614	75.81	92.66	75.81	92.66	2
	A5V6X	1	169	M	ASD	27.499	20	8	28	27	71	78	90	84	77	27.499	65.46	58.18	36.36	25.46	2
	D5L6P	1	517	M	ASD	22.571	8	6	14	22	78	80	85	82	78	22.571	88.61	93.04	44.3	62.03	2
	A2H7X	1	14	M	ASD	22.899	10	3	13	22.669	81	82	88	78	79	22.669	88.23	79.4	66.17	66.17	2
	T4T4F	1	1648	M	ASD	12.977	16	2	18	12	94	90	100	91	88	12.977	84.77	92.47	38.53	69.35	2
	Y3X4P	2	2014	M	ASD	28.32	18	3	21	28.32	66	73	77	74	69	28.32	98.87	84.75	49.44	31.78	2
	Z7N5P	1	2167	F	ASD	30.029	17	8	25	30.029	69	89	93	82	80	28.879	69.25	51.94	38.09	27.7	2
	F9M3N	1	717	M	ASD	31.047	7	3	10	31.047	71	98	102	78	84	31.047	96.63	86.96	57.98	48.31	2
	S5Z8E	1	1569	F	ASD	19.154	20	2	22	19	64	80	73	76	72	19.154	41.77	26.1	5.22	20.88	3
	T8W2W	1	1685	M	ASD	14.324	11	2	13	13.207	73	98	81	94	84	13.207	90.86	121.15	98.43	98.43	2
	P3P8T	1	1266	M	ASD	34.3	18	8	26	34.3	59	75	88	72	70	34.3	75.8	67.06	32.07	43.73	2
	V8U8B	2	1827	F	ASD	34.333	15	6	21	34	66	80	88	76	74	34.333	75.73	61.17	37.86	46.6	2
	F7X4C	1	703	M	ASD	23.491	15	3	18	23.491	84	88	84	75	79	23.491	85.14	89.4	34.06	38.31	2
	R2C4H	1	1438	M	ASD	17.708	20	6	26	17	75	83	85	84	78	17.708	84.71	79.06	73.41	33.88	2
	A2G2D	1	11	F	ASD	17.051	9	2	11	17	98	100	102	97	98	17.051	105.57	111.43	76.24	99.7	1
	N5X8R	2	1208	M	ASD	25.922	17	8	25	25	79	98	90	84	85	25.922	69.44	77.15	65.58	50.15	2
	C6F3R	1	443	M	ASD	24.444	20	8	28	21.45	58	61	78	68	63	24.444	53.18	57.27	4.09	12.27	3
	L4L3J	1	1041	F	ASD	23.491	18	5	23	23	58	90	87	74	73	23.491	97.91	68.11	29.8	12.77	2
	D6V8W	1	527	M	ASD	17.084	13	0	13	17.084	71	100	100	90	88	17.084	93.65	99.51	35.12	52.68	2
	Y4A8N	1	2016	M	ASD	14.357	5	0	5	14.357	105	99	108	102	104	14.357	111.44	104.48	111.44	83.58	1
	A4N7W	1	117	M	ASD	29.339	20	6	26	29	39	57	73	55	55	29.339	30.68	20.45	6.82	13.63	3
	C9K5F	1	475	M	ASD	30.423	19	4	23	30.423	66	71	90	72	71	30.423	72.31	82.17	42.73	26.3	2
	S8N8H	1	1599	M	ASD	12.945	15	3	18	12	92	95	89	91	89	12.945	100.42	100.42	69.52	54.07	2
	C7H6Y	1	452	F	ASD	20.6	14	6	20	20	17	98	100	96	89	20.6	97.09	82.52	63.11	82.52	2
	C6G4V	1	444	M	ASD	12.583	12	6	18	12.583	80	77	84	80	77	12.583	127.16	119.21	63.58	95.37	2
	R5K2Z	1	1476	M	ASD	14.817	2	3	5	14.817	109	99	102	102	103	14.817	107.98	101.24	107.98	33.75	1
	B7Y9X	1	358	F	ASD	34.168	5	5	10	34.168	86	93	96	96	91	34.168	81.95	96.58	70.24	64.39	2
	X8E6D	1	1981	F	ASD	20.5	20	6	26	20	78	80	92	88	79	20.5	82.93	73.17	24.39	24.39	2
	E5T2F	1	606	M	ASD	14.719	8	2	10	14.719	69	104	84	82	82	14.719	81.53	88.32	27.18	88.32	2
	P6Q4Z	2	1308	M	ASD	34.07	13	4	17	33.84	69	73	93	74	74	33.84	59.1	70.92	47.28	44.33	2
	A6E3E	1	183	M	ASD	23.754	18	6	24	23	64	51	57	82	66	23.754	16.84	4.21	4.21	16.84	3
	H4G2G	1	819	M	ASD	23.294	14	1	15	23.294	84	79	101	79	81	22.965	100.15	91.44	82.73	78.38	2
	M3U8W	1	1118	F	ASD	22.571	1	1	2	22.57	100	100	100	102	100	22.571	97.47	119.62	119.62	79.75	1
	N5G2Q	1	1202	M	ASD	35.253	14	7	21	35.253	64	82	90	76	74	35.253	73.75	68.08	22.69	28.37	2
	X9J2D	1	1989	M	ASD	40.214	14	5	19	39.294	76	81	81	75	75	39.294	71.26	66.17	48.35	61.08	2
	A3G6U	1	56	M	ASD	36.731	16	6	22	36	84	78	83	68	75	36.731	49	49	68.06	49	3
	U4G9D	1	1718	M	ASD	26.185	12	2	14	26.185	86	80	82	89	81	26.185	87.84	76.38	68.74	64.92	2
	Z5U6Z	1	2147	F	ASD	23.655	18	3	21	23.655	64	88	102	76	79	23.655	76.09	33.82	12.68	50.73	2
	C2S4W	1	402	F	ASD	21.947	15	6	21	21.947	60	96	104	94	86	21.947	95.69	77.46	63.79	45.56	2
	N7M5U	1	1228	M	ASD	18.267	18	5	23	18.267	77	93	100	90	88	18.267	93.06	98.54	43.79	65.69	2
	D5U7E	1	520	M	ASD	29.437	12	2	14	28.977	79	83	100	91	86	28.977	82.82	82.82	69.02	75.92	2
	Q9Y5D	1	1434	M	ASD	35.778	17	8	25	35	45	57	83	73	61	35.778	55.9	36.34	36.34	41.93	3
	Z8V2U	1	2179	F	ASD	14.7	8	6	14	14	94	90	100	88	87	14.7	108.84	102.04	61.22	102.04	1
	T4J2L	1	1641	M	ASD	27.992	5	0	5	27.992	89	96	100	93	93	27.992	96.46	103.6	89.31	82.17	1
	N2J3L	1	1184	M	ASD	21.388	19	8	27	21	51	80	73	70	67	21.388	84.16	56.11	4.68	32.73	3
	A5T4P	1	165	M	ASD	20.862	20	7	27	20	75	90	95	74	77	20.862	52.73	52.73	4.79	57.52	2
	F4G5G	1	681	M	ASD	15.179	17	7	24	15.17	85	105	100	84	88	15.179	112	98.82	46.12	59.29	2
	Z9X2K	1	2188	M	ASD	33.117	12	5	17	33.117	64	75	77	68	68	33.117	54.35	48.31	66.43	51.33	3
	A9W5A	1	278	M	ASD	26.382	19	8	27	26	60	69	73	77	68	26.382	75.81	68.23	15.16	37.9	2
	C8Z4P	1	467	M	ASD	19.68	19	4	23	19.45	54	65	78	70	65	19.45	66.84	77.12	30.85	35.99	3
	R5E4M	1	1473	F	ASD	17.216	20	2	22	17.216	64	91	78	90	77	17.216	81.32	81.32	40.66	23.23	2
	C2T9S	1	403	M	ASD	34.234	13	8	21	34.234	66	78	90	84	76	34.234	81.79	75.95	37.97	43.82	2
	T7A9G	1	1668	M	ASD	15.343	15	6	21	15.343	73	83	95	92	83	15.343	91.25	78.21	45.62	52.14	2
	L7D6U	1	1071	M	ASD	36.994	13	6	19	36	86	100	89	94	90	36.994	72.98	62.17	54.06	45.95	2
	A3H4G	1	57	M	ASD	31.409	7	6	13	31	74	75	93	81	75	31.409	76.41	57.31	79.6	38.21	2
	L8E5S	1	1084	F	ASD	22.669	17	4	21	22.669	60	93	84	76	75	22.669	79.4	79.4	61.76	30.88	2
	D5R3S	1	519	F	ASD	25.462	6	6	12	25.462	97	98	100	98	97	25.462	90.33	106.04	106.04	102.11	1
	A2R2C	1	31	F	ASD	32.526	19	6	25	32	48	75	81	53	62	32.526	61.49	46.12	3.07	61.49	3
	F2L4J	1	665	M	ASD	21.651	19	6	25	21.585	84	93	100	88	89	21.585	78.76	83.39	50.96	55.59	2
	L5L9V	1	1052	M	ASD	33.938	13	4	17	33.938	97	87	102	89	92	33.938	70.72	70.72	70.72	103.13	2
	N2Z6G	1	1188	M	ASD	26.71	9	6	15	26	80	103	85	77	83	26.71	86.11	86.11	63.65	63.65	2
	C3E5P	1	408	F	ASD	22.768	19	6	25	22.768	64	86	100	75	78	22.768	65.88	87.84	21.96	26.35	3
	R2W2W	2	1446	M	ASD	35.6	14	8	22	35	54	80	85	73	69	35.6	58.99	70.22	61.8	44.94	2
	B2L5U	1	290	M	ASD	14.883	15	5	20	14	92	100	102	84	89	14.883	87.35	94.07	100.79	26.88	2
	Y5W6F	2	2037	M	ASD	26.218	12	7	19	26.22	74	98	82	76	79	26.218	68.66	87.73	49.58	49.58	2
	F7G3C	2	699	M	ASD	27.466	13	7	20	27	85	98	101	75	83	27.466	83.74	83.74	87.38	80.1	2
	A7B8L	1	211	F	ASD	20.238	15	4	19	20.238	71	71	78	90	74	20.238	74.12	49.41	29.65	39.53	2
	D5H6G	1	514	M	ASD	21.881	20	4	24	21.881	56	65	67	71	62	21.881	73.12	54.84	13.71	41.13	3
	E9C9R	1	651	M	ASD	26.218	8	1	9	26.218	74	75	85	78	74	26.218	102.98	99.17	83.91	91.54	2
	B2M3T	1	291	M	ASD	20.304	17	1	18	20.304	90	77	95	84	84	20.304	103.43	113.28	113.28	98.5	2
	D7P2J	1	534	M	ASD	32.164	21	3	24	31.704	64	71	78	68	67	31.704	66.24	75.7	41	31.54	3
	U6X4T	1	1744	M	ASD	30.752	19	6	25	30.719	69	91	88	78	78	30.719	65.11	81.38	45.57	42.32	2
	G5Y5N	1	742	F	ASD	25.659	11	7	18	25	78	103	99	83	85	25.659	81.84	77.95	38.97	54.56	2
	L8Y2K	1	1092	M	ASD	22.078	18	7	25	22	55	80	98	76	70	22.078	72.47	72.47	27.18	40.76	2
	F3B8C	1	673	F	ASD	14.686	11	5	16	14.686	80	91	100	90	88	14.686	102.14	108.95	88.52	54.47	2
	A3H5E	1	58	M	ASD	30.193	14	8	22	30	45	57	64	55	57	30.193	72.86	52.99	52.99	49.68	3
	X3P7T	1	1938	F	ASD	33.6	19	7	26	33	63	69	104	90	73	33.6	68.45	62.5	2.98	44.64	2
	D9H4D	1	551	M	ASD	22.078	5	2	7	22	90	95	95	82	85	22.078	99.65	135.88	108.71	67.94	2
	Q8M3G	1	1425	M	ASD	32.263	13	6	19	32.263	74	85	85	78	77	32.263	68.19	74.39	61.99	43.39	2
	P2M7G	1	1252	M	ASD	24.871	15	2	17	24.641	81	75	93	80	79	24.641	81.17	93.34	52.76	68.99	2
	A6F3L	1	184	M	ASD	18.628	19	6	25	18	58	57	100	75	69	18.628	53.68	64.42	21.47	48.31	2
	V6G3D	1	1809	M	ASD	29.1	12	4	16	29	42	45	64	47	50	29.1	75.6	48.11	6.87	44.67	3
	L2P4A	1	1025	M	ASD	33.413	5	6	11	33.413	76	75	74	72	71	33.413	77.81	80.81	80.81	62.85	2
	H2M3X	1	795	M	ASD	31.211	5	1	6	30.062	79	89	88	87	83	30.292	69.33	75.93	52.82	59.42	2
	B4L8D	1	317	M	ASD	25.331	16	4	20	25.331	74	93	102	87	86	25.331	78.95	78.95	51.32	51.32	2
	J7U3X	1	934	M	ASD	35.023	17	4	21	35.023	61	67	69	68	63	35.023	51.39	42.83	25.7	34.26	3
	M8C6X	1	1163	M	ASD	29.273	7	0	7	29.273	72	78	95	88	78	29.043	103.3	99.85	86.08	82.64	2
	Z4G4K	1	2132	M	ASD	45.4	12	6	18	45	38	56	70	60	56	45.4	57.27	52.86	30.84	30.84	3
	R3J8D	2	1452	M	ASD	23.754	4	5	9	23.754	87	107	78	102	92	23.754	96.83	101.04	92.62	58.94	1
	A4X8G	1	133	M	ASD	28.517	15	4	19	28	80	92	104	84	82	28.517	94.68	87.67	66.63	84.16	2
	Q2W7C	1	1360	M	ASD	32.986	19	8	27	32	57	85	93	83	74	32.986	21.22	33.35	39.41	15.16	2
	U6X9H	1	1745	M	ASD	40.1	14	5	19	40	77	74	78	76	74	40	65	62.5	67.5	60	2
	V8A4M	1	1822	M	ASD	18.004	5	5	10	18	80	93	95	90	87	18.004	99.98	99.98	99.98	88.87	2
	A2F6A	1	8	M	ASD	19.7	18	6	24	19	67	80	95	70	71	19.7	91.37	86.29	25.38	25.38	2
	A6L7X	1	195	M	ASD	29.273	7	2	9	29.273	89	76	102	91	86	29.043	89.52	92.97	92.97	99.85	2
	A3R2Q	1	73	M	ASD	23.951	19	6	25	23	64	90	100	84	77	23.951	62.63	58.45	16.7	37.58	2
	J2T7C	1	874	M	ASD	22.571	16	8	24	22.571	66	83	95	78	77	22.571	97.47	70.89	48.74	44.3	2
	C2K6H	2	400	M	ASD	28.419	16	5	21	28.386	81	82	77	76	76	27.959	71.53	82.26	67.96	82.26	2
	E4J5X	1	585	M	ASD	14.784	2	0	2	14.554	73	91	104	92	88	14.554	109.94	123.68	96.19	68.71	1
	b2y3t	1	300	F	ASD	17.478	16	6	22	17	83	90	82	88	84	17.478	51.49	34.33	5.72	17.16	3
	X5T8J	1	1958	M	ASD	18.4	10	0	10	18	68	61	81	80	69	18.4	92.39	86.96	54.35	32.61	2
	P7D2G	1	1314	F	ASD	12.583	18	2	20	12.583	86	105	98	91	93	12.485	112.13	72.09	48.06	48.06	2
	S2L4V	1	1528	M	ASD	33.6	16	6	22	33	70	75	83	79	74	33.6	80.36	68.45	68.45	35.71	2
	B2R7M	1	295	M	ASD	19.023	12	4	16	19	92	90	102	97	90	19.023	89.37	89.37	57.82	84.11	2
	B2R9H	1	297	M	ASD	35.647	18	7	25	35	70	80	93	79	75	35.647	56.11	64.52	2.81	33.66	2
	H3L9E	1	810	M	ASD	29.109	8	5	14	29	80	80	89	81	78	29.109	82.45	123.67	106.5	61.84	2
	Q4Z3J	1	1382	M	ASD	35.023	13	5	18	35.023	86	85	90	91	85	35.253	62.41	53.9	53.9	99.28	2
	V9C4P	1	1829	M	ASD	18	18	6	24	18	83	90	105	82	82	18.267	82.12	71.17	10.95	27.37	2
	A3Z8T	1	90	M	ASD	37.947	11	7	18	37	86	74	76	76	77	37.947	86.96	137.03	121.22	121.22	2
	A4B6Y	1	94	M	ASD	34.464	10	6	16	34	78	85	104	92	82	34.464	75.44	72.54	66.74	52.23	2
	P9Z2U	1	1348	M	ASD	22.768	9	3	12	22.768	94	109	113	106	106	22.768	105.41	136.16	109.8	61.49	1
	Q7V5S	1	1416	M	ASD	21.257	13	8	21	21	75	85	102	86	79	21.257	94.09	56.45	18.82	70.56	2
	S8K9K	1	1598	M	ASD	21.158	18	6	24	21	75	80	92	82	77	21.158	51.99	51.99	9.45	18.91	2
	P8M2M	2	1331	M	ASD	34.136	14	1	15	34.037	89	93	88	95	89	34.037	96.95	85.2	79.33	76.39	2
	L2U5G	1	1027	M	ASD	37.52	15	3	18	37.52	79	77	91	77	78	37.52	82.62	82.62	63.97	93.28	2
	R8F8Z	1	1507	M	ASD	13.799	12	5	17	13.733	105	109	118	106	111	13.733	109.23	109.23	94.66	87.38	1
	M8D2P	1	1164	M	ASD	22.472	18	7	25	22	80	83	100	95	83	22.472	80.1	66.75	26.7	31.15	2
	W2G4S	2	1836	M	ASD	31.409	8	6	14	31.409	89	95	108	87	93	31.409	85.96	76.41	89.15	63.68	2
	B4X8Q	1	324	M	ASD	19.877	16	5	21	19.87	66	80	84	88	76	19.877	85.53	75.46	65.4	40.25	2
	C3U8Q	1	412	M	ASD	26.546	17	3	20	26.546	79	89	105	96	90	26.546	116.78	97.94	56.51	79.11	2
	H2K9J	2	794	M	ASD	27.565	7	3	10	27.565	86	102	111	95	98	27.565	94.32	94.32	83.44	61.67	2
	C4E3H	1	419	M	ASD	13.897	8	3	11	13.864	71	88	100	78	81	13.897	79.15	86.35	50.37	57.57	2
	T2P6J	1	1618	M	ASD	27.86	20	5	25	27	57	75	96	75	69	27.86	75.38	43.07	10.77	28.72	3
	W7F7K	1	1897	M	ASD	14.423	12	3	15	14.423	60	83	100	88	79	14.423	97.07	90.13	76.27	69.33	2
	A8V2X	1	253	M	ASD	35.055	19	8	27	35	28	45	73	65	52	35.055	22.82	19.97	2.85	14.26	3
	D9Q4B	1	556	M	ASD	26.875	7	4	11	26	79	87	93	70	79	26.875	89.3	89.3	111.63	66.98	2
	M2W7A	1	1105	F	ASD	26.382	20	5	25	26	83	75	83	84	78	26.382	64.44	41.7	41.7	64.44	2
	A9A4Q	1	261	M	ASD	24.279	4	3	7	24.279	71	83	85	82	77	24.279	86.49	86.49	74.14	49.43	2
	H2Q8U	1	798	M	ASD	29.7	7	0	7	29.7	66	93	93	74	78	28.353	95.23	88.17	56.43	28.22	2
	A4S2X	1	124	M	ASD	32.394	14	7	21	32	60	75	85	61	66	32.394	86.44	64.83	40.13	43.22	2
	J7F6Q	1	924	M	ASD	21.027	11	3	14	21	75	90	100	84	80	21.027	99.87	114.14	47.56	33.29	2
	P3D2P	2	1263	M	ASD	23.294	15	6	21	23.294	84	77	106	84	85	23.294	103.03	81.57	55.81	34.34	2
	N8H2Z	1	1236	M	ASD	25.199	11	1	12	25.199	64	82	88	74	73	25.199	79.37	75.4	43.65	59.53	2
	T4R8H	1	1646	M	ASD	16.164	20	3	23	16.164	52	75	90	76	70	16.164	92.8	61.87	18.56	55.68	3
	A5H7P	1	151	M	ASD	29.109	15	2	17	29	88	103	99	95	93	29.109	82.45	68.71	96.19	79.01	2
	P5T7B	1	1294	M	ASD	26.251	20	4	24	26.251	69	80	90	70	74	26.251	80	87.62	19.05	30.48	3
	F2U2S	2	668	M	ASD	33.117	16	6	22	33.117	74	91	96	82	83	33.117	63.41	69.45	27.18	51.33	2
	E4Q4R	1	589	M	ASD	13.7	3	0	3	13.7	97	104	95	106	100	13.7	116.79	116.79	80.29	58.39	1
	B8F6D	1	362	M	ASD	38.801	12	5	17	38.571	65	87	88	81	77	38.571	72.59	64.82	38.89	57.04	2
	A8S9Y	1	251	M	ASD	33.906	17	6	23	33	115	116	115	101	112	33.906	97.33	88.48	88.48	97.33	1
	H4A8C	1	814	M	ASD	26.382	17	8	25	26.349	69	83	96	86	80	26.349	68.31	79.7	53.13	68.31	2
	C2Y9C	1	405	M	ASD	22.998	18	6	24	23	49	57	71	73	60	22.998	86.96	82.62	34.79	21.74	3
	L2X4R	1	1029	F	ASD	20.435	17	2	19	20.271	71	68	76	84	71	20.271	74	88.8	44.4	49.33	2
	G3V4S	2	730	M	ASD	20.402	11	2	13	20	100	100	104	90	98	20.402	112.73	102.93	49.01	58.82	2
	B8Y9Y	2	375	M	ASD	28.715	11	4	15	28.715	91	91	79	82	83	28.715	80.1	87.06	114.92	100.99	2
	B8K7D	1	366	M	ASD	22.538	14	7	21	22	90	93	108	92	94	22.538	79.87	93.18	48.81	44.37	2
	J2M3U	1	867	M	ASD	15.54	20	6	26	15	87	90	92	97	88	15.54	64.35	64.35	38.61	45.05	2
	P2N3K	1	1253	M	ASD	28	15	8	23	28	70	98	104	84	81	28.123	74.67	81.78	46.23	32	2
	A9C6M	1	264	M	ASD	25.298	9	4	13	25	97	103	104	95	98	25.298	86.96	90.92	86.96	86.96	2
	A2T9Y	1	36	F	ASD	33.5	18	6	24	33	88	98	93	79	85	33.5	83.58	92.54	110.45	83.58	2
	V2E9V	3	1776	M	ASD	27.368	13	2	15	27.368	97	107	96	95	98	27.368	98.66	105.96	98.66	98.66	1
	J4K7A	1	896	M	ASD	14.094	17	3	20	14.062	94	86	104	92	92	14.062	113.78	106.67	78.23	56.89	1
	U8B3Y	1	1758	M	ASD	31.671	18	3	21	31.671	74	89	96	87	84	31.211	64.08	54.47	35.24	51.26	2
	A4S6P	1	126	M	ASD	26.94	19	1	20	26.94	71	87	88	76	80	26.94	66.82	70.53	25.98	33.41	2
	K3V7Z	1	963	M	ASD	24.378	17	4	21	24.378	66	80	93	84	77	24.378	73.84	61.53	20.51	41.02	2
	K2R9F	1	952	M	ASD	19.187	14	5	19	19.187	73	88	106	98	89	19.187	93.81	72.97	41.69	41.69	2
	X4W5W	1	1947	F	ASD	23.6	18	2	20	23	101	90	105	99	95	23.6	93.22	88.98	59.32	76.27	2
	Y3E9A	1	2013	M	ASD	27.9	20	8	28	27	48	57	79	51	57	27.9	50.18	57.35	3.58	17.92	3
	N3C4G	1	1190	M	ASD	34.431	8	4	12	34	51	75	93	79	68	34.431	75.51	98.75	72.61	49.37	2
	M7V4S	1	1160	M	ASD	13.043	11	2	13	13.043	80	83	90	104	87	13.043	107.34	115	61.34	53.67	2
	Q8H9Q	1	1423	M	ASD	20.107	20	4	24	20.107	71	77	81	82	74	20.107	64.65	69.63	44.76	44.76	2
	T4X4H	2	1650	M	ASD	28.813	9	3	12	28.682	81	82	74	80	76	28.682	83.68	101.11	87.16	76.7	2
	L8E4H	1	1083	M	ASD	33.971	14	6	20	33	76	75	113	73	74	33.971	70.65	70.65	70.65	97.14	2
	Z3D5L	1	2118	M	ASD	22.6	20	8	28	22	61	80	87	78	72	22.6	70.8	101.77	26.55	44.25	2
	V2H4Q	1	1777	M	ASD	28.5	19	7	26	28	51	51	83	63	59	28.5	49.12	49.12	28.07	49.12	3
	T2P4Z	1	1617	M	ASD	32.099	7	8	15	32	91	85	93	92	86	32.099	84.11	84.11	93.46	109.04	2
	B9Q4U	1	382	M	ASD	13.996	17	5	22	13.996	84	83	90	88	83	14.686	108.95	115.76	54.47	61.28	2
	E3W8W	1	578	M	ASD	26.875	16	5	21	26.875	69	93	88	95	83	26.875	55.81	40.93	26.05	26.05	2
	S6P8Y	1	1577	M	ASD	19.45	18	4	22	19.45	65	75	96	76	72	19.318	93.18	82.82	36.24	62.12	2
	L7X5U	1	1079	M	ASD	29.273	19	7	26	29	48	57	79	67	61	29.273	75.15	68.32	23.91	44.41	3
	C6P6C	1	447	M	ASD	21.552	4	2	6	21	84	107	102	100	97	21.552	78.88	83.52	60.32	60.32	2
	B4R9K	1	320	F	ASD	25.593	22	6	28	25	60	69	64	75	68	25.593	31.26	31.26	3.91	15.63	3
	X4G5C	1	1945	F	ASD	23.6	20	3	23	23	110	83	105	88	91	23.6	101.69	101.69	63.56	97.46	1
	U5A6U	1	1726	F	ASD	14.39	7	3	10	14	90	100	92	99	95	14.39	138.99	55.59	62.54	62.54	1
	Y7H5V	1	2058	M	ASD	24	9	3	12	24	67	75	69	71	70	24	87.5	83.33	100	70.83	2
	V5D5P	1	1797	F	ASD	31.8	9	2	11	31	97	92	101	99	94	31.8	88.05	97.48	88.05	91.19	2
	Y9W6K	1	2100	M	ASD	24.411	8	4	12	24.214	84	85	96	89	86	24.181	95.12	111.66	99.25	74.44	1
	X9Z2F	3	1995	M	ASD	35.45	6	4	10	35	91	75	85	97	84	35.45	87.45	126.94	101.55	112.83	2
	B6B6X	1	333	M	ASD	25.791	4	3	7	25.791	62	75	97	76	72	25.561	93.89	97.81	43.03	46.95	2
	A6H3A	1	190	M	ASD	24.016	19	4	23	24.016	64	69	82	78	70	24.016	83.28	74.95	8.33	49.97	2
	A3N4D	1	68	M	ASD	24.575	14	5	19	24	74	75	89	81	75	24.575	93.59	93.59	97.66	56.97	2
	E3G3N	1	573	M	ASD	23.885	11	6	17	23	72	85	100	82	77	23.885	75.36	79.55	58.61	62.8	2
	C9J5X	1	473	M	ASD	21.224	16	6	22	21	80	96	106	86	90	21.224	94.23	51.83	42.4	65.96	2
	A5F8L	1	145	M	ASD	23.228	19	6	25	23	70	80	92	67	71	23.228	64.58	38.75	4.31	12.92	3
	A7B7Z	1	210	M	ASD	24.312	20	7	27	24	54	69	69	65	64	24.312	37.02	28.79	4.11	16.45	3
	Y6P6J	1	2048	F	ASD	17.446	17	8	25	17.216	64	77	90	76	73	17.446	91.71	85.98	51.59	68.78	2
	G7G5T	2	759	M	ASD	35.417	12	4	16	35.417	66	87	100	93	84	35.417	76.23	73.41	42.35	45.18	2
	W9Q5D	1	1918	M	ASD	35.384	16	5	21	35.154	66	82	96	80	78	35.154	51.2	45.51	36.98	34.14	2
	C7X5K	1	458	M	ASD	17.807	11	8	19	17	71	77	71	88	73	17.807	73	67.39	50.54	67.39	2
	A8Z9W	1	259	M	ASD	13.339	16	4	20	13	87	105	98	88	90	13.339	82.46	89.96	52.48	44.98	2
	P2M4B	1	1251	M	ASD	15.507	20	5	25	15	85	95	92	82	84	15.507	83.83	90.28	51.59	38.69	2
	C4Z3A	1	427	M	ASD	24.542	17	6	23	24	86	96	105	93	94	24.542	93.72	93.72	52.97	89.64	2
	A4M3Y	1	111	F	ASD	18.267	18	5	23	18	83	85	100	112	90	18.267	98.54	65.69	32.85	21.9	2
	S7V9C	1	1590	M	ASD	23.721	18	7	25	23	78	83	87	82	78	23.721	75.88	105.39	54.8	37.94	2
	Y4W9W	1	2026	M	ASD	34.2	9	5	14	34	83	85	96	73	78	34.2	99.42	84.8	99.42	114.04	2
	L2M7R	1	1024	M	ASD	23.064	12	6	18	23	83	83	87	84	80	23.064	78.04	82.38	17.34	73.71	2
	V3Y9U	1	1791	F	ASD	25.593	10	0	10	25.593	84	93	85	86	84	25.593	85.96	78.15	54.7	70.33	2
	Z2N6G	1	2108	M	ASD	24.214	13	4	17	24.115	76	102	100	96	92	24.214	107.38	128.03	49.56	41.3	2
	X9T3A	1	1992	M	ASD	32.164	17	4	21	32.164	58	63	81	66	62	32.164	52.85	62.18	34.2	27.98	3
	A3P4W	2	70	M	ASD	29.405	14	6	20	29	76	98	101	71	79	29.405	68.02	78.22	85.02	88.42	2
	T3Z6D	1	1639	M	ASD	26.809	19	8	27	26	76	75	81	75	74	26.809	78.33	70.87	48.49	59.68	2
	M4N6M	1	1124	M	ASD	22.998	18	4	22	22.998	60	65	81	76	67	22.998	78.27	65.22	26.09	34.79	2
	z2p5d	1	2110	F	ASD	15.6	7	1	8	15	98	110	102	99	102	15.6	115.38	83.33	38.46	25.64	1
	B8A5J	1	360	M	ASD	18.628	5	7	12	18.398	77	86	104	86	86	18.628	91.26	91.26	69.79	80.52	2
	S9Q7A	2	1610	M	ASD	26.94	17	8	25	26.94	74	98	102	89	88	26.94	55.68	37.12	25.98	29.7	2
	L9P7N	1	1095	M	ASD	28.912	4	4	8	28.912	81	80	88	87	81	28.912	76.09	83.01	55.34	69.18	2
	R3P5T	1	1456	M	ASD	21.125	19	1	20	21.125	56	83	78	75	69	21.125	94.67	71.01	33.14	47.34	2
	P2R5Z	1	1257	M	ASD	21.717	20	5	25	21.717	60	75	95	82	74	21.717	78.28	96.7	23.02	23.02	2
	J8T8G	1	939	M	ASD	25.823	15	5	20	25.791	64	80	90	89	77	24.772	64.59	60.55	12.11	40.37	2
	M2F3T	1	1102	M	ASD	24.016	12	8	20	24.016	64	78	82	80	72	24.016	83.28	74.95	24.98	33.31	2
	T3H9M	1	1627	M	ASD	24.838	17	7	24	24	72	80	85	75	74	24.838	84.55	84.55	24.16	52.34	2
	A9B4K	1	262	M	ASD	21.815	13	5	18	21	78	85	89	84	79	21.815	100.85	91.68	50.42	27.5	2
	X7X8N	2	1976	M	ASD	38.078	17	8	25	38.078	52	62	81	55	60	38.078	60.4	47.27	18.38	31.51	3
	E4N8T	1	588	F	ASD	13.569	13	4	17	13	98	105	89	101	101	13.569	88.44	81.07	58.96	58.96	2
	Y9D6G	1	2089	F	ASD	14.357	6	0	6	14.357	87	107	90	96	94	14.357	104.48	97.51	97.51	90.55	1
	D9J7Q	1	553	M	ASD	39.524	9	4	13	39.524	97	81	75	77	79	39.524	75.9	103.73	78.43	91.08	2
	J9B6Q	1	942	M	ASD	25.068	19	7	26	25	57	75	73	75	69	25.068	59.84	47.87	11.97	23.93	3
	S5Z4N	1	1568	F	ASD	17.446	13	4	17	17	78	83	87	86	79	17.446	97.44	57.32	51.59	57.32	2
	A2B2G	1	3	M	ASD	18.9	20	6	26	18	87	105	117	99	96	18.9	89.95	100.53	26.46	47.62	2
	S5E8A	1	1557	F	ASD	14.916	20	3	23	14.916	56	68	95	82	72	14.916	73.75	87.15	26.82	40.23	2
	C8B7U	1	461	F	ASD	20.008	20	6	26	20	71	77	90	92	79	20.008	74.97	74.97	10	39.98	2
	C5L9X	1	437	M	ASD	23.195	15	5	20	23	73	80	81	86	77	23.195	77.6	77.6	38.8	25.87	2
	Y2B4P	2	1996	M	ASD	27.466	14	4	18	27.236	89	85	102	89	89	27.236	110.15	110.15	99.13	88.12	2
	T2K3B	1	1616	M	ASD	24.378	11	5	16	24.378	81	71	96	91	82	24.378	57.43	45.12	53.33	57.43	2
	T9P7P	1	1690	F	ASD	19.943	10	4	14	19.943	71	96	95	94	86	19.943	100.29	90.26	40.11	70.2	2
	K7R2P	1	998	F	ASD	31.934	14	4	18	31	70	92	101	79	78	31.934	84.55	75.16	40.71	21.92	2
	N9U2P	1	1246	F	ASD	38.209	10	6	16	38.209	89	91	91	83	56	38.209	88.98	54.96	62.81	68.05	2
	H4D6C	1	816	M	ASD	31.606	9	3	12	30.719	91	93	93	84	88	30.719	68.36	81.38	81.38	65.11	2
	E9Z8Y	1	658	M	ASD	21.06	16	4	20	21	72	77	74	78	74	21.06	71.23	75.97	37.99	47.48	2
	T9J4M	1	1688	M	ASD	12.682	5	1	6	12.353	100	100	113	113	108	12.353	129.52	113.33	105.24	97.14	1
	K8S3U	1	1008	F	ASD	21.979	12	4	16	22	58	95	102	70	73	21.979	77.35	91	31.85	36.4	2
	Y2L6J	1	2001	M	ASD	22.472	20	7	27	22	48	77	80	72	66	22.472	75.65	93.45	4.45	31.15	3
	B6K8L	1	337	M	ASD	33.84	5	6	11	33	76	83	96	89	83	33.84	76.83	70.92	73.88	50.24	2
	E3X6J	1	579	M	ASD	28.583	15	7	22	28	57	45	93	67	60	28.583	73.47	69.97	17.49	52.48	2
	Q3J6X	1	1365	M	ASD	21.52	19	6	25	21	48	58	80	72	62	21.52	13.94	69.7	9.29	18.59	3
	A3Y8A	1	87	M	ASD	24.575	18	2	20	24	95	92	99	86	88	24.575	85.45	85.45	109.87	69.18	2
	K3G5E	1	960	M	ASD	27.63	14	8	22	27.565	69	80	77	78	72	27.532	65.38	69.01	54.48	43.59	2
	S3A4E	1	1534	F	ASD	48.066	10	5	15	48.066	97	75	107	63	83	48.066	106.1	137.31	106.1	81.14	1
	R3H9T	1	1450	F	ASD	18.201	19	5	24	18	83	90	108	95	86	18.201	98.9	98.9	43.95	49.45	2
	G9Z5Y	1	788	M	ASD	22.242	18	7	25	22	67	100	102	91	83	22.242	89.92	80.93	22.48	26.98	2
	R9A8S	1	1516	M	ASD	13.996	5	0	5	13.536	71	83	95	94	83	13.536	103.43	103.43	73.88	59.1	2
	S2H5X	1	1525	M	ASD	18.234	4	5	9	18	90	100	108	99	95	18.234	93.23	93.23	104.2	93.23	1
	A5E4N	1	143	F	ASD	23.622	17	2	19	23	85	83	105	88	82	23.622	93.13	84.67	12.7	16.93	2
	N2Y7K	1	1187	F	ASD	26.185	16	6	22	25.561	66	67	77	74	68	25.561	39.12	27.39	35.21	46.95	3
	F4E7B	1	680	M	ASD	25.068	15	2	17	25.068	74	85	114	95	90	25.068	87.76	71.8	43.88	47.87	2
	C6J8B	1	445	M	ASD	18.431	16	5	21	18.431	56	65	76	86	67	18.431	65.11	59.68	27.13	27.13	2
	A4K2B	1	106	M	ASD	17.478	15	7	22	17	75	80	89	80	76	17.478	91.54	62.94	51.49	57.21	2
	Q3A2Q	1	1362	F	ASD	21.388	20	8	28	21	33	69	82	55	57	21.388	46.76	65.46	23.38	18.7	3
	M8L7N	2	1169	F	ASD	23.162	7	0	7	23.162	94	88	90	94	89	23.162	94.98	103.62	64.76	69.08	2
	A3T2R	1	78	M	ASD	26.71	17	8	25	26	35	45	61	53	50	26.71	56.16	74.88	7.49	14.98	3
	V4Q6X	2	1795	F	ASD	41	20	7	27	41	59	74	78	78	70	41	26.83	43.9	21.95	21.95	3
	Q9N6H	1	1429	M	ASD	21.881	17	6	23	21.881	61	87	85	80	75	21.881	68.55	86.83	22.85	27.42	2
	B9G3F	1	377	M	ASD	21.585	18	8	26	21	66	65	100	68	71	21.585	50.96	46.33	18.53	32.43	2
	D9X8P	1	559	M	ASD	24.378	6	4	10	24.378	76	83	90	86	81	24.378	86.14	106.65	90.25	20.51	2
	S4S6K	1	1553	M	ASD	14.85	15	0	15	14	83	100	105	84	85	14.85	94.28	107.74	47.14	40.4	2
	J7K2P	1	927	F	ASD	15.343	2	0	2	15.343	77	91	90	84	83	15.343	117.32	104.28	104.28	58.66	1
	X2J6L	1	1925	M	ASD	35.844	10	7	17	35	32	39	81	43	43	35.844	55.8	41.85	30.69	27.9	3
	C4Z7D	1	428	F	ASD	24.378	12	7	19	24.378	74	87	96	87	83	24.378	106.65	106.65	69.74	61.53	2
	T8S3S	1	1681	M	ASD	24.871	22	2	24	24.871	84	78	90	78	79	24.871	72.37	64.33	36.19	64.33	2
	X7R4T	1	1970	M	ASD	47.179	17	8	25	47.179	54	62	61	68	59	47.179	36.03	38.15	14.84	12.72	3
	A5E2F	1	142	M	ASD	14.982	17	8	25	14	90	100	100	97	94	14.982	100.12	93.45	93.45	53.4	2
	G5V7N	1	740	M	ASD	25.101	19	4	23	25.101	61	82	108	76	78	25.101	67.73	79.68	23.9	19.92	2
	E4V6V	1	593	M	ASD	23.721	4	3	7	23	64	90	100	76	75	23.721	96.96	105.39	96.96	71.67	2
	H8W5Y	1	857	F	ASD	24.608	10	4	14	24.608	74	91	93	95	86	24.608	93.47	85.34	32.51	48.76	2
	H8U4Z	1	855	M	ASD	23.162	7	5	12	22.932	87	88	95	90	88	22.932	87.21	113.38	69.77	78.49	2
	R9S9Y	1	1521	M	ASD	35.285	15	8	23	35	69	85	93	76	77	35.285	68.02	53.85	36.84	28.34	2
	P5W7V	1	1297	F	ASD	25.758	12	4	16	25	93	98	99	92	92	25.758	89.29	81.53	85.41	69.88	2
	S9A7R	1	1606	F	ASD	13.832	20	0	20	13.897	69	91	106	86	85	13.897	107.94	115.13	71.96	71.96	2
	U5B9H	1	1727	M	ASD	12.747	14	6	20	12.682	87	71	100	98	86	12.682	110.39	102.51	86.74	70.97	1
	A9H9C	1	268	M	ASD	25.133	7	1	8	25	81	105	90	95	91	25.133	103.45	83.56	95.49	47.75	2
	N8V2U	1	1241	M	ASD	23.819	16	7	23	23	70	85	102	97	81	23.819	75.57	75.57	54.58	50.38	2
	T3K6h	1	1629	M	ASD	29.667	19	5	24	29	39	51	79	57	54	29.667	33.71	70.79	43.82	23.6	3
	Z5D5Z	2	2142	F	ASD	24.279	16	3	19	24.049	79	85	90	89	83	24.049	95.64	103.95	58.21	62.37	2
	Q6H8D	1	1398	M	ASD	17.248	13	4	17	17.248	73	91	90	88	83	17.248	92.76	81.17	75.37	40.58	2
	C7G8Z	1	451	M	ASD	33.807	12	5	17	33	69	73	85	74	72	33.807	76.91	85.78	73.95	53.24	2
	Z9V9F	2	2186	M	ASD	25.265	12	2	14	25.265	91	111	108	107	105	24.903	84.33	92.36	92.36	88.34	1
	E2J6T	1	565	M	ASD	25.758	14	6	20	24.969	71	93	105	84	86	24.969	92.11	92.11	60.07	64.08	2
	A9D8P	1	265	F	ASD	29.667	20	7	27	29	48	69	99	70	64	29.667	70.79	43.82	3.37	33.71	3
	D4X7X	1	511	F	ASD	13.963	5	4	9	13	66	68	106	104	83	13.963	128.91	107.43	64.46	64.46	1
	V5V6J	1	1805	M	ASD	21.782	9	6	15	21.782	69	80	95	86	79	21.782	82.64	82.64	32.14	32.14	2
	U4Q2L	1	1721	M	ASD	23.228	16	8	24	23.228	64	91	81	80	76	23.228	86.1	64.58	55.97	51.66	2
	V6V4C	1	1811	F	ASD	32.033	15	6	21	32.033	59	71	79	70	66	32.033	62.44	62.44	34.34	62.44	3
	z4r8a	1	2137	M	ASD	25.3	20	8	28	25	60	57	83	67	63	25.3	47.43	75.1	3.95	19.76	3
	A2P2N	1	27	M	ASD	21.158	20	8	28	21	44	69	70	55	60	21.158	61.44	51.99	4.73	14.18	3
	R3T4L	1	1458	M	ASD	13.634	13	0	13	13.634	87	100	106	108	100	13.634	117.35	132.02	80.68	66.01	1
	R6S7N	1	1493	M	ASD	23.294	6	2	8	23	90	90	85	82	84	23.294	98.74	85.86	107.32	85.86	2
	J7P5K	1	929	M	ASD	35.68	12	3	15	35.68	94	100	93	87	92	35.68	92.49	95.29	86.88	98.09	2
	E8D4V	1	637	F	ASD	27.302	12	0	12	27.072	59	67	72	70	64	27.072	62.8	59.1	25.86	44.33	3
	X2A9M	1	1920	F	ASD	22.899	14	3	17	22.899	80	104	84	92	88	22.899	69.87	74.24	43.67	39.3	2
	W4G3K	1	1866	M	ASD	28.3	20	8	28	28	35	39	67	59	50	28.3	31.8	42.4	3.53	17.67	3
	E8K5K	2	642	M	ASD	24.148	10	4	14	24.148	66	93	100	80	82	24.148	74.54	82.82	53.83	28.99	2
	B8T5A	1	371	M	ASD	29.864	9	2	11	29.832	94	91	90	93	90	29.832	77.1	83.8	80.45	90.51	2
	M8H3P	1	1165	M	ASD	34.267	5	6	11	34	85	75	85	86	79	34.267	75.87	119.65	78.79	43.77	2
	Q7A2U	1	1406	M	ASD	21.092	14	7	21	21.092	66	77	84	80	73	21.092	80.6	75.86	33.19	47.41	2
	A5X2V	1	171	M	ASD	28.912	17	8	25	28	63	75	83	81	72	28.912	58.8	55.34	44.96	31.13	2
	Z2L7Q	1	2106	M	ASD	27.893	14	2	16	27.893	79	95	102	87	88	27.893	78.87	68.12	64.53	53.78	2
	R8Q7C	1	1510	M	ASD	31.507	5	0	5	31.507	69	78	85	84	76	31.507	63.48	60.3	44.43	47.61	2
	W6G8B	1	1883	M	ASD	13.8	10	3	13	13	85	105	102	86	89	13.8	86.96	94.2	72.46	43.48	2
	M3B3S	1	1108	M	ASD	26.349	19	1	20	26.349	69	85	93	87	80	26.349	75.9	75.9	49.34	60.72	2
	Z5X6J	1	2148	M	ASD	31.901	9	7	16	31.901	74	85	93	89	82	31.901	68.96	59.56	40.75	47.02	2
	S8R9N	1	1603	M	ASD	14.39	18	6	24	14	92	95	95	91	89	14.39	111.19	90.34	69.49	34.75	1
	A5Y2Q	1	173	M	ASD	33.774	19	8	27	33	51	85	93	57	65	33.774	76.98	56.26	2.96	20.73	3
	A5G5M	1	148	M	ASD	32.066	11	4	15	31.934	71	82	79	74	73	32.066	65.49	74.85	34.3	37.42	2
	W3Q6T	1	1854	M	ASD	20.074	20	4	24	19.975	71	99	100	84	86	19.975	100.13	100.13	65.08	50.06	2
	N4X4A	2	1199	M	ASD	21.487	17	4	21	21.454	87	111	106	90	98	21.454	121.19	121.19	69.92	79.24	1
	P5Y8U	1	1298	M	ASD	22.439	13	2	15	22.439	87	99	104	96	95	22.439	93.59	89.13	62.39	26.74	2
	C3Y7H	1	416	M	ASD	34.136	11	6	17	34.136	74	87	105	95	88	34.136	79.1	55.66	38.08	38.08	2
	P9W7B	1	1346	F	ASD	22.867	19	6	25	22	80	85	87	80	79	22.867	78.72	78.72	26.24	52.48	2
	R5L9R	1	1478	F	ASD	28.485	20	6	26	28.485	61	62	74	70	64	28.485	59.68	59.68	28.08	31.6	3
	B2G5F	1	285	F	ASD	21.717	11	4	15	21	96	85	95	105	93	21.717	92.09	87.49	101.3	96.7	1
	A2C5T	1	5	M	ASD	26.5	15	6	21	26	93	98	110	94	93	26.5	86.79	67.92	90.57	64.15	2
	E2E9K	1	564	M	ASD	32.493	15	8	23	32	28	33	46	45	40	32.493	40.01	36.93	9.23	27.7	3
	D7V2A	1	535	M	ASD	13.503	19	3	22	13.503	71	77	102	96	84	13.503	96.27	74.06	44.43	74.06	2
	A3R6G	1	74	M	ASD	14.029	14	4	18	14.03	84	88	102	100	92	14.029	106.92	114.05	78.41	64.15	2
	F2W3R	1	670	M	ASD	27.17	16	5	21	27.17	59	64	74	61	62	27.17	62.57	44.17	40.49	18.4	3
	U6D4V	1	1737	M	ASD	24.903	10	5	15	24	72	103	93	81	82	24.903	84.33	72.28	76.3	52.2	2
	M8U8Q	1	1173	M	ASD	32.591	18	7	25	32	83	63	93	79	74	32.591	46.02	79.78	27.61	55.23	2
	U8U8E	1	1765	M	ASD	28.123	20	5	25	28.123	71	67	79	74	69	28.123	71.12	60.45	21.33	42.67	2
	Z2T2M	1	2113	M	ASD	26.382	14	3	17	24.805	38	89	93	68	69	24.805	80.63	96.75	20.16	32.25	3
	W9C9A	1	1912	M	ASD	16.1	14	4	18	16	80	95	98	88	84	16.1	80.75	86.96	62.11	43.48	2
	M3V6V	1	1119	F	ASD	23.524	16	5	21	23.524	90	75	76	82	77	23.524	72.27	85.02	102.02	89.27	2
	A5A6T	1	138	M	ASD	26.579	20	5	25	26.579	56	75	74	74	66	26.579	82.77	67.72	26.34	52.67	3
	W4A3G	1	1859	M	ASD	21.487	15	4	19	21.487	64	80	78	92	75	21.487	55.85	46.54	27.92	37.23	3
	Y7S9X	1	2061	F	ASD	36.074	17	3	20	36.074	100	91	94	92	93	34.924	65.86	83.04	77.31	77.31	2
	A6A8D	1	176	M	ASD	32.887	16	6	22	32	54	75	96	71	67	32.887	79.06	60.81	18.24	18.24	2
	X5F9M	1	1952	M	ASD	27.86	13	3	16	26.908	84	83	85	70	77	26.908	74.33	78.04	40.88	52.03	2
	A5N3U	1	158	M	ASD	35.45	17	5	22	35	95	80	96	89	85	35.45	78.98	95.91	101.55	101.55	2
	A5M2D	1	157	M	ASD	32.526	17	1	18	32.986	92	87	108	96	94	32.526	86.08	101.46	113.76	73.79	2
	A3Z7V	1	89	F	ASD	24.049	21	4	25	24	76	63	79	70	69	24.049	95.64	74.85	54.06	62.37	2
	Y9L3L	1	2092	M	ASD	12.747	4	0	4	12.747	105	96	95	121	105	12.747	133.36	125.52	109.83	117.67	1
	U9G8X	1	1768	F	ASD	19.8	18	6	24	19	72	83	89	78	76	19.8	90.91	65.66	15.15	20.2	2
	T8R5G	1	1678	M	ASD	14.587	8	0	8	14.587	71	80	84	98	80	14.587	89.12	116.54	75.41	82.27	2
	A6G5Z	1	188	M	ASD	28.222	20	6	26	28	78	92	93	81	81	28.222	63.78	85.04	46.06	24.8	2
	Q5G4E	1	1388	M	ASD	32.953	20	8	28	32	39	63	83	51	56	32.953	45.52	36.42	3.03	15.17	3
	A5D9H	1	141	M	ASD	23.8	19	4	23	23	87	100	100	94	94	23.8	96.64	88.24	33.61	54.62	2
	H2S9T	1	799	F	ASD	34.464	10	1	11	34	83	75	85	67	74	34.464	69.64	95.75	78.34	75.44	2
	T3S3A	1	1632	F	ASD	34.497	18	5	23	34.497	64	83	93	72	74	34.497	66.67	66.67	20.29	46.38	2
	M7P3E	1	1157	F	ASD	15.146	20	7	27	15	83	85	85	95	84	15.146	92.43	52.82	39.61	39.61	2
	A4S2L	1	123	M	ASD	38.899	7	4	11	38	76	83	81	79	77	38.899	71.98	74.55	69.41	56.56	2
	L7N3N	1	1074	M	ASD	33.281	12	7	19	33.281	61	64	82	72	66	33.281	63.1	69.11	39.06	18.03	2
	V7S2Y	1	1819	F	ASD	18.3	11	2	13	18	75	85	82	74	76	18.3	92.9	71.04	76.5	54.64	2
	T9J6U	3	1689	M	ASD	34.76	15	6	21	34.76	89	95	96	96	92	34.76	112.2	129.46	89.18	103.57	1
	J4M8X	1	897	F	ASD	25.101	18	4	22	25	78	75	99	92	79	25.101	67.73	55.77	23.9	35.86	2
	U3C3N	1	1708	F	ASD	27.499	14	3	17	27.466	89	89	96	87	88	27.499	87.28	83.64	83.64	94.55	2
	N8S3K	1	1238	M	ASD	33.708	8	5	13	33.708	89	80	90	84	83	33.708	80.1	86.03	74.17	80.1	2
	K9S5R	1	1019	M	ASD	27.302	15	4	19	27.302	71	78	85	65	71	27.302	87.91	65.93	84.24	87.91	2
	P7A6C	1	1311	F	ASD	22.702	11	8	19	22.702	80	107	100	92	93	22.702	79.29	79.29	61.67	70.48	2
	P8K5E	1	1330	M	ASD	24.542	20	6	26	24.542	71	87	102	82	83	24.542	36.67	40.75	24.45	28.52	2
	J6E9B	1	914	F	ASD	22.669	18	7	25	22.669	64	86	90	84	78	22.669	92.64	101.46	66.17	66.17	2
	Y6V4R	1	2052	M	ASD	24.115	17	6	23	24.115	71	87	96	84	81	24.115	82.94	95.38	58.06	49.76	2
	Y4T3Q	1	2024	M	ASD	13.602	7	0	7	13.602	109	100	100	117	108	13.602	102.93	124.98	80.87	102.93	1
	U6Z3K	1	1746	M	ASD	24.476	14	3	17	24.476	71	85	93	76	78	24.476	89.88	85.8	53.11	53.11	2
	U9N4X	1	1771	F	ASD	15.639	20	5	25	15	75	85	92	91	81	15.639	89.52	63.94	44.76	19.18	2
	Q7G4G	1	1408	F	ASD	34.99	13	8	21	34	93	85	81	83	84	34.99	62.88	54.3	22.86	42.87	2
	J9W8Q	1	948	M	ASD	20.271	10	3	13	20	96	90	105	88	88	20.271	103.6	74	74	39.47	1
	N5V9N	1	1206	M	ASD	34.004	15	3	18	33.873	100	98	108	87	97	33.873	109.23	73.81	82.66	97.42	1
	W4K8G	1	1868	M	ASD	21.322	19	4	23	21.322	60	65	84	75	68	21.322	56.28	46.9	18.76	23.45	3
	M5L6A	2	1134	M	ASD	29.7	15	6	21	29.7	69	82	108	84	83	29.7	94.28	97.64	67.34	47.14	2
	H7J9U	1	838	M	ASD	25.068	12	3	15	25.068	76	89	96	84	83	25.068	71.8	83.77	35.9	19.95	2
	Y5C5W	1	2030	F	ASD	26.7	20	7	27	26	57	80	83	73	69	26.7	41.2	33.71	3.75	18.73	3
	Q8C9T	1	1421	M	ASD	22.111	15	4	19	22.111	73	99	100	78	85	22.111	90.45	76.88	40.7	54.27	2
	E2N4N	1	567	F	ASD	31.08	19	8	27	31	32	39	67	45	44	31.08	77.22	48.26	9.65	38.61	3
	A8F3Z	1	240	M	ASD	31.77	16	7	23	31	88	98	89	83	86	31.77	75.54	59.8	28.33	75.54	2
	Y2L3Q	1	2000	M	ASD	19.9	20	5	25	19	85	95	108	95	88	19.9	100.5	75.38	65.33	65.33	2
	P3X2Y	1	1273	M	ASD	33.741	12	5	17	33.741	74	93	90	84	82	33.774	88.83	74.02	41.45	47.37	2
	C3X7Z	1	415	F	ASD	24.903	19	7	26	24	71	93	100	82	84	24.903	84.33	80.31	36.14	48.19	2
	A2P2Z	1	28	F	ASD	30.62	7	6	13	30	80	80	85	89	80	30.62	78.38	58.79	45.72	71.85	2
	a3n3s	1	67	M	ASD	19.055	7	6	13	19	96	85	102	95	89	19.055	104.96	94.46	89.22	83.97	1
	Q9A9T	1	1428	M	ASD	14.752	16	6	22	14.752	60	68	100	78	73	14.752	88.12	74.57	27.11	61.01	2
	A2R6F	1	33	M	ASD	19.3	11	8	19	19	92	90	102	86	86	19.3	82.9	88.08	98.45	62.18	2
	A2Z7H	2	47	M	ASD	34.595	20	8	28	34	32	57	79	59	54	34.595	52.03	31.8	26.02	20.23	3
	P3S7E	2	1268	M	ASD	32.6	13	6	19	32	70	85	93	63	72	32.6	33.74	52.15	12.27	49.08	3
	W9L9E	1	1914	M	ASD	13.142	5	1	6	13.142	94	80	95	106	92	13.142	106.53	106.53	106.53	68.48	1
	A3L3R	1	64	M	ASD	31	10	6	16	31	110	104	105	86	101	31	90.32	129.03	109.68	112.9	1
	B4E3L	1	311	F	ASD	17.511	20	7	27	17	61	80	89	76	71	17.511	62.82	62.82	11.42	39.97	2
	B3D4Z	1	302	F	ASD	31.211	17	5	22	31	74	69	76	71	71	31.211	76.9	57.67	22.43	70.49	2
	A4Y2P	1	134	M	ASD	32.23	16	8	24	32	76	57	99	71	68	32.23	80.67	58.95	71.36	99.29	2
	D9E4H	1	550	M	ASD	22.538	14	5	19	22.341	71	96	100	94	88	22.341	80.57	89.52	58.19	44.76	2
	H4E4Z	1	818	F	ASD	34.628	11	4	15	34.628	64	64	69	68	63	34.628	66.42	72.2	77.97	60.64	3
	X7X6F	2	1975	M	ASD	23.918	2	3	5	23	100	95	100	98	97	23.918	108.7	108.7	129.61	108.7	1
	A5U7C	1	167	M	ASD	27.663	14	8	22	27	42	63	85	70	61	27.663	54.22	39.76	3.61	50.61	3
	Z9W3N	1	2187	F	ASD	38.341	9	6	15	38.341	87	83	88	85	83	38.341	73.03	86.07	73.03	86.07	2
	A7L6P	1	221	M	ASD	27.893	20	8	28	27	60	92	89	75	74	27.893	64.53	60.95	3.59	17.93	3
	Q3K9L	1	1366	M	ASD	31.31	13	4	17	32.23	81	85	85	76	78	32.23	86.88	93.08	86.88	55.85	2
	Z6T9N	1	2155	F	ASD	32.7	6	4	10	32	63	80	93	70	70	32.7	91.74	73.39	15.29	42.81	2
	E7Q8L	1	632	M	ASD	15.179	6	1	7	15.179	77	96	106	102	94	15.179	118.58	105.41	65.88	65.88	1
	W6P7Z	1	1886	F	ASD	27.762	17	7	24	27.762	61	73	82	74	69	27.762	86.45	72.04	21.61	50.43	2
	P3Y9Q	1	1274	M	ASD	33.413	13	6	19	33	76	51	85	63	65	33.413	89.79	101.76	98.76	80.81	2
	R7Y8Q	1	1503	M	ASD	24.871	10	5	15	24.871	76	96	96	100	90	24.871	80.41	72.37	36.19	56.29	2
	C4N3M	1	424	M	ASD	33.708	13	5	18	33.708	84	85	79	84	80	33.708	65.27	80.1	80.1	71.2	2
	L4E4Q	1	1038	M	ASD	20.074	4	1	5	19.844	80	88	104	100	91	19.844	105.83	100.79	75.59	70.55	2
	Y4B5C	1	2017	M	ASD	34.201	11	6	17	34.201	69	69	79	70	68	34.201	64.33	61.4	64.33	67.25	2
	Y6Q2Y	1	2049	M	ASD	35.45	7	1	8	35.45	84	85	88	91	84	34.99	68.59	57.16	48.59	42.87	2
	A7K3C	1	218	F	ASD	31.934	14	6	20	31	70	92	85	63	74	31.934	50.1	53.23	40.71	53.23	3
	F3Q7F	1	677	F	ASD	34.136	17	8	25	34.136	61	80	90	78	74	34.136	49.8	61.52	23.44	38.08	3
	A5S7B	1	163	M	ASD	33.051	20	8	28	32	32	45	76	55	50	33.051	33.28	27.23	6.05	15.13	3
	W8M3X	2	1905	M	ASD	24.411	9	3	12	24	97	96	105	96	98	24.411	98.32	98.32	110.61	94.22	1
	D3M3N	1	495	F	ASD	27.4	20	7	27	27	74	85	89	79	77	27.4	80.29	62.04	25.55	32.85	2
	J7T5A	2	932	M	ASD	35.5	20	6	26	35	54	69	79	71	66	35	77.14	54.29	45.71	57.14	3
	E7D9J	1	627	M	ASD	33.018	14	6	20	33	91	75	93	94	83	33.018	78.74	93.89	93.89	106	2
	X2W8Z	2	1930	F	ASD	32.723	15	4	19	32	63	63	83	70	66	32.723	61.12	61.12	3.06	9.17	3
	Z4Z8E	1	2140	F	ASD	39.4	16	6	22	42	84	96	89	88	86	39.4	58.38	63.45	55.84	71.07	2
	L2K4K	1	1023	F	ASD	34.76	13	5	18	34.76	71	75	85	70	72	34.76	86.31	71.92	77.68	48.91	2
	A6X5D	1	205	M	ASD	24.509	12	5	17	24	106	98	99	99	101	24.509	106.08	106.08	126.48	81.6	1
	D9M2K	2	554	M	ASD	27.302	9	4	13	27	80	85	96	95	83	27.302	65.93	76.92	84.24	76.92	2
	A2H2K	1	13	M	ASD	26.8	15	4	19	26	80	80	89	77	77	26.8	100.75	111.94	85.82	97.01	2
	G7X5J	1	767	F	ASD	24.542	18	6	24	24.542	76	89	96	82	83	24.542	73.34	77.42	61.12	69.27	2
	Z7H3W	1	2165	M	ASD	21.7	18	6	24	21	78	83	98	86	79	21.7	82.95	87.56	59.91	41.47	2
	X7Y2J	1	1977	M	ASD	21.224	17	3	20	21.224	64	75	78	73	69	21.224	94.23	89.52	61.25	70.67	2
	X3F5T	1	1932	M	ASD	23.392	19	2	21	23.162	77	77	104	75	80	23.162	120.89	86.35	56.13	69.08	2
	U3K9W	1	1712	M	ASD	18.3	16	4	20	18	110	100	119	110	107	18.3	98.36	103.83	147.54	120.22	1
	G5A4D	1	735	F	ASD	18.168	5	2	7	18.168	84	98	100	92	92	18.168	115.59	104.58	71.55	71.55	1
	F3C9T	1	674	M	ASD	25.641	9	5	14	25	100	85	113	90	88	25.641	89.7	89.7	105.3	109.2	1
	L5S3Z	1	1055	M	ASD	12.616	8	2	10	12.616	71	104	90	96	88	12.616	134.75	134.75	103.04	71.34	1
	X3J7K	2	1935	M	ASD	39.8	13	4	17	39	84	78	92	82	79	39.8	97.99	103.02	85.43	82.91	2
	M7J9T	1	1156	M	ASD	20.468	4	1	5	20.468	77	91	95	90	86	20.468	87.94	97.71	53.74	43.97	2
	S7N8T	1	1587	M	ASD	34.563	14	7	21	34.563	69	78	88	70	73	34.563	78.12	52.08	49.19	52.08	2
	Y5B4S	1	2029	F	ASD	18.234	16	8	24	18.234	71	104	102	80	87	18.234	109.69	115.17	60.33	38.39	2
	W6T8Z	1	1890	M	ASD	33.511	20	8	28	33	48	75	89	67	65	33.511	47.75	53.71	2.98	14.92	3
	P2D6R	1	1249	M	ASD	21.717	6	4	10	21.684	87	80	81	88	81	21.684	92.23	64.56	83.01	59.95	2
	M5N2W	1	1135	M	ASD	21.29	19	4	23	21.29	58	100	90	80	79	21.29	84.55	79.85	18.79	46.97	2
	E6L8H	1	615	M	ASD	24.838	15	4	19	24.83	80	80	89	86	79	24.838	96.63	96.63	120.78	36.23	2
	R3L9P	1	1453	M	ASD	30.522	14	3	17	29.897	69	91	85	74	76	29.897	93.65	90.31	50.17	43.48	2
	M6J2V	1	1143	M	ASD	23.228	17	7	24	22.899	71	88	95	82	81	23.228	103.32	99.02	55.97	51.66	2
	Z3U4D	1	2125	M	ASD	33.61	10	4	14	33.38	56	68	81	71	66	33.38	80.89	77.89	41.94	26.96	2
	E6E9P	1	608	M	ASD	29.864	19	5	24	29.7	78	69	80	66	68	29.7	90.91	90.91	80.81	94.28	3
	E6U6E	1	620	M	ASD	27.992	20	4	24	27	32	60	81	58	51	27.992	60.73	57.16	21.43	28.58	3
	Z4H7K	1	2133	F	ASD	29	21	5	26	29	70	69	76	67	68	29	79.31	79.31	62.07	75.86	2
	L6Z3M	1	1070	F	ASD	29.864	19	5	24	29	80	80	96	84	79	29.864	70.32	70.32	70.32	33.49	2
	X6L2Z	2	1963	M	ASD	43.828	10	7	17	43	98	87	111	88	88	43.828	95.83	109.52	70.73	84.42	2
	Y3B7J	1	2011	M	ASD	23.228	17	6	23	23.23	69	83	81	78	74	23.228	94.71	81.8	55.97	43.05	2
	J7C3C	1	923	M	ASD	14.029	20	6	26	14	83	85	100	91	83	14.029	106.92	78.41	21.38	28.51	2
	P4C6M	1	1276	M	ASD	14.982	7	6	13	14.982	66	119	106	92	94	14.982	100.12	93.45	60.07	60.07	1
	J6V5A	1	920	M	ASD	17.446	15	2	17	16.329	66	68	69	80	67	16.329	85.74	85.74	67.36	61.24	2
	P8X4Z	1	1335	M	ASD	16.69	19	2	21	16.69	58	77	84	80	71	16.69	71.9	89.87	23.97	41.94	2
	F9A9Y	1	715	M	ASD	27.86	19	8	27	27.795	71	93	96	80	82	27.795	93.54	82.75	35.98	43.17	2
	A7H7R	1	216	F	ASD	23.195	11	4	15	23	72	85	84	86	78	23.195	99.16	81.91	103.47	25.87	2
	X7T7B	1	1972	M	ASD	28.517	18	3	21	28.517	59	85	82	70	70	28.517	73.64	70.13	14.03	45.59	2
	H2G7F	1	792	M	ASD	25.955	18	3	21	25.955	79	105	90	84	87	23.951	96.03	75.15	54.28	66.8	2
	H4K5U	1	820	M	ASD	15.376	17	3	20	15.376	66	77	104	78	78	15.376	97.55	97.55	32.52	58.53	2
	Y8N8M	1	2075	F	ASD	24.9	16	4	20	24	78	63	83	73	71	24.9	80.32	72.29	52.21	68.27	2
	S7D4R	1	1583	M	ASD	21.191	11	2	13	20.961	94	107	113	92	101	20.961	100.19	95.42	52.48	71.56	1
	E8Y8E	1	647	F	ASD	26.349	20	4	24	26.349	76	87	82	76	77	26.349	64.52	68.31	34.16	60.72	2
	G4K5L	1	731	M	ASD	26.842	19	5	24	26.842	76	87	100	84	84	26.842	78.24	89.41	81.96	78.24	2
	E8P7H	1	643	M	ASD	45.076	10	5	15	45.076	85	89	104	72	85	45.076	88.74	126.45	68.77	64.34	2
	A5B2K	1	139	M	ASD	31.113	7	6	13	31	88	69	83	84	78	31.113	86.78	77.14	41.78	93.21	2
	Z2G4U	1	2103	M	ASD	14.292	19	6	25	13.832	84	65	95	90	80	13.832	86.76	86.76	50.61	50.61	2
	W7X4N	1	1900	M	ASD	36.074	18	8	26	36	63	70	89	56	65	36.074	74.85	69.3	24.95	58.21	3
	X8D6J	1	1980	M	ASD	34.563	15	7	22	34.563	74	83	88	76	77	34.563	63.65	72.33	46.29	60.76	2
	Y6K4L	1	2044	M	ASD	24.706	10	5	15	24.706	76	78	90	80	78	24.706	72.86	56.67	36.43	56.67	2
	A7K5W	1	219	M	ASD	27.203	20	8	28	27	45	75	81	73	65	27.203	80.87	51.46	3.68	22.06	3
	A3G6H	1	55	M	ASD	28.419	19	8	27	28	69	78	93	76	76	28.419	80.93	80.93	77.41	42.23	2
	U9L7Q	1	1770	M	ASD	13.7	12	4	16	13	83	90	100	88	84	13.7	94.89	72.99	80.29	72.99	2
	C7M6C	1	455	M	ASD	33.971	18	5	23	33.971	42	75	91	70	66	33.971	64.76	44.16	41.21	47.1	3
	Q2Y4W	1	1361	F	ASD	24.838	20	3	23	24	42	69	83	67	62	24.838	80.52	76.5	16.1	52.34	3
	R5G9C	1	1474	M	ASD	32.197	13	6	19	32	85	63	93	67	71	32.197	55.91	59.01	12.42	40.38	2
	A2Z5Y	1	45	F	ASD	33.708	12	5	17	33	80	85	83	83	80	33.708	71.2	68.23	71.2	71.2	2
	A8C6L	1	237	M	ASD	38.177	11	6	17	38.177	76	73	104	72	78	38	105.26	97.37	71.05	92.11	2
	G9J7F	1	782	M	ASD	33.906	15	7	22	33.906	81	87	100	86	86	33.906	58.99	67.83	47.19	61.94	2
	C9L3R	1	476	M	ASD	26.973	5	4	9	26	97	89	90	86	88	26.973	100.1	144.59	114.93	85.27	1
	P4U9P	1	1284	M	ASD	37.092	9	3	12	37.092	100	103	94	86	94	37.092	72.79	83.58	83.58	94.36	2
	V8M2E	2	1825	F	ASD	27.072	16	1	17	27.072	76	91	77	95	82	27.072	73.88	66.49	62.8	62.8	2
	T3S5H	1	1634	M	ASD	24.608	11	3	14	24.608	89	83	102	82	86	24.608	69.08	81.27	56.89	69.08	2
	Y2V7F	1	2008	F	ASD	25.1	16	8	24	25	48	57	83	65	60	25.1	67.73	79.68	35.86	51.79	3
	D4B8W	1	500	M	ASD	31.77	13	2	15	31.77	69	89	90	80	79	31.77	69.25	56.66	59.8	40.92	2
	E8Z7N	1	649	M	ASD	20.961	14	2	16	20.961	69	88	81	82	77	21.651	78.52	60.04	46.19	23.09	2
	M4V5M	1	1127	M	ASD	31.244	7	4	11	31.244	81	75	88	87	79	31.244	64.01	64.01	41.61	16	2
	X7S3D	1	1971	M	ASD	13.536	13	0	13	13.536	71	77	71	86	73	13.536	96.04	59.1	36.94	36.94	2
	A6H7Q	1	192	M	ASD	31.836	20	6	26	31	54	80	96	77	70	31.836	53.4	37.69	3.14	12.56	3
	Z9A7F	1	2181	M	ASD	15.211	16	4	20	15.211	64	86	84	82	76	15.244	98.4	85.28	45.92	59.04	2
	B6L8S	1	338	M	ASD	18.398	14	2	16	18	71	80	95	82	79	18.398	92.4	97.84	70.66	27.18	2
	A4Q2K	1	119	F	ASD	21.815	10	4	14	21	90	95	108	99	92	21.815	96.26	82.51	22.92	77.93	2
	S2J9J	1	1527	M	ASD	14.423	3	3	6	14.423	90	99	102	102	97	14.423	104	97.07	76.27	90.13	1
	Y9B6F	1	2087	M	ASD	25.8	10	5	15	25	60	92	101	61	70	25.8	89.15	89.15	96.9	19.38	2
	P5N5V	1	1290	F	ASD	25.363	19	7	26	25	54	98	93	71	73	25.363	78.86	31.54	15.77	15.77	3
	Q5E9R	1	1385	M	ASD	25.429	7	1	8	25.199	94	102	100	96	97	25.199	103.18	83.34	91.27	79.37	1
	Y6V6A	1	2053	M	ASD	23	20	5	25	23	83	95	102	95	88	23	91.3	69.57	69.57	69.57	2
	U6R6L	1	1742	F	ASD	32.066	9	1	10	32	76	80	89	99	82	32.066	96.68	77.96	40.54	21.83	2
	A2M7B	1	24	F	ASD	22.505	19	8	27	22	75	83	100	84	78	22.505	79.98	57.76	4.44	17.77	2
	A4F2L	1	101	F	ASD	25.002	1	5	6	25	86	98	93	100	93	25.002	71.99	79.99	91.99	71.99	2
	A9X6E	1	280	M	ASD	22.341	13	5	18	22	70	64	80	74	69	22.341	67.14	76.09	49.24	13.43	2
	M4S9U	1	1126	M	ASD	28.156	10	4	14	28	106	98	96	89	97	28.156	74.58	67.48	88.79	95.89	2
	Q2F3V	1	1351	F	ASD	20.895	17	4	21	20	78	100	89	84	84	20.895	110.07	81.36	62.22	19.14	2
	L9U2V	1	1097	M	ASD	27.893	14	4	18	27.893	59	67	83	68	64	27.893	71.7	50.19	17.93	35.85	2
	M2D3F	1	1101	F	ASD	25.068	15	8	23	25.068	69	71	85	74	71	25.068	103.72	91.75	43.88	55.85	2
	X2R9P	1	1926	M	ASD	26.1	20	8	28	26	48	69	83	67	63	26.1	30.65	26.82	15.33	19.16	3
	K5H7V	1	980	F	ASD	23.031	20	8	28	23	80	95	102	99	88	23.031	86.84	69.47	4.34	17.37	2
	A2Y7Z	1	41	M	ASD	22.2	19	6	25	22	83	80	85	82	79	22.2	94.59	90.09	85.59	81.08	2
	C4J9V	1	422	M	ASD	27.368	13	3	16	27	76	85	105	74	82	27.368	84.04	87.69	47.5	62.12	2
	P9D8H	1	1340	M	ASD	25.298	5	0	5	25.298	81	82	85	91	82	25.298	79.06	71.15	79.06	71.15	2
	W9G5L	1	1913	M	ASD	25.758	19	7	26	25	72	92	107	81	79	25.758	93.17	81.53	93.17	27.18	2
	Q2L4Q	1	1354	F	ASD	31.507	6	6	12	31	57	75	64	73	68	31.507	66.65	60.3	57.13	63.48	3
	A2Z2G	1	43	F	ASD	25.1	19	6	25	25	63	75	93	79	71	25.1	71.71	39.84	3.98	19.92	3
	X2C8Q	1	1923	M	ASD	27.5	11	5	16	27	83	85	81	89	83	27.5	83.64	72.73	80	87.27	2
	Z6W7N	1	2159	M	ASD	26.251	17	3	20	26.251	86	93	105	102	95	26.251	83.81	60.95	49.52	45.71	2
	C8G7E	1	463	M	ASD	12.813	4	0	4	12.813	77	80	95	102	86	12.813	101.46	109.26	101.46	70.24	1
	Z8R7T	1	2177	F	ASD	27.663	16	5	21	27.63	66	85	96	76	77	27.63	79.62	83.24	36.19	36.19	2
	Q3E8E	1	1364	M	ASD	12.78	3	2	5	12.78	94	80	76	110	88	12.78	109.55	148.67	78.25	54.77	1
	U9T8L	1	1772	M	ASD	35.581	19	5	24	35.581	61	80	88	72	72	35.778	58.7	67.08	36.34	22.36	3
	V5G7S	1	1800	M	ASD	26.3	14	7	21	26	97	108	113	112	106	26.3	91.25	98.86	95.06	79.85	1
	J5X5M	1	909	M	ASD	28.78	10	7	17	28	39	45	67	81	59	28.78	41.7	41.7	24.32	27.8	3
	R6B7L	1	1486	M	ASD	24.444	19	5	24	24.444	64	83	105	78	79	24.444	90	73.64	20.45	28.64	2
	T4S2Q	1	1647	F	TD	19.088	1	0	1	19.088	94	104	104	100	100	19.088	120.49	125.73	125.73	78.58	1
	V7G4C	4	1815	M	TD	38.965	1	3	4	38	93	111	97	106	102	38.965	107.79	128.32	92.39	102.66	1
	G9G2Q	1	780	F	TD	16.591	0	0	0	14.982	117	119	111	119	120	14.982	120.14	126.82	113.47	113.47	1
	Y4R7F	1	2023	M	TD	18.168	0	2	2	18.168	87	99	90	115	97	18.168	110.08	126.6	82.56	82.56	1
	H7E6M	3	836	F	TD	28.912	1	0	1	28.682	113	115	114	122	119	28.682	125.51	142.95	115.05	101.11	1
	E3N5Y	3	576	F	TD	47.3	4	1	5	47	109	106	105	100	105	47.3	103.59	109.94	107.82	95.14	1
	N5A3K	1	1201	F	TD	15.803	3	1	4	15.803	112	110	102	110	111	14.653	102.37	95.54	75.07	116.02	1
	K2S6G	1	953	F	TD	23.326	1	0	1	23.326	87	99	100	100	95	23.326	94.32	85.74	94.32	68.59	1
	K7C2N	1	992	F	TD	26.119	1	0	1	26.119	97	113	93	118	106	26.119	103.37	137.83	130.17	99.54	1
	A3Y6E	1	86	M	TD	18.464	1	0	1	18.464	97	107	104	102	103	18.464	97.49	113.73	108.32	86.66	1
	R5S8W	2	1481	F	TD	36	1	1	2	36	102	108	96	99	103	36	116.67	127.78	113.89	108.33	1
	C9E7E	2	469	M	TD	28.649	4	1	5	28	108	92	101	103	101	28.649	115.19	143.11	115.19	101.23	1
	Q4Z8K	1	1383	M	TD	20.14	7	1	8	20	90	117	95	104	101	20.14	89.37	89.37	99.3	79.44	2
	Q6C2U	2	1396	M	TD	33.248	4	2	6	33.248	100	100	88	102	97	33.248	90.23	117.3	99.25	117.3	1
	A6F9K	1	185	M	TD	25.528	5	0	5	25.528	103	105	108	109	107	25.528	105.77	94.01	109.68	129.27	1
	Y2P2Z	3	2003	M	TD	28.616	0	0	0	28.156	86	93	96	95	91	28.156	99.45	95.89	99.45	81.69	1
	T9C2Z	2	1686	F	TD	44.485	1	0	1	44.485	87	107	75	90	87	44.485	101.16	96.66	76.43	87.67	2
	J5L3E	2	904	F	TD	27.138	0	2	2	27.138	103	111	102	105	106	27.138	88.44	92.12	92.12	84.75	1
	R5R4Y	2	1480	F	TD	21.487	2	0	2	21.487	134	127	129	121	133	21.487	102.39	121	125.66	97.73	1
	F2E6N	1	662	F	TD	16.559	2	2	4	16	99	95	100	105	100	16.559	108.7	102.66	120.78	96.62	1
	W6M6C	1	1885	M	TD	19.515	4	2	6	19.515	102	113	100	102	105	19.515	112.73	107.61	97.36	102.49	1
	A5Y5J	1	174	M	TD	12.025	7	0	7	12.025	100	96	95	110	100	12.025	133.06	116.42	83.16	83.16	1
	N7N9F	1	1229	F	TD	14.292	0	0	0	14.292	105	108	93	114	107	13.832	122.9	122.9	115.67	108.44	1
	E8H5V	2	639	M	TD	35.647	3	0	3	35.417	113	105	96	120	110	35.417	93.18	93.18	96	90.35	1
	J9E5N	1	943	M	TD	20.862	1	0	1	20.862	105	109	100	102	105	20.862	86.28	100.66	115.04	95.87	1
	F9W7Q	1	720	F	TD	34.037	0	0	0	34.037	91	85	88	96	88	34.037	99.89	108.71	88.14	76.39	1
	J6X6L	2	921	M	TD	20.895	5	1	6	20.895	84	96	113	86	93	20.238	103.77	113.65	113.65	93.88	1
	M8J3V	1	1166	M	TD	18.234	3	1	4	18	83	85	108	99	85	18.234	98.72	87.75	71.3	82.26	1
	C2A2S	1	392	M	TD	28.222	1	2	3	28.22	97	102	88	98	95	28.222	95.67	95.67	109.84	95.67	1
	E9Z9W	1	659	M	TD	13.667	2	2	4	13.667	92	102	94	102	95	13.634	117.35	95.35	88.02	95.35	1
	F5R4V	1	691	F	TD	12.189	3	0	3	12.189	100	98	95	104	99	12.189	131.27	114.86	82.04	98.45	1
	N2D6H	3	1182	F	TD	35.088	1	0	1	35	120	119	110	124	125	35.088	88.35	128.25	111.15	111.15	1
	M3U4G	2	1117	M	TD	20.731	1	1	2	19.581	100	98	100	96	98	19.581	112.35	117.46	112.35	107.25	1
	Z9K9M	1	2184	F	TD	22.242	0	2	2	22.242	102	91	108	84	95	22.242	103.41	130.38	125.89	125.89	1
	B2F5L	1	284	F	TD	29.634	6	0	6	29.634	103	105	88	96	97	29.634	80.99	134.98	101.24	104.61	1
	U2N9E	2	1703	F	TD	19.91	3	0	3	18.858	100	115	104	98	105	18.858	116.66	132.57	106.06	90.15	1
	C8D9R	1	462	M	TD	13.207	6	0	6	13.2	87	83	95	98	88	13.207	106	121.15	98.43	90.86	1
	P3S4L	1	1267	M	TD	33.216	2	0	2	33.183	89	100	88	100	93	33.183	102.46	138.63	108.49	105.48	1
	J8Y5W	3	940	M	TD	34.497	3	0	3	34.497	103	117	114	107	112	34.497	104.36	104.36	113.05	113.05	1
	E2T6S	3	570	F	TD	36.665	4	0	4	36	85	93	91	100	90	36.665	120.01	122.73	98.19	100.91	1
	V4A9V	1	1793	M	TD	13.405	2	0	2	13.405	97	75	102	104	93	13.405	104.44	104.44	96.98	74.6	1
	A9Z8Z	1	282	M	TD	18.76	0	2	2	18	103	110	105	112	110	18.76	111.94	101.28	95.95	95.95	1
	F7X5A	4	704	M	TD	32.131	6	0	6	31.901	101	95	96	93	95	31.901	87.77	115.98	94.04	115.98	1
	J4P6R	2	898	F	TD	21.125	1	0	1	21.125	100	86	95	100	93	20.698	106.29	120.78	120.78	111.12	1
	Z3J7Q	2	2121	F	TD	39.786	4	1	5	39.655	106	119	100	114	112	39.655	93.3	113.48	83.22	98.35	1
	A8Q7D	2	248	M	TD	34.924	0	2	2	34.924	94	82	79	86	82	34.924	88.76	131.71	111.67	128.85	1
	A2L3D	1	20	M	TD	39.556	4	1	5	39.556	114	103	91	101	102	39.556	98.59	116.29	106.18	116.29	1
	A3Y2Z	1	85	F	TD	41.725	5	0	5	41	105	95	100	94	97	41.725	100.66	119.83	86.28	103.06	1
	B9U8N	1	387	F	TD	12.189	2	0	2	12.123	94	91	95	102	94	12.156	131.62	123.4	106.94	115.17	1
	X2V8T	2	1929	F	TD	19.844	1	0	1	19.844	102	127	129	117	123	19.614	117.26	107.07	127.46	91.77	1
	R7U8B	1	1502	F	TD	13.207	12	1	13	13.207	97	102	104	104	102	13.437	104.19	104.19	81.86	104.19	1
	K6N3Q	2	990	F	TD	35.515	2	3	5	35.515	113	109	96	112	109	35.515	87.29	95.73	95.73	101.37	1
	S8S4G	1	1604	F	TD	24.148	2	0	2	24.148	89	80	88	87	83	24.148	107.67	103.53	111.81	82.82	1
	N7K7P	2	1227	F	TD	22.341	5	2	7	21.29	113	117	106	115	115	21.29	108.03	93.94	131.52	131.52	1
	M3Z4Q	4	1120	F	TD	30.949	5	0	5	30.653	97	95	88	93	91	30.653	84.82	107.66	127.23	94.61	1
	C7J9Y	1	453	M	TD	23.294	3	0	3	23	124	117	95	117	116	23.294	94.44	124.5	115.91	98.74	1
	T4V7A	1	1649	M	TD	28.747	0	0	0	28.747	100	102	93	96	97	28.747	90.44	93.92	114.79	114.79	1
	W7K3V	3	1899	M	TD	38.275	3	1	4	38	100	111	100	101	103	38.275	94.06	107.12	94.06	96.67	1
	A6C4Z	1	180	F	TD	23.491	1	0	1	23.491	128	123	102	119	122	23.491	97.91	110.68	140.48	119.19	1
	W2V9H	2	1842	M	TD	36.271	1	2	3	36	98	95	108	101	97	36.271	93.74	90.98	107.52	85.47	1
	M8Q5H	1	1170	M	TD	22.308	4	3	7	22	98	105	98	101	101	22.308	89.65	94.14	112.07	80.69	1
	T8J5V	1	1677	M	TD	37.979	1	0	1	37.782	91	109	104	100	101	37.782	105.87	127.04	89.99	103.22	1
	R3N7U	3	1455	M	TD	44.452	2	1	3	44.452	93	97	88	95	91	44.452	89.98	107.98	80.99	94.48	1
	M6T3S	3	1150	F	TD	35.187	2	0	2	35	115	116	115	101	112	35.187	110.84	130.73	110.84	113.68	1
	S5J9M	2	1561	M	TD	37.52	1	0	1	37.52	112	145	134	148	140	37.52	106.61	122.6	117.27	114.61	1
	X9U8U	3	1993	F	TD	35.614	2	3	5	35.614	101	105	90	102	99	35.614	101.08	129.16	115.12	112.32	1
	E4N3S	1	587	F	TD	44.682	1	0	1	44.682	97	101	72	88	87	44.682	118.62	111.9	94	73.86	1
	D8R4T	1	545	M	TD	27.893	3	2	5	27	110	117	114	107	114	27.893	93.21	93.21	89.63	96.8	1
	F7C5U	2	698	F	TD	35.187	0	0	0	35.187	116	115	102	96	109	35.187	105.15	130.73	105.15	102.31	1
	B9G4Q	1	378	M	TD	14.686	0	0	0	14.69	113	113	118	125	121	14.686	136.18	136.18	95.33	95.33	1
	W4U6W	2	1871	M	TD	19.548	0	1	1	19.548	87	93	95	88	88	19.088	104.78	104.78	104.78	104.78	1
	S5U6Y	1	1567	M	TD	13.503	8	1	9	13.503	98	97	97	104	98	13.01	107.61	115.3	76.86	92.24	1
	W3L7C	2	1852	M	TD	23.097	1	1	2	23.097	97	97	91	96	92	23.097	95.25	108.24	103.91	86.59	1
	W4C5D	2	1863	M	TD	28.255	1	0	1	28.255	103	113	117	109	113	28.255	95.56	109.72	99.1	102.64	1
	H8V3K	1	856	F	TD	13.273	3	0	3	12.715	97	113	118	113	112	12.715	125.84	110.11	125.84	117.97	1
	B9Q6D	2	383	M	TD	21.191	1	0	1	19.22	100	100	100	100	100	19.22	114.46	104.06	119.67	93.65	1
	F5B2F	1	687	M	TD	27.663	1	0	1	27.663	101	100	93	89	94	27.663	97.6	104.83	108.45	112.06	1
	R6Q6P	2	1491	F	TD	27.006	0	0	0	27.006	101	123	111	120	117	27.006	111.09	185.14	111.09	122.2	1
	P8G2Q	3	1328	F	TD	32.756	0	0	0	32.756	103	104	100	105	103	32.526	119.9	138.35	126.05	132.2	1
	C5S4B	1	439	F	TD	45.799	2	2	4	45.799	110	89	94	97	97	45.799	26.2	113.54	91.71	93.89	1
	F9U6E	1	719	F	TD	22.669	5	0	5	22.669	102	98	100	104	101	22.669	101.46	132.34	119.11	114.69	1
	E8J5D	1	641	F	TD	13.109	6	1	7	13.109	77	98	81	102	87	13.109	91.54	99.17	99.17	91.54	2
	B5C2B	1	326	M	TD	18.924	0	4	4	18	100	93	106	90	96	18.924	110.97	110.97	142.68	95.12	1
	C2J7L	1	397	M	TD	34.037	1	1	2	32	103	95	111	100	102	34.037	114.58	114.58	105.77	114.58	1
	G8P3W	1	773	F	TD	41.823	3	1	4	41	105	95	102	100	100	41.823	105.21	114.77	109.99	107.6	1
	Q9Y6Z	1	1435	M	TD	36.435	4	1	5	36.435	102	95	91	108	98	36.435	107.04	131.74	98.81	118.02	1
	K4X5H	1	972	M	TD	13.142	4	1	5	13.142	98	102	99	113	104	12.912	131.66	100.68	100.68	92.94	1
	D3G9D	2	493	M	TD	34.103	1	0	1	34	128	109	108	129	122	34.103	99.7	152.48	96.77	117.29	1
	P7J4L	1	1316	M	TD	14.16	3	0	3	14.16	100	104	95	100	99	14.16	120.06	105.93	98.87	91.81	1
	J6K3X	2	916	M	TD	42.71	2	0	2	42.71	110	89	88	94	94	42.71	91.31	154.53	128.78	107.7	1
	E6F3W	1	609	F	TD	20.041	0	0	0	20	94	100	85	91	93	20.041	89.82	104.79	124.74	99.8	1
	v6e4a	1	1807	M	TD	17.7	2	1	3	17	108	105	105	112	110	17.7	101.69	96.05	112.99	101.69	1
	J6A3M	1	910	F	TD	14.259	3	0	3	14.259	105	100	104	108	105	14.259	119.22	112.21	112.21	112.21	1
	G7J2C	1	761	M	TD	48.099	1	1	2	48.099	95	79	81	88	83	48.099	97.72	95.64	85.24	76.92	1
	M2X5X	2	1107	M	TD	26.316	2	0	2	26.316	119	104	111	107	112	26.316	87.4	125.4	106.4	102.6	1
	U8B7Q	2	1759	M	TD	26.218	0	0	0	26.218	94	84	96	101	91	25.593	101.59	105.5	105.5	105.5	1
	N6A9K	1	1210	F	TD	14.193	5	2	7	13.733	94	86	90	96	89	13.733	116.51	94.66	101.94	87.38	1
	N7W8Y	2	1233	M	TD	34.497	3	2	5	34.497	116	102	90	100	102	34.497	89.86	98.56	89.86	107.26	1
	T5R5Q	2	1656	M	TD	27.335	3	0	3	27.335	119	109	114	112	116	27.335	113.41	109.75	124.38	106.09	1
	K3U7G	2	962	M	TD	35.91	1	0	1	35.91	116	96	96	96	101	35.91	116.96	125.31	108.6	103.04	1
	R2R2Z	1	1443	M	TD	31.31	2	0	2	31.31	110	104	93	109	105	31.31	86.23	86.23	108.59	124.56	1
	X5T6Z	2	1957	F	TD	20.797	2	0	2	20.665	87	98	95	88	90	20.665	87.1	111.3	82.26	77.43	2
	Q5J6B	1	1390	F	TD	22.669	0	0	0	22.669	97	117	95	117	108	22.669	105.87	88.23	101.46	92.64	1
	W5H5Z	2	1876	M	TD	27.893	1	1	2	27.893	113	115	111	116	117	27.893	100.38	139.82	118.31	103.97	1
	M5D4T	2	1129	F	TD	21.717	0	0	0	21.717	97	98	104	102	100	21.717	138.14	151.95	128.93	101.3	1
	D9N5W	2	555	M	TD	22.177	1	2	3	22.177	102	91	111	100	101	22.177	103.71	112.73	121.75	99.2	1
	D7X7P	1	536	M	TD	20.731	5	0	5	20.731	105	100	106	110	106	20.731	106.12	130.24	120.59	110.94	1
	S4L9A	3	1548	F	TD	25.955	2	0	2	25.692	116	123	100	107	114	25.955	104.03	104.03	107.88	84.76	1
	W4S5X	1	1870	F	TD	15.869	3	0	3	15.869	97	112	101	112	107	15.54	109.4	122.27	148.01	109.4	1
	F5T7Q	1	692	M	TD	30.324	4	0	4	29.864	103	100	90	95	96	29.864	100.46	130.59	93.76	97.11	1
	D4S5T	2	509	F	TD	28.287	4	2	6	28.287	132	87	96	103	105	28.287	91.92	141.41	106.06	116.66	1
	L3Z6P	2	1037	F	TD	33.6	2	1	3	33	106	98	115	108	104	33.6	130.95	110.12	122.02	125	1
	F8B2V	2	707	M	TD	26.513	4	1	5	26	100	98	96	96	97	26.513	124.47	101.84	86.75	105.61	1
	V2W9S	1	1786	F	TD	33.774	0	0	0	33.774	107	95	105	120	108	33.774	100.67	100.67	109.55	124.36	1
	F5U4R	2	694	M	TD	33.446	6	0	6	33.38	93	75	91	96	85	33.446	92.69	110.63	83.72	86.71	2
	Y9K3E	3	2091	M	TD	34.3	1	1	2	34	101	109	105	98	104	34.3	99.13	116.62	107.87	104.96	1
	A2Q5N	1	29	F	TD	22.1	3	0	3	22	94	90	92	95	90	22.1	104.07	108.6	108.6	81.45	1
	P5L5U	1	1289	F	TD	25.035	0	0	0	25.035	119	118	108	96	112	25.035	91.87	95.87	131.82	131.82	1
	M2M3W	1	1103	F	TD	26.94	5	0	5	26.71	94	93	102	107	98	26.71	97.34	123.55	104.83	82.37	1
	V3S5N	2	1790	M	TD	34.103	0	0	0	34.103	119	100	96	120	110	34.103	108.49	108.49	105.56	123.16	1
	M6Z9U	2	1154	M	TD	26.546	1	0	1	25.955	113	123	114	114	119	25.955	104.03	111.73	96.32	88.61	1
	Z8M9M	1	2176	F	TD	13.667	2	2	4	13.667	97	86	106	106	98	13.667	131.7	124.39	124.39	109.75	1
	B6J4N	3	336	M	TD	37.092	3	0	3	37	100	90	92	100	95	37.092	88.97	105.14	83.58	99.75	1
	P7P6D	2	1319	F	TD	24.575	4	0	4	24.57	101	105	88	105	99	24.575	85.45	101.73	109.87	97.66	1
	T5T2X	3	1657	M	TD	34.694	2	0	2	34.694	101	96	90	103	97	34.694	80.71	112.41	103.76	106.65	1
	K5B6U	1	975	F	TD	22.209	0	0	0	22.209	90	113	108	98	102	22.209	90.05	108.06	85.55	81.05	1
	K9S3V	3	1018	M	TD	30.423	2	0	2	30.193	101	105	100	100	101	30.193	89.42	102.67	92.74	86.11	1
	Q2M6F	1	1355	M	TD	14.062	2	1	3	14.292	87	88	95	102	91	14.062	99.56	113.78	113.78	99.56	1
	X9X2E	1	1994	M	TD	33.676	0	1	1	33.216	100	105	88	98	97	33.216	99.35	150.53	99.35	120.42	1
	V6F7M	2	1808	F	TD	40.312	2	0	2	40.312	114	91	104	112	106	40.312	104.19	101.71	109.15	111.63	1
	E8T5P	1	645	F	TD	13.207	0	0	0	13.207	97	97	102	117	104	13.076	137.66	99.42	107.07	130.01	1
	J9T4R	2	947	M	TD	34.103	2	4	6	34.103	84	89	67	78	76	34.103	96.77	105.56	96.77	105.56	2
	B4J9A	1	314	M	TD	14.357	5	1	6	14.357	94	93	95	98	94	14.357	111.44	111.44	90.55	97.51	1
	C3U6U	1	411	M	TD	15.671	3	3	6	15	94	88	74	88	83	15.671	89.34	95.72	82.96	102.1	2
	C5E7M	1	430	F	TD	19.581	1	0	1	19.581	109	111	104	110	110	19.581	107.25	86.82	127.67	122.57	1
	H2X7H	3	801	F	TD	37.881	2	0	2	37.881	102	119	111	108	112	37.881	110.87	118.79	97.67	110.87	1
	R3E9X	2	1448	M	TD	28.09	1	0	1	28.09	116	113	92	109	109	27.335	113.41	113.41	120.72	113.41	1
	U2F8V	1	1699	M	TD	19.285	4	2	6	19	94	100	95	97	96	19.285	93.34	103.71	129.63	103.71	1
	H7U8Q	1	844	M	TD	15.244	1	0	1	15.211	109	127	106	117	118	15.211	118.34	105.19	105.19	105.19	1
	L4H7E	2	1040	M	TD	33.183	1	0	1	32.164	97	89	93	89	90	33.183	99.45	123.56	93.42	78.35	1
	G3B3W	1	726	F	TD	33.183	4	0	4	33.183	97	95	108	91	97	33.183	132.6	138.63	102.46	108.49	1
	W7X7G	2	1901	M	TD	28.222	1	0	1	28.222	94	102	111	105	103	28.222	99.21	120.47	88.58	74.41	1
	C9K2Y	1	474	F	TD	13.569	1	0	1	13.569	109	104	104	113	109	13.569	117.92	132.66	140.03	110.55	1
	U5P6V	2	1730	F	TD	25.298	0	0	0	25.101	135	118	124	120	129	25.101	131.47	147.4	111.55	95.61	1
	Q3V6X	1	1370	M	TD	29.602	3	0	3	29.602	94	87	85	95	88	29.602	87.83	91.21	104.72	87.83	2
	T9Z8F	2	1697	M	TD	30.587	1	0	1	30.554	103	102	108	105	105	30.587	101.35	107.89	98.08	107.89	1
	A4X6L	1	132	F	TD	15.671	5	0	5	15.671	100	107	104	119	109	15.671	102.1	114.86	95.72	89.34	1
	Q9R6D	3	1432	M	TD	34.464	4	1	5	34	102	103	89	89	97	34.464	87.05	104.46	87.05	101.56	1
	Z6V5X	3	2158	F	TD	26.48	2	0	2	26.48	103	100	100	100	101	25.791	93.06	104.69	112.44	108.57	1
	Q5F4W	1	1387	F	TD	27.828	4	0	4	27.828	119	117	105	109	115	27.828	97.02	93.43	122.18	114.99	1
	F9N7X	1	718	F	TD	13.634	1	1	2	13.634	97	99	102	102	100	13.634	102.68	124.69	117.35	88.02	1
	B5K7Y	1	327	F	TD	30.752	2	0	2	30.522	97	98	88	93	92	30.522	101.57	101.57	101.57	91.74	1
	R2H8H	1	1439	M	TD	15.113	2	0	2	15.113	95	106	90	112	100	14.226	133.56	98.41	91.38	98.41	1
	A5H9W	1	153	F	TD	36.567	4	0	4	36.567	79	87	84	88	81	36.567	84.78	90.25	84.78	79.31	2
	G8M7A	1	771	M	TD	36.172	2	0	2	35.943	107	109	105	118	112	35.943	25.04	144.67	91.81	108.51	1
	B2M4E	2	292	M	TD	27.466	5	2	7	27	95	92	85	100	94	27.466	94.66	120.15	101.94	101.94	2
	P2P5M	3	1255	M	TD	29.273	3	0	3	29.273	107	93	96	103	99	29.273	88.82	99.07	116.15	112.73	1
	C5F6J	1	431	M	TD	22.735	0	1	1	22	113	111	122	121	120	22.735	96.77	101.17	118.76	92.37	1
	A3J9C	1	61	M	TD	14.062	2	0	2	13.7	100	91	104	96	97	13.7	131.39	131.39	109.49	116.79	1
	W6R6R	1	1889	M	TD	19.614	4	0	4	19.384	113	113	102	106	110	19.384	92.86	108.34	128.97	103.18	1
	S4Q8R	2	1552	F	TD	32.9	4	2	6	32	83	80	93	97	83	32.9	100.3	82.07	94.22	88.15	1
	V7B2K	3	1814	F	TD	33.511	1	1	2	33	81	89	105	91	89	33.511	110.41	98.48	92.51	104.44	1
	W4C3U	3	1861	M	TD	26.251	3	3	6	26.251	105	93	104	108	103	26.251	91.43	91.43	106.66	106.66	1
	R2K8V	1	1442	F	TD	33.708	2	0	2	33.478	110	109	108	105	110	33.478	116.49	92.6	140.39	125.46	1
	H7B8M	2	835	M	TD	31.639	3	0	3	31.639	119	107	111	98	110	31.409	108.25	130.54	140.09	127.35	1
	V3J5J	1	1788	M	TD	15.836	3	0	3	15.836	102	104	106	104	105	15.836	101.04	94.72	94.72	101.04	1
	T8T3Y	1	1683	M	TD	25.199	1	0	1	23.786	124	121	111	113	121	23.786	100.9	121.92	126.12	134.53	1
	H8Q4L	1	853	M	TD	22.637	6	0	6	22.637	100	109	95	123	108	22.637	92.77	88.35	119.27	92.77	1
	K8L4C	2	1005	M	TD	20.994	1	0	1	20.895	100	93	100	90	94	20.895	124.43	124.43	119.65	124.43	1
	H9U7H	1	860	M	TD	18.694	2	1	3	18.694	124	109	104	106	113	18.694	90.94	101.64	128.38	106.99	1
	Y4M7D	1	2021	F	TD	12.583	2	1	3	12.583	119	112	98	121	117	12.353	121.43	113.33	105.24	129.52	1
	K8M2B	3	1007	M	TD	28.55	1	0	1	28.32	89	89	93	96	90	28.32	116.53	105.93	98.87	84.75	1
	M9H7T	3	1174	M	TD	37.947	2	1	3	37.947	136	130	107	130	131	37.947	97.5	126.49	115.95	97.5	1
	A4D2W	1	98	M	TD	13.536	12	5	17	13.536	95	93	89	96	90	13.602	110.28	88.22	95.57	88.22	1
	R7G5N	1	1499	M	TD	22.177	0	0	0	22.177	94	91	100	94	93	22.177	99.2	112.73	121.75	99.2	1
	A8N8M	1	247	M	TD	16.329	2	0	2	15.869	90	98	100	106	98	15.869	107.13	100.83	107.13	94.52	1
	B2C6B	1	283	F	TD	16.789	2	1	3	16	85	90	102	88	84	16.789	119.13	101.26	95.3	89.34	1
	A3B5Z	1	49	M	TD	25.6	4	0	4	25	93	80	85	94	85	25.6	101.56	89.84	105.47	89.84	1
	S3S3Q	3	1542	M	TD	34.234	0	0	0	34.234	94	100	105	89	96	34.234	96.4	78.87	90.55	102.24	1
	E5F8W	1	599	M	TD	16.131	2	2	4	16.131	100	80	102	108	97	16.131	111.59	105.39	117.79	105.39	1
	L8D7G	1	1082	F	TD	25.823	1	0	1	24.903	113	111	102	111	111	24.903	144.56	136.53	124.48	108.42	1
	L6P8H	3	1067	M	TD	32.624	5	0	5	32.526	113	102	102	107	107	32.526	92.23	110.68	101.46	119.9	1
	H3B2V	3	803	M	TD	42.086	0	0	0	42.086	100	105	100	108	104	42.086	99.8	128.31	109.3	102.17	1
	B8A2Q	2	359	F	TD	29.01	0	0	0	29.01	94	93	96	100	94	29.01	82.73	141.33	93.07	99.97	1
	U3A3A	2	1707	M	TD	32.427	1	0	1	32.427	89	78	90	86	83	32.427	101.77	107.93	80.18	86.35	1
	F5L2E	2	689	F	TD	33.314	3	3	6	33.314	100	113	100	109	106	33.314	108.06	111.06	102.06	117.07	1
	P4D8C	2	1277	F	TD	33.314	3	3	6	33.314	128	115	82	125	115	33.314	90.05	135.08	126.07	126.07	1
	B6C2P	3	334	M	TD	37.092	2	0	2	37	111	90	81	101	101	37.092	88.97	124.02	88.97	97.06	1
	Z2N4L	2	2107	M	TD	28.977	2	0	2	28	110	98	89	114	108	28.977	93.18	148.39	106.98	113.88	1
	K4T4U	1	971	F	TD	19.844	8	0	8	19	98	95	100	105	99	19.844	85.67	65.51	65.51	30.24	2
	M7U4X	2	1159	F	TD	36.994	0	3	3	37	112	100	107	110	109	36.994	100.02	116.24	105.42	105.42	1
	H2Z3F	1	802	M	TD	13.864	6	0	6	13.864	105	111	100	113	109	13.864	100.98	108.19	93.77	115.41	1
	L2C9Z	1	1020	F	TD	28.386	1	0	1	28.386	116	98	96	109	105	28.386	95.12	91.59	95.12	102.16	1
	D9Y2K	1	560	M	TD	29.799	1	1	2	29	100	109	105	107	106	29.799	87.25	100.67	90.61	90.61	1
	R8B4U	2	1505	M	TD	21.815	0	0	0	21.815	97	98	100	96	97	21.815	128.35	119.18	110.02	100.85	1
	Y8J7Y	2	2072	M	TD	34.103	4	0	4	34	110	96	96	122	107	34.103	96.77	90.9	96.77	102.63	1
	R4N2U	2	1465	M	TD	27.006	2	1	3	27.006	110	104	111	112	111	27.006	85.17	114.79	92.57	103.68	1
	J2M5D	1	868	F	TD	14.489	4	0	4	14.489	100	111	104	115	109	14.489	124.23	117.33	96.63	124.23	1
	L8W4R	1	1090	M	TD	14.784	5	0	5	14.784	94	77	100	100	91	14.784	101.46	101.46	74.4	47.35	1
	W9N5P	3	1916	F	TD	26.94	1	0	1	26.875	107	96	93	100	98	26.94	100.22	122.49	111.36	129.92	1
	S8P3B	1	1600	M	TD	13.503	4	0	4	13.503	109	86	102	104	100	13.503	88.87	96.27	74.06	74.06	1
	M5Y2Q	4	1139	F	TD	42.382	1	0	1	42	108	113	94	92	102	42.382	106.18	108.54	162.8	113.26	1
	J6N6A	1	917	M	TD	13.405	2	0	2	13.405	100	96	81	115	97	13.405	104.44	104.44	82.06	89.52	1
	S3P9T	1	1540	M	TD	12.879	4	0	4	12.879	105	107	84	121	105	12.879	116.47	124.23	85.41	100.94	1
	B6N2H	1	341	F	TD	13.405	5	0	5	13.405	100	99	100	96	98	13.405	126.82	89.52	82.06	89.52	1
	D6R6A	2	525	M	TD	28.32	2	4	6	28	97	98	101	86	91	28.32	98.87	137.71	109.46	109.46	1
	M4S7A	2	1125	M	TD	35.713	3	0	3	35.713	132	118	111	116	123	35.713	100.8	126	128.8	112	1
	L9V7R	3	1098	M	TD	27.4	0	0	0	26.94	101	105	102	102	103	26.94	111.36	133.63	111.36	100.22	1
	E7Y4A	1	636	M	TD	14.653	2	3	5	14.653	105	104	102	108	105	14.423	117.87	124.8	97.07	104	1
	Q4S2Z	1	1379	F	TD	16.066	2	0	2	16.066	102	89	101	112	100	15.606	128.16	115.34	160.19	115.34	1
	E6H7P	2	612	F	TD	24.509	3	0	3	24.444	107	125	111	107	115	24.444	110.46	118.64	122.73	98.18	1
	J7A4X	1	922	M	TD	14.259	0	0	0	14.259	105	100	95	100	100	14.259	147.28	119.22	105.2	105.2	1
	D6Y7U	2	529	M	TD	39.721	5	1	6	39.589	91	101	111	106	140	39.721	113.29	125.88	138.47	98.18	1
	R6A9A	1	1485	M	TD	30.752	1	0	1	30.522	94	91	90	95	91	30.522	98.29	108.12	98.29	88.46	1
	Q2C3Z	1	1350	F	TD	12.912	5	1	6	12.912	117	109	102	117	114	12.912	116.17	92.94	85.19	92.94	1
	M6S6E	1	1147	M	TD	15.704	5	1	6	15	101	95	114	101	99	15.704	95.52	108.25	57.31	89.15	1
	R3X6V	1	1461	M	TD	23.294	0	0	0	23.294	115	101	113	114	115	23.064	112.73	173.43	143.08	121.4	1
	A6N2L	1	196	M	TD	38.308	1	1	2	38.308	114	97	100	92	101	38.308	96.59	117.47	114.86	117.47	1
	A2R7Q	2	34	F	TD	24.214	5	0	5	24	91	103	104	103	99	24.214	99.12	107.38	115.64	74.34	1
	K7C6E	2	993	F	TD	24.805	3	0	3	24.805	113	127	124	114	123	24.805	112.88	120.94	112.88	104.82	1
	V2M8V	3	1780	F	TD	30.587	0	0	0	30.423	116	125	108	116	120	30.423	118.33	151.2	144.63	138.05	1
	Y4H9J	1	2018	M	TD	12.32	6	2	8	12.32	101	106	103	111	107	12.09	90.98	124.07	90.98	99.26	1
	V9F9L	2	1832	F	TD	22.144	0	2	2	21.224	131	123	106	123	125	21.224	113.08	136.64	150.77	122.5	1
	J8T2U	2	938	M	TD	26.678	3	3	6	26	103	95	108	98	101	26.678	101.21	97.46	104.96	104.96	1
	W6Y8K	1	1892	F	TD	13.339	1	0	1	13.076	117	113	100	104	110	13.076	137.66	107.07	107.07	122.36	1
	F2J3K	1	664	F	TD	23.556	5	1	6	23.129	97	107	102	96	100	23.129	86.47	103.77	116.74	77.82	1
	Q6A9D	1	1394	M	TD	42.316	3	0	3	42.316	102	95	91	101	96	42.316	99.25	96.89	85.07	106.34	1
	F3E9H	1	675	F	TD	29.142	3	3	6	29	88	85	93	94	85	29.142	89.22	116.67	92.65	89.22	1
	F8R3C	1	714	M	TD	30.587	5	1	6	30.489	110	105	108	107	109	30.489	121.36	108.24	111.52	118.08	1
	U3H5S	3	1710	F	TD	28.09	1	0	1	27.86	107	129	114	120	121	27.86	118.45	129.22	129.22	125.63	1
	F8F3V	1	709	M	TD	13.175	2	0	2	13.142	105	107	113	115	112	13.142	129.36	129.36	106.53	121.75	1
	B9N6P	3	381	M	TD	37.454	0	1	1	37.454	114	109	100	110	110	37.454	96.12	120.15	98.79	104.13	1
	X8A3U	1	1978	F	TD	40.016	2	0	2	39.556	93	107	100	103	101	39.556	106.18	121.35	83.43	108.71	1
	J9P4C	1	945	M	TD	27.893	2	1	3	27.893	107	96	85	103	97	27.893	100.38	146.99	111.14	111.14	1
	E3G9Y	1	574	M	TD	15.146	2	0	2	15.146	100	98	100	110	102	15.146	112.24	105.64	105.64	92.43	1
	Q8K9R	2	1424	F	TD	48.197	3	0	3	48.197	112	127	121	124	125	48.197	101.67	112.04	91.29	95.44	1
	W5H7V	2	1877	F	TD	27.795	2	0	2	27.795	101	105	111	98	104	27.795	100.74	143.91	118.73	118.73	1
	U4P3P	1	1720	M	TD	26.546	7	1	8	26.546	110	98	93	91	97	26.546	90.41	97.94	116.78	105.48	1
	Y7U6T	2	2062	M	TD	34.168	1	0	1	34.168	113	115	105	105	111	34.168	90.73	114.14	99.51	108.29	1
	W9Y7D	1	1919	F	TD	14.554	4	0	4	14.554	96	103	96	104	99	14.423	90.13	90.13	90.13	83.2	1
	B3A6Z	1	301	F	TD	17.051	2	2	4	17	105	88	95	88	92	17.051	99.7	99.7	140.75	123.16	1
	F2S6H	2	666	F	TD	18.53	0	0	0	18.53	97	115	111	113	111	17.938	111.5	105.92	133.79	111.5	1
	G6Q2R	3	747	F	TD	34.168	3	1	4	34.168	107	102	93	102	101	34.168	96.58	120	114.14	125.85	1
	X5K2F	1	1954	F	TD	30.357	1	0	1	30.029	110	115	102	107	110	30.029	123.21	129.87	129.87	123.21	1
	W5D4Z	1	1873	F	TD	14.324	5	0	5	14.16	100	109	102	104	104	14.16	148.31	141.24	98.87	105.93	1
	G7X9M	2	768	F	TD	26.612	2	0	2	26.612	101	93	100	114	102	26.612	90.18	116.49	124	97.7	1
	Q2H7B	2	1353	M	TD	27.598	4	1	5	27.598	107	95	105	102	102	27.138	99.49	106.86	92.12	103.18	1
	Q9Y7X	1	1436	F	TD	14.226	4	1	5	14.029	102	100	102	104	102	14.029	128.31	85.54	99.79	99.79	1
	D6J5R	1	522	F	TD	15.77	0	0	0	15.77	134	113	106	113	120	15.54	109.4	122.27	148.01	102.96	1
	N9A9B	1	1243	M	TD	20.764	0	0	0	20.764	97	100	95	100	97	20.764	110.77	96.32	130.03	101.14	1
	J4Z8F	2	901	M	TD	24.739	6	0	6	24	95	98	122	124	106	24.739	92.97	84.89	109.14	97.01	1
	P5B8P	1	1286	F	TD	17.347	4	0	4	17	98	90	95	97	93	17.347	103.76	74.94	92.23	86.47	1
	L4Q5T	2	1042	M	TD	32.559	2	1	3	31.803	107	93	100	100	100	31.803	97.48	150.93	103.76	100.62	1
	S6Y5S	3	1581	M	TD	25.955	5	1	6	25.955	101	111	100	118	109	25.955	77.06	104.03	115.58	134.85	1
	Y6D8L	1	2040	F	TD	43.762	3	4	7	43.762	128	105	85	91	103	43.762	116.54	105.11	121.11	116.54	1
	A6B8W	1	178	M	TD	23.195	2	0	2	23.195	105	93	95	100	97	23.195	81.91	116.4	112.09	116.4	1
	E6N6N	1	616	F	TD	17.774	2	2	4	17.774	84	88	90	90	85	17.774	118.15	95.65	84.39	84.39	1
	W3P3T	1	1853	M	TD	13.306	5	1	6	13.306	113	100	106	102	106	13.306	105.22	135.28	82.67	90.18	1
	H4Z3U	2	822	M	TD	27.138	3	1	4	27.138	101	107	90	107	101	27.138	81.07	95.81	121.6	117.92	1
	C2Y7G	2	404	M	TD	27.598	5	2	7	27.598	100	95	93	87	92	27.598	86.96	108.7	86.96	94.21	2
	L9P9J	1	1096	M	TD	41.823	5	0	5	41.823	104	83	84	81	85	41.823	107.6	124.33	93.25	86.08	1
	S6P2B	1	1576	M	TD	22.637	0	0	0	22.637	100	93	102	92	96	22.637	97.19	106.02	110.44	101.6	1
	U7W2F	2	1757	M	TD	31.08	0	0	0	30.85	100	102	114	122	111	30.85	129.66	145.87	126.42	119.94	1
	K4L3M	1	968	F	TD	34.628	3	0	3	34.628	128	107	96	114	114	34.628	103.96	155.94	121.29	144.39	1
	W6B4N	1	1882	M	TD	18.793	11	1	12	18	90	95	102	91	89	19.3	93.26	77.72	124.35	88.08	2
	C4M6X	2	423	M	TD	27.696	0	1	1	27	91	85	110	90	85	27.696	97.49	119.15	111.93	83.04	1
	A9A2U	1	260	F	TD	30.653	0	0	0	30.357	101	100	105	102	102	30.357	118.59	112	98.82	88.94	1
	V5J4N	2	1801	M	TD	29.24	2	1	3	29.24	103	98	102	107	103	28.78	97.29	93.82	114.66	97.29	1
	U7P8G	1	1753	M	TD	13.93	4	0	4	13.864	102	88	102	96	96	13.864	115.41	100.98	137.05	108.19	1
	D8R7A	1	546	M	TD	12.287	4	0	4	12.287	87	77	95	90	84	12.287	113.94	97.66	81.39	97.66	1
	Q5R9R	1	1392	F	TD	27.203	2	0	2	27.203	101	109	96	109	104	27.203	95.58	106.61	110.28	99.25	1
	P8C4J	2	1326	M	TD	22.735	7	1	8	22.571	100	96	90	98	95	22.604	106.18	101.75	106.18	88.48	1
	T4X7B	1	1651	F	TD	27.039	1	0	1	27.039	113	115	102	111	112	27.039	99.86	107.25	110.95	96.16	1
	C2F2C	4	396	M	TD	37.749	1	0	1	37.749	112	130	127	110	124	37.749	103.31	137.75	95.37	113.91	1
	T9G4X	1	1687	F	TD	28.287	3	0	3	28.287	103	96	90	105	98	28.287	95.45	137.87	98.99	98.99	1
	X4K4Y	2	1946	F	TD	39.852	2	0	2	39.162	123	109	121	106	118	39.162	102.14	109.8	120.01	102.14	1
	G6Y4E	1	752	M	TD	15.409	1	3	4	15	105	105	114	101	104	15.409	103.84	110.33	97.35	110.33	1
	C9G7S	2	471	M	TD	23.885	1	2	3	23	94	83	89	88	85	23.885	100.48	104.67	117.23	92.11	1
	R6S2Y	1	1492	F	TD	12.287	3	0	3	12.287	90	111	95	121	105	12.287	146.5	130.22	105.8	97.66	1
	T6F3Q	2	1662	F	TD	23.294	1	0	1	23.064	90	99	102	94	95	23.064	91.05	99.72	121.4	91.05	1
	K5A6B	1	974	F	TD	15.671	2	2	4	15.671	84	91	102	98	92	15.671	108.48	89.34	82.96	89.34	1
	N5L4N	1	1204	M	TD	14.587	2	0	2	14.587	124	115	108	113	118	14.587	109.69	102.83	123.4	116.54	1
	S4X9Y	1	1554	M	TD	17.084	0	0	0	16.854	100	96	95	100	97	16.854	100.87	89	106.8	106.8	1
	X6J7N	3	1962	M	TD	35.877	0	1	1	36	97	89	90	91	90	35.877	86.41	133.79	100.34	103.13	1
	W8T7F	2	1907	M	TD	33.511	0	0	0	33.511	100	98	90	98	95	33.511	89.52	116.38	80.57	98.48	1
	X9R6E	1	1991	F	TD	28.616	3	0	3	28.616	113	107	96	107	107	28.583	97.96	108.46	104.96	111.95	1
	N4M9U	1	1198	M	TD	13.864	1	0	1	13.864	113	107	118	117	117	13.864	122.62	129.83	115.41	115.41	1
	X6U4N	3	1966	M	TD	35.285	3	1	4	35	113	109	102	118	113	35.285	96.36	96.36	96.36	119.03	1
	A7G8U	3	215	F	TD	37.092	1	0	1	37	108	107	117	100	110	37.092	107.84	134.8	110.54	113.23	1
	R4T9B	2	1466	M	TD	34.3	2	1	3	34.267	101	113	111	118	113	34.267	107.98	107.98	113.81	116.73	1
	G7T3L	1	766	F	TD	20.83	2	1	3	20.83	128	117	118	108	121	20.731	101.3	125.42	110.94	82	1
	S5C6Q	3	1556	F	TD	37.815	0	3	3	37	108	111	107	116	113	37.815	105.78	119	97.84	103.13	1
	D2L2H	1	486	M	TD	17.15	4	0	4	17.15	102	107	100	96	101	17.15	104.96	99.13	93.29	93.29	1
	N3A2W	1	1189	M	TD	15.211	1	0	1	15.211	84	100	84	104	91	15.211	118.34	124.91	111.76	92.04	1
	W4E3V	3	1865	M	TD	36.797	2	1	3	36	107	98	105	103	103	36.767	114.23	122.39	114.23	116.95	1
	Q3C6U	2	1363	M	TD	28.353	0	0	0	28.353	103	117	102	91	104	28.353	84.65	88.17	126.97	112.86	1
	K2U5W	2	955	F	TD	21.027	0	0	0	20.567	105	131	113	117	120	20.567	102.11	97.24	111.83	82.66	1
	W2S5J	1	1841	M	TD	14.193	1	1	2	14.193	100	107	100	113	106	14.193	119.78	112.73	126.82	98.64	1
	J2B6U	2	863	M	TD	28.353	0	0	0	28.353	103	100	108	86	99	28.353	109.34	119.92	119.92	91.7	1
	C4Q7E	2	425	M	TD	22.407	0	1	0	22.407	100	104	104	98	101	22.407	107.11	93.72	120.5	116.04	1
	V5V2F	1	1804	F	TD	15.77	0	1	1	15.77	121	133	111	125	127	15.77	126.82	133.16	114.14	114.14	1
	V5G2E	2	1799	M	TD	33.807	3	0	3	33.807	101	95	88	100	95	33.807	91.7	121.28	100.57	118.32	1
	Q4E2T	3	1373	M	TD	37.749	7	0	7	37.52	97	89	104	92	94	37.52	111.94	95.95	82.62	95.95	1
	E3V9B	2	577	F	TD	24.805	3	2	5	24.805	94	93	100	102	96	24.805	84.66	96.75	112.88	96.75	1
	S6K2X	2	1574	M	TD	33.051	2	0	2	33.051	103	93	93	102	97	33.051	111.95	124.05	108.92	108.92	1
	V3K2W	2	1789	M	TD	36.205	2	3	5	36	109	87	102	100	98	36.205	85.62	93.91	102.2	110.48	1
	D8A4R	3	539	M	TD	35.253	0	1	1	35.253	122	113	108	120	119	35.253	104.96	110.63	96.45	99.28	1
	N5R6S	2	1205	M	TD	20.008	2	2	4	20.008	94	86	108	96	95	20.008	104.96	99.96	84.97	99.96	1
	F2T3J	1	667	F	TD	39.885	4	0	4	39.655	106	105	100	101	103	39.655	90.78	121.04	105.91	108.44	1
	Q9Y4F	1	1433	M	TD	19.581	6	0	6	19.121	84	99	102	104	96	19.121	104.6	109.83	78.45	78.45	1
	N6D6M	1	1213	M	TD	18.431	2	1	3	18.431	100	104	104	106	104	18.431	92.24	108.51	135.64	97.66	1
	A8F2Q	1	239	F	TD	24.181	4	2	6	24	112	103	113	120	114	24.181	90.98	119.93	124.06	111.66	1
	Y8R6M	3	2079	M	TD	25.068	2	0	2	25.068	100	78	105	89	91	25.068	91.75	115.69	119.67	107.71	1
	L8G8M	1	1085	F	TD	20.928	2	0	2	20.928	84	99	84	96	88	20.928	86.01	90.79	109.9	71.67	2
	S7L6K	1	1585	F	TD	12.649	1	1	2	12.649	109	113	122	127	121	12.649	126.49	110.68	118.59	118.59	1
	Y2D9R	2	1998	F	TD	29.339	3	0	3	28.879	110	127	114	123	122	28.879	107.34	124.66	103.88	110.81	1
	L4W2E	2	1046	M	TD	31.474	0	1	1	31.409	91	104	111	103	102	31.409	92.33	105.07	98.7	105.07	1
	R8R5B	1	1511	M	TD	23.425	6	0	6	23.425	102	104	100	96	100	23.425	93.92	89.65	119.53	102.45	1
	H7Z5G	2	847	F	TD	29.339	3	0	3	29.339	139	131	127	136	139	29.339	112.48	102.25	122.7	122.7	1
	S8R7F	3	1602	M	TD	36.271	4	1	5	36.271	97	91	94	101	94	36.271	90.98	102.01	85.47	102.01	1
	W2Z3X	1	1845	M	TD	12.616	4	0	4	12.616	94	99	108	117	105	12.616	126.82	103.04	103.04	110.97	1
	P5V2Z	1	1296	M	TD	12.517	5	0	5	12.517	98	107	108	123	112	12.353	97.14	105.24	105.24	97.14	1
	J3P5S	3	886	F	TD	24.476	0	0	0	24.411	103	100	108	96	102	24.411	114.7	122.9	126.99	114.7	1
	F5Z4Z	3	695	F	TD	34.793	4	0	4	34.793	125	118	114	118	123	34.793	112.09	123.59	103.47	123.59	1
	N6L2T	1	1215	M	TD	18.037	0	3	3	18	108	100	108	112	107	18.037	99.79	133.06	121.97	99.79	1
	A3N9R	2	69	F	TD	39.458	1	0	1	39.458	89	111	100	88	96	39.458	106.44	121.65	83.63	91.24	1
	G9T9A	3	784	M	TD	26.579	2	0	2	25.232	125	123	124	129	130	25.232	110.97	114.93	122.86	110.97	1
	Y5A3B	1	2027	F	TD	21.191	5	2	7	21.191	121	109	90	100	106	21.191	84.94	108.54	132.13	127.41	1
	U5U2C	1	1734	F	TD	22.768	2	0	2	22.768	113	115	104	110	113	22.768	92.23	114.2	109.8	87.84	1
	B4X3P	1	323	M	TD	46.719	7	1	8	46.719	104	83	94	94	92	46.719	113.44	111.3	104.88	107.02	1
	J2E4H	2	866	F	TD	33.051	2	0	2	33	100	102	88	105	98	33.051	127.08	130.1	111.95	118	1
	T3J9G	1	1628	F	TD	18.924	4	0	4	18.924	100	96	108	102	101	18.924	105.69	100.4	121.54	95.12	1
	Z8S2Y	1	2178	F	TD	16.099	5	0	5	16.099	105	91	90	104	97	16.099	111.81	105.6	124.23	93.17	1
	P4U5X	1	1283	M	TD	26.973	3	0	3	26.973	113	120	102	109	113	26.973	81.56	85.27	133.47	103.81	1
	N9B7A	2	1244	F	TD	35.154	0	0	0	35.154	125	120	114	127	126	35.154	96.72	110.94	119.47	122.32	1
	R3S3G	3	1457	M	TD	34.168	4	0	4	34	100	116	99	100	106	34.168	87.8	99.51	108.29	105.36	1
	E6G9D	3	611	F	TD	37.29	2	2	4	37.29	118	101	91	114	107	37.29	96.54	128.72	112.63	107.27	1
	E4T8Q	2	592	F	TD	35.45	0	0	0	35.45	94	113	117	120	113	35.45	132.58	146.69	93.09	104.37	1
	Y8T3U	2	2081	M	TD	40.476	1	0	1	40.476	97	81	78	103	87	40.476	96.35	118.59	84	91.41	1
	S4L5J	1	1547	F	TD	13.47	0	0	0	13.24	100	98	95	113	101	13.24	105.74	90.63	75.53	75.53	1
	B7T5L	3	355	M	TD	35.515	3	2	5	35	91	85	89	100	89	35.515	101.37	112.63	95.73	87.29	1
	A2J3C	1	15	F	TD	17.61	2	0	2	17.61	105	111	102	102	106	17.61	96.54	113.57	136.29	113.57	1
	D2S3J	2	488	M	TD	36.665	1	0	1	36.665	100	115	100	105	106	36.665	98.19	122.73	90	98.19	1
	M3G8D	2	1111	M	TD	30.39	3	0	3	30.587	86	111	93	118	102	30.39	85.55	98.72	88.85	85.55	1
	W8C3M	2	1903	F	TD	27.4	3	0	3	27.4	101	95	96	107	99	27.4	98.54	120.44	113.14	113.14	1
	C2K3C	1	399	F	TD	24.016	3	0	3	24.016	100	100	96	98	98	24.016	112.43	120.75	112.43	116.59	1
	D4F4J	3	501	M	TD	43.762	1	1	2	43	100	79	96	92	87	43.762	91.4	109.68	105.11	102.83	1
	K9N2J	1	1016	F	TD	12.156	5	0	5	12.156	100	93	104	106	101	12.156	123.4	139.85	106.94	82.26	1
	P3U3P	2	1269	F	TD	30.817	1	0	1	30.752	103	96	96	96	97	30.752	100.81	133.32	97.55	113.81	1
	S7Y7P	3	1592	M	TD	35.121	3	1	4	35.121	107	104	90	87	96	35.121	105.35	136.67	96.81	99.66	1
	L6T5E	2	1068	M	TD	38.407	2	0	2	38.407	114	109	117	110	115	38.407	109.36	111.96	114.56	104.15	1
	S5K6B	3	1562	M	TD	36.632	0	0	0	36.632	108	107	97	126	111	36.172	107.82	127.17	91.23	116.11	1
	C9F8J	3	470	F	TD	26.218	1	0	1	25.988	107	98	96	105	101	25.988	107.74	130.83	130.83	88.5	1
	Y2V9B	2	2009	F	TD	22.078	0	0	0	22.078	87	129	106	104	108	22.078	117.76	81.53	113.23	77	1
	L8Y7L	2	1093	F	TD	39.556	4	0	4	39.556	108	115	107	112	113	39.556	128.93	131.46	128.93	106.18	1
	T9R3A	2	1691	F	TD	27.006	1	0	1	25.922	110	123	96	103	110	26.086	103.5	199.34	126.5	111.17	1
	B5Z4P	2	332	M	TD	21.52	3	0	3	21.06	113	123	126	106	121	21.06	104.46	99.72	113.96	113.96	1
	E9B9K	3	650	M	TD	25.758	2	0	2	25.495	91	95	102	100	96	25.495	109.83	117.67	98.06	90.21	1
	N6Y7C	2	1222	F	TD	27.63	1	2	3	27.17	116	111	114	106	114	27.17	114.1	125.14	136.18	136.18	1
	A2U6B	4	37	M	TD	40.411	1	0	1	39.951	114	100	97	97	102	39.951	112.64	150.18	117.64	107.63	1
	D9S5M	3	557	M	TD	37.947	6	0	6	37.947	104	107	97	114	106	37.947	94.87	102.77	94.87	92.23	1
	U6H3B	1	1739	F	TD	30.686	0	0	0	30.456	101	100	102	107	103	30.456	111.64	108.35	118.2	118.2	1
	A6Y9Z	3	206	M	TD	34.136	1	1	2	34	97	92	89	101	95	34.136	99.6	125.97	96.67	82.02	1
	K2R4R	1	951	F	TD	17.84	4	2	6	17	105	110	111	122	115	17.84	117.71	100.9	95.29	89.69	1
	B9W3B	3	388	F	TD	33.643	0	0	0	33.413	107	120	105	111	113	33.413	89.79	122.71	110.74	116.72	1
	W3F9B	2	1846	M	TD	29.667	7	0	7	29.667	101	111	88	95	98	29.667	87.64	114.61	104.49	94.38	1
	L6L8Y	2	1066	F	TD	21.388	2	1	3	21.388	100	98	102	102	100	21.388	98.19	112.21	126.24	102.86	1
	M6P7T	1	1146	F	TD	13.437	3	0	3	13.207	87	86	84	94	85	13.207	128.72	113.58	98.43	68.15	1
	Y7H4L	3	2057	M	TD	32.263	5	0	5	32.263	100	91	105	100	98	32.033	124.87	124.87	106.14	121.75	1
	L3W2D	1	1036	M	TD	27.992	2	0	2	25.922	122	111	134	114	124	25.922	138.88	131.16	115.73	119.59	1
	A2Q6L	1	30	M	TD	15.737	1	0	1	15.73	113	109	106	96	107	15.737	108.03	114.38	120.73	101.67	1
	T8C6Q	1	1674	M	TD	21.52	1	0	1	21.52	97	88	95	102	94	21.52	102.23	111.52	106.88	83.64	1
	R6P4Y	3	1490	M	TD	33.906	5	2	7	33.774	125	109	108	103	114	33.774	109.55	148.04	139.16	127.32	1
	U7Q8N	3	1754	M	TD	38.045	4	1	5	38.045	102	105	97	97	100	38.045	86.74	118.28	97.25	102.51	1
	H3K9W	4	809	M	TD	38.045	0	1	1	38	89	81	94	86	85	38.045	89.37	97.25	97.25	86.74	1
	C6Y3H	1	449	M	TD	26.48	14	5	19	26.48	66	91	100	78	81	26.48	79.31	64.2	33.99	45.32	2
	L6E3U	1	1063	M	TD	25.626	2	0	2	25	113	105	108	112	111	25.626	109.26	128.78	117.07	113.17	1
	W5X5J	1	1880	F	TD	19.91	1	2	3	19.91	102	100	104	102	102	19.91	130.59	125.57	125.57	85.38	1
	W6Q5M	2	1887	M	TD	28.78	2	1	3	28.78	107	120	108	100	110	28.78	107.71	90.34	97.29	100.76	1
	T4Y5M	3	1652	F	TD	33.38	1	1	2	33	102	108	99	97	102	33.38	89.87	122.83	110.84	125.82	1
	Y2V5K	1	2007	F	TD	29.7	1	0	1	29.47	116	93	93	103	101	29.47	111.98	111.98	132.34	145.91	1
	W8U7M	4	1908	M	TD	38.374	4	0	4	38.374	100	111	97	122	109	38.374	93.81	96.42	106.84	112.06	1
	P4G3J	1	1278	M	TD	35.351	0	0	0	35.351	107	104	93	102	101	35.351	96.18	130.12	104.66	104.66	1
	E5E2R	1	597	M	TD	12.025	6	0	6	12.025	113	88	95	117	104	12.025	99.79	116.42	108.11	99.79	1
	E3Z3E	1	580	M	TD	33.281	1	0	1	33.248	100	85	88	95	90	33.248	84.22	108.28	102.26	111.28	1
	K6E5T	3	987	F	TD	34.07	5	0	5	34	122	122	113	126	128	34.07	99.79	132.08	99.79	146.76	1
	J6C4L	1	913	M	TD	31.31	3	0	3	31.31	110	98	88	96	97	31.31	99.01	153.31	95.82	99.01	1
	Q3P9N	1	1367	M	TD	20.14	2	0	2	20.14	102	109	106	104	106	20.14	129.1	124.13	119.17	109.24	1
	Y5J6L	1	2032	M	TD	41.462	2	0	2	41.232	104	103	97	97	100	41.232	101.86	116.41	111.56	109.14	1
	Y7Y4Z	3	2066	M	TD	37.782	1	0	1	35.975	113	109	124	112	117	35.975	108.41	125.09	108.41	102.85	1
	Y9B7D	1	2088	F	TD	12.485	5	0	5	12	87	75	90	100	85	12.485	96.12	104.12	80.1	80.1	2
	Q5X3V	1	1393	M	TD	14.554	9	0	9	14.522	91	94	100	102	95	14.423	97.07	90.13	76.27	83.2	2
	P4M7J	1	1280	F	TD	15.606	4	1	5	15	98	110	102	95	101	15.606	108.93	115.34	115.34	96.12	1
	E6Y4X	1	624	F	TD	33.084	4	0	4	32.986	107	98	90	102	99	33.084	108.81	157.18	148.11	151.13	1
	L4F5H	3	1039	M	TD	34.563	2	0	2	34	100	98	99	97	98	34.563	86.8	112.84	86.8	89.69	1
	Y8B8M	2	2069	M	TD	39.885	2	0	2	39.885	106	95	88	95	95	39.885	90.26	165.48	117.84	97.78	1
	J2W9F	2	875	M	TD	23.359	4	0	4	23.359	94	96	100	92	94	23.129	86.47	90.8	82.15	99.44	1
	B4J4L	2	313	M	TD	28.846	1	0	1	28.846	110	98	100	100	99	28.846	93.6	93.6	104	83.2	1
	A9D9M	1	266	M	TD	41.495	1	3	4	41	88	85	96	96	86	41.495	96.4	115.68	86.76	103.63	1
	W2X4H	2	1844	F	TD	21.092	0	0	0	21.092	109	121	102	119	115	20.862	95.87	115.04	110.25	124.63	1
	Q6B8A	2	1395	F	TD	19.417	3	1	4	19.121	100	111	100	98	102	19.121	125.52	109.83	99.37	88.91	1
	F2G2L	1	663	M	TD	32.953	2	2	4	32	112	92	99	92	98	32.953	91.04	100.14	100.14	112.28	1
	A4U4H	1	129	F	TD	12.255	3	0	3	12	98	100	102	101	100	12.255	146.88	138.72	106.08	97.92	1
	J7M7R	1	928	F	TD	12.189	2	1	3	12.189	87	91	100	100	93	12.189	114.86	98.45	114.86	98.45	1
	P7Z6J	1	1325	M	TD	34.037	0	0	0	34.037	100	107	100	100	102	34.037	91.08	91.08	96.95	96.95	1
	D4X9T	3	512	F	TD	33.446	0	0	0	33.446	97	102	100	107	101	33.446	92.69	128.57	92.69	107.64	1
	G6W5Z	3	751	M	TD	28.879	0	0	0	28.419	97	93	90	95	92	28.879	90.03	93.49	103.88	96.96	1
	K6B8E	2	985	M	TD	39	1	0	1	38	103	95	92	101	100	39	84.62	117.95	117.95	110.26	1
	R6W8B	2	1496	M	TD	26.382	0	0	0	25.955	103	105	96	96	100	25.922	100.3	104.16	127.3	127.3	1
	B2Q4M	1	294	M	TD	12.123	3	0	3	12.123	100	80	90	117	96	12.123	98.99	140.23	90.74	82.49	1
	Z4V7R	2	2139	M	TD	27.039	0	3	3	27.039	97	113	102	105	105	27.039	85.06	96.16	103.55	88.76	1
	M6M2E	1	1144	M	TD	15.507	1	0	1	15.507	90	108	109	110	106	15.441	116.57	123.05	84.19	103.62	1
	U3Q8V	3	1714	F	TD	27.828	0	0	0	27.828	107	111	108	122	114	27.828	107.81	140.15	107.81	97.02	1
	E5Q3U	2	603	M	TD	27.795	1	1	2	27.795	125	104	105	112	114	27.795	111.53	97.14	111.53	118.73	1
	A9P5P	2	275	M	TD	25.166	2	0	2	24.936	89	91	105	93	93	24.936	124.32	100.26	108.28	96.25	1
	S6L7G	3	1575	M	TD	43.105	2	1	3	43	102	100	100	105	102	43.105	118.32	116	150.79	106.72	1
	B9D3K	1	376	F	TD	14.554	4	0	4	14.554	102	103	93	106	100	14.423	104	104	90.13	83.2	1
	C3W5L	2	413	M	TD	48.493	2	0	2	48.493	116	101	88	92	99	48.493	105.17	103.11	127.85	105.17	1
	H5Z3V	1	829	M	TD	22.669	3	1	4	22	92	95	98	78	85	22.669	92.64	101.46	97.05	114.69	1
	S3J8M	3	1538	M	TD	29.832	3	0	3	29	97	100	90	98	95	29.832	90.51	103.92	100.56	87.15	1
	G6Y6Y	1	753	M	TD	15.244	1	0	1	15.31	109	100	108	121	111	15.244	124.64	98.4	124.64	98.4	1
	V4A4U	1	1792	M	TD	12.287	4	2	6	12.287	80	93	104	113	97	12.287	130.22	81.39	81.39	81.39	1
	A5D4T	1	140	F	TD	13.273	2	0	2	12.813	100	99	113	110	106	13.273	128.08	113.01	105.48	97.94	1
	C5W7V	1	442	F	TD	18.267	1	0	1	18	97	115	111	102	107	18.267	114.96	98.54	93.06	82.12	1
	Y6X3H	3	2054	M	TD	37.092	1	0	1	36.862	95	101	100	101	99	36.862	119.36	141.07	111.23	105.8	1
	J2B8Q	1	864	M	TD	13.437	2	0	2	13.437	106	116	104	117	115	13.109	129.68	114.43	99.17	91.54	1
	N6V4Z	2	1219	M	TD	19.778	0	1	1	19.778	94	93	104	82	91	19.745	91.16	96.23	91.16	91.16	1
	J9Z7N	1	949	M	TD	21.914	3	2	5	21.914	100	123	102	108	110	21.914	95.83	91.27	109.52	104.96	1
	H3H7B	1	806	M	TD	24.542	1	1	2	24.542	94	102	102	96	98	24.542	105.94	101.87	114.09	97.79	1
	J7S7Z	3	931	M	TD	29.536	1	0	1	29.01	116	109	102	122	115	29.01	99.97	127.54	103.41	124.1	1
	U4V9E	2	1724	M	TD	20.041	0	2	2	19.351	100	93	100	102	98	19.351	103.35	98.19	124.02	82.68	1
	A6R6K	1	200	F	TD	28.55	0	0	0	28.55	100	96	102	98	98	28.55	105.08	126.09	115.59	84.06	1
	A8G6N	1	241	F	TD	12.123	2	0	2	12.123	100	109	95	104	102	12.123	115.48	131.98	107.23	115.48	1
	B4K9T	3	315	F	TD	35.548	1	2	3	35	88	85	101	90	84	35.548	87.21	92.83	84.39	92.83	1
	D4A9B	3	499	M	TD	36.107	0	0	0	36	97	100	94	108	99	36.107	91.4	132.94	116.32	146.79	1
	K8C8N	3	1002	F	TD	28.123	1	0	1	27.663	110	105	100	103	105	27.663	86.76	97.6	97.6	97.6	1
	W2J5E	1	1838	M	TD	18.037	4	1	5	18.037	100	88	90	98	92	18.037	94.25	88.71	105.34	99.79	1
	F2D5V	1	661	F	TD	15.836	3	1	4	14.39	97	88	100	104	96	14.39	125.09	104.24	90.34	83.39	1
	B9M7F	1	380	F	TD	23.786	0	0	0	23.754	117	111	100	100	108	23.754	101.04	138.92	138.92	113.67	1
	X6X9W	1	1967	M	TD	17.347	0	1	1	17.347	102	93	95	94	95	17.347	98	92.23	132.59	103.76	1
	P4K2G	2	1279	F	TD	23.294	1	1	2	23.29	100	104	106	110	106	23.294	94.44	111.62	120.2	90.15	1
	F6J7S	2	697	M	TD	22.078	0	2	2	22	96	105	95	91	96	22.078	104.18	117.76	113.23	104.18	1
	T3N9V	2	1631	M	TD	34.3	7	0	7	34.3	107	102	100	105	104	34.3	99.13	116.62	90.38	116.62	1
	A2C9K	3	7	M	TD	36.041	2	0	2	36	122	118	96	103	118	36.041	110.98	133.18	130.41	102.66	1
	B8N9G	2	370	M	TD	44.879	7	0	7	44.879	100	85	88	92	89	44.879	98.04	102.5	69.07	89.13	2

## Sheet: Test
Test Set	sid	time	id	gender	diag	a.age	coso	rr	tot	v.age	com	dly	mtr	soc	adap	m.age	fm	vr	rl	el	pred.labels
	A2A8L	1	2	M	ASD	30.7	14	8	22	30	63	75	81	75	70	30.7	87.95	68.4	26.06	65.15	2
	A2C4V	1	4	M	ASD	33.8	20	8	28	33	28	45	85	63	51	33.8	20.71	32.54	2.96	14.79	3
	A2F7K	1	9	M	ASD	23.2	17	7	24	23	75	105	108	95	88	23.2	73.28	77.59	38.79	34.48	2
	A2J7S	1	18	M	ASD	23.918	12	7	19	23	73	98	104	94	90	23.918	96.16	87.8	54.35	50.17	2
	A2L3Q	1	21	M	ASD	27.9	20	8	28	27	51	75	83	65	65	27.9	39.43	35.84	3.58	21.51	3
	A2T2D	1	35	M	ASD	22.9	20	8	28	22	67	80	78	72	72	22.9	113.54	117.9	117.9	152.84	2
	A3E9M	1	52	M	ASD	33.084	20	8	28	33	39	57	83	59	56	33.084	81.61	69.52	3.02	27.2	3
	A3L5A	1	65	M	ASD	14.587	18	3	21	14	90	95	95	99	92	14.587	89.12	109.69	34.28	34.28	2
	A3P6S	1	71	M	ASD	24.674	14	4	18	24	74	85	104	83	78	24.674	85.11	85.11	93.22	93.22	2
	A3S3U	1	75	M	ASD	28.09	20	6	26	28	54	75	99	77	68	28.09	78.32	74.76	3.56	28.48	2
	A4A9X	1	92	M	ASD	28.813	19	8	27	28	63	85	96	70	72	28.813	62.47	72.88	3.47	13.88	2
	A4C4L	1	95	F	ASD	34.201	19	6	25	34	42	57	67	70	60	34.201	17.54	46.78	2.92	11.7	3
	A4C4X	1	96	M	ASD	24.641	16	6	22	24	80	92	99	100	87	24.641	68.99	77.11	89.28	52.76	2
	A4G7T	2	102	M	ASD	33.741	4	5	9	33	97	80	79	100	89	33.741	80.02	85.95	100.77	97.8	1
	A4k8y	1	108	M	ASD	24.312	17	2	19	24	78	112	83	81	87	24.312	86.38	94.6	111.06	16.45	2
	A4M6F	1	113	M	ASD	37.52	13	7	20	37	71	81	89	85	77	37.52	58.64	63.97	23.99	15.99	2
	A5G4P	1	147	M	ASD	26.546	20	8	28	26	51	69	76	65	64	26.546	52.74	30.14	3.77	15.07	3
	A5K5H	1	156	M	ASD	24.378	9	4	13	24.378	76	95	96	82	84	24.378	94.35	102.55	53.33	32.82	2
	A5R8E	1	161	F	ASD	27.138	18	4	22	27	83	98	101	75	82	27.138	99.49	77.38	51.59	66.33	2
	A5S3W	1	162	M	ASD	28.715	17	7	24	28	66	83	79	76	72	28.715	76.62	83.58	38.31	34.83	2
	A5W2C	1	170	M	ASD	35.023	14	6	20	34	60	69	96	90	72	35.023	59.96	59.96	39.97	48.54	2
	A6A3P	1	175	F	ASD	27.302	14	6	20	27	63	75	73	61	67	27.302	84.24	87.91	25.64	51.28	2
	A6C3Q	1	179	M	ASD	24.082	19	6	25	24	48	51	93	73	61	24.082	70.59	41.52	4.15	29.07	2
	A6E2G	1	182	F	ASD	25.068	10	8	18	25	51	75	79	81	69	25.068	91.75	83.77	51.86	27.92	2
	A6p9p	1	199	M	ASD	31.54	15	8	23	31	70	63	89	71	68	31.54	6.34	19.02	3.17	19.02	2
	A6T8T	1	202	M	ASD	28.747	13	8	21	28	74	75	96	82	78	28.747	45.22	48.7	27.83	24.35	2
	A6U4K	1	203	M	ASD	25.429	19	7	26	25	70	75	79	65	69	25.429	66.85	58.99	27.53	35.39	2
	A7B4H	1	207	F	ASD	22.275	20	8	28	22	55	77	82	64	66	22.275	80.81	76.32	4.49	26.94	2
	A7C3R	1	212	M	ASD	27.105	10	4	14	27.105	69	71	74	78	69	27.105	59.03	36.89	29.51	25.83	2
	A7L5R	1	220	M	ASD	31.836	17	5	22	31	57	69	89	90	71	31.836	53.4	40.83	31.41	18.85	2
	A7M9C	1	223	M	ASD	33.84	19	8	27	33	67	92	93	77	77	33.84	79.79	56.15	20.69	35.46	2
	A7S6S	1	226	M	ASD	20.928	18	5	23	20	87	85	95	91	84	20.928	86.01	71.67	4.78	23.89	2
	A7U2D	1	227	F	ASD	21.06	19	6	25	21	78	85	98	78	78	21.06	85.47	80.72	4.75	61.73	2
	A7X4G	1	232	M	ASD	23.129	13	6	19	23	99	95	87	95	95	23.129	86.47	82.15	77.82	112.41	1
	A8B5G	1	236	F	ASD	38.834	9	5	14	38	86	102	83	85	88	38.834	95.28	103	105.58	108.15	2
	A8E8H	1	238	M	ASD	33.906	13	5	18	33	64	91	88	68	74	33.906	79.63	88.48	79.63	70.78	2
	A9J7Z	1	269	F	ASD	23.754	17	7	24	23	80	85	89	84	80	23.754	75.78	67.36	42.1	25.26	2
	A9N3Y	2	273	M	ASD	39.064	9	3	12	39.064	87	113	97	97	98	39.064	92.16	99.84	79.36	94.72	2
	A9X4J	1	279	F	ASD	32.164	9	4	13	32	80	75	99	89	79	32.164	83.94	65.29	40.42	55.96	2
	A9Y7V	1	281	M	ASD	24.476	8	5	13	24	79	96	100	86	88	24.476	85.8	73.54	53.11	49.03	2
	B2J9W	1	289	M	ASD	17.413	17	3	20	17.281	77	77	81	80	75	17.281	98.37	81.01	81.01	81.01	2
	B2U4C	1	299	M	ASD	14.127	20	8	28	14	85	100	105	97	91	14.127	92.02	77.87	7.08	21.24	2
	B4F7V	1	312	M	ASD	28.025	10	2	12	28.025	66	71	82	70	69	28.025	82.07	89.21	64.23	71.36	2
	B4V3N	1	322	M	ASD	31.639	13	2	15	31.639	76	87	85	87	81	31.639	69.53	75.86	41.09	47.41	2
	B7G3Q	2	349	M	ASD	33.248	18	7	25	33	35	69	81	73	62	33.248	60.15	72.18	39.1	24.06	3
	B7L6L	1	350	M	ASD	21.487	9	4	13	21	87	96	104	82	90	21.487	97.73	125.66	111.7	60.5	2
	B7M9X	1	351	M	ASD	14.029	4	3	7	14	90	104	104	98	98	14	107.14	107.14	92.86	85.71	1
	B7Q2K	1	352	M	ASD	38.637	12	4	16	38.637	59	73	74	63	66	38.637	77.65	64.7	44	41.41	2
	B8K5U	1	365	M	ASD	16.953	18	5	23	17	71	61	90	73	70	16.953	88.48	58.99	35.39	41.29	2
	B8V4D	1	372	M	ASD	28.025	9	3	12	28.025	103	95	79	95	91	28.025	64.23	64.23	85.64	96.34	2
	B9M2R	1	379	M	ASD	31.606	12	4	16	31	69	95	96	74	80	31.606	94.92	98.08	79.1	75.93	2
	B9Q7N	1	384	F	ASD	22.867	17	6	23	22.867	64	83	100	84	79	22.867	100.58	104.95	48.1	43.73	2
	C3G5D	1	409	M	ASD	21.947	18	6	24	21.717	69	80	106	75	79	21.717	101.3	105.91	64.47	59.86	2
	C3Z8M	1	417	F	ASD	27.63	15	4	19	27	81	98	90	91	88	27.63	86.86	76	50.67	57.91	2
	C5J5T	3	434	F	ASD	33.117	6	7	13	33.12	86	100	96	102	95	33.112	81.54	81.54	93.62	84.56	2
	C7L5W	1	454	M	ASD	15.474	1	2	3	15.474	77	99	102	98	92	15.474	103.4	109.86	84.01	58.16	1
	C7Y3V	1	459	M	ASD	23.359	16	4	20	23.359	66	86	102	63	76	23.359	77.06	85.62	42.81	21.41	2
	C8B3E	2	460	F	ASD	26.251	12	6	18	26	80	80	89	79	77	26.251	80	91.43	91.43	68.57	2
	C8G9Y	1	464	M	ASD	13.7	12	6	18	13	87	91	90	90	87	13.7	102.19	72.99	36.5	87.59	2
	C9R3B	1	480	F	ASD	26.021	22	4	26	26	76	73	77	63	69	26.021	80.7	88.39	73.02	61.49	2
	C9S3U	1	481	M	ASD	14.883	14	5	19	14	84	80	84	94	83	14.883	60.47	73.91	73.91	47.03	2
	D2Z9S	1	489	M	ASD	29.864	8	5	13	29.864	81	82	82	80	78	29.864	73.67	83.71	66.97	53.58	2
	D4N9U	1	506	F	ASD	25.561	12	6	18	25.561	91	98	100	87	92	25.561	89.98	70.42	89.98	86.07	2
	D4S2Z	1	508	M	ASD	25.133	20	3	23	24.969	61	78	100	80	76	24.969	84.1	72.09	28.03	40.05	2
	D5L2X	1	516	M	ASD	19.515	5	2	7	19.515	77	98	102	88	89	19.515	112.73	81.99	40.99	30.75	2
	D6T9G	1	526	M	ASD	25.363	18	1	19	25.363	50	64	72	78	63	25.363	63.08	63.08	15.77	19.71	2
	D6Y3E	1	528	M	ASD	15.639	20	6	26	15.639	52	75	61	82	64	15.639	57.55	63.94	25.58	31.97	2
	D6Z6R	1	530	M	ASD	37.158	17	6	23	37.158	78	64	84	72	71	37.158	64.59	67.28	59.21	24.22	2
	D8D2R	2	540	M	ASD	34.136	10	5	15	34	91	63	93	89	78	34.136	76.17	73.24	73.24	76.17	2
	D8G5S	1	542	M	ASD	14.817	7	1	8	14	90	100	105	99	95	14.817	107.98	101.24	74.24	60.74	1
	E2D9D	1	561	F	ASD	24.378	20	2	22	24.378	81	85	93	82	82	24.378	98.45	139.47	98.45	82.04	2
	E3H2K	1	575	M	ASD	18.76	13	2	15	18	77	115	104	100	98	18.76	90.62	69.3	58.64	79.96	2
	E3Z5A	1	581	M	ASD	24.152	8	8	16	24	74	92	93	81	79	24.312	86.38	86.38	45.25	57.58	2
	E5L2H	1	602	M	ASD	27.4	6	5	11	27	97	92	85	95	92	27.4	80.29	98.54	109.49	98.54	1
	E5R7F	1	604	M	ASD	34.53	11	5	16	34.563	64	78	88	74	72	34.53	57.92	52.13	31.86	26.06	2
	E6G4P	1	610	M	ASD	26.678	17	4	21	26.678	66	82	100	84	80	26.678	74.97	74.97	29.99	33.74	2
	E6L3T	1	614	M	ASD	27.663	4	3	7	27	100	92	101	97	95	27.663	79.53	93.99	97.6	104.83	1
	E7G2U	1	629	M	ASD	33.117	16	3	19	32.657	66	83	79	78	73	32.657	67.37	73.49	39.81	48.99	2
	E7K2D	1	630	M	ASD	29.7	17	3	20	29.7	69	71	85	80	73	29.7	60.61	53.87	26.94	50.51	2
	E8D8Y	1	638	M	ASD	33.281	17	6	23	33	70	80	81	79	75	33.281	72.11	57.09	42.07	18.03	2
	E9P5Z	1	653	F	ASD	25.626	9	7	16	25	67	92	93	73	76	25.626	78.05	70.24	42.93	50.73	2
	E9Y9Q	1	657	M	ASD	33.314	19	7	26	33.314	61	75	79	65	67	33.314	66.04	45.03	21.01	27.02	2
	F7Q5P	1	701	M	ASD	13.24	16	6	22	13.24	71	68	74	92	73	13.24	83.08	75.53	52.87	52.87	2
	G2R8S	2	725	M	ASD	24.312	7	5	12	24.312	84	89	111	84	90	24.082	83.05	95.51	99.66	83.05	2
	G3L4G	1	728	M	ASD	23.359	15	8	23	23.359	66	80	100	82	79	23.359	77.06	77.06	34.25	55.65	2
	G4S4X	1	733	M	ASD	21.388	10	4	14	21	83	85	105	67	76	21.388	93.51	65.46	70.13	74.81	2
	G5K7H	1	738	M	ASD	26.678	19	8	27	26.678	61	69	74	65	64	26.678	52.48	37.48	18.74	29.99	3
	G6F6J	1	744	F	ASD	33.216	14	7	21	33.216	74	69	74	68	68	33.216	69.24	72.25	81.29	72.25	2
	G7E4U	1	756	M	ASD	34.793	11	4	15	34.957	74	83	79	76	74	34.793	66.11	68.98	54.61	63.23	2
	G9J4M	1	781	M	ASD	23.392	19	7	26	23.392	69	61	76	82	69	23.392	59.85	47.02	29.92	38.47	2
	G9Y2Y	1	786	M	ASD	44.09	7	7	14	44.09	78	81	75	77	74	44.09	63.51	61.24	61.24	79.38	2
	G9Y8X	1	787	M	ASD	33.314	20	8	28	33	64	73	85	76	71	33.314	54.03	51.03	57.03	42.02	2
	H2G8Q	1	793	F	ASD	26.086	21	5	26	26.021	69	85	90	76	77	26.021	88.39	96.08	49.96	53.8	2
	H2U7A	1	800	F	ASD	22.768	8	1	9	22.768	94	88	95	92	90	22.768	92.23	105.41	65.88	74.67	2
	H4S2A	1	821	F	ASD	19.253	19	5	24	19.253	64	88	95	75	77	19.253	93.49	83.1	25.97	41.55	2
	H6Q6E	1	832	M	ASD	27.105	17	6	23	27.11	61	78	77	72	69	27.105	66.41	55.34	18.45	25.83	2
	H8G3V	1	850	M	ASD	15.704	11	2	13	15.704	80	107	111	108	101	15.704	127.36	101.88	63.68	50.94	1
	H8T9U	1	854	M	ASD	34.563	10	2	12	34.563	101	109	105	95	103	34.563	86.8	69.44	78.12	95.48	2
	H9E3V	2	859	M	ASD	21.322	14	5	19	21.322	73	75	87	82	73	20.895	105.29	90.93	47.86	76.57	2
	J3K2K	1	881	M	ASD	35.023	16	8	24	35.023	59	82	79	56	66	35.023	68.53	57.11	37.12	25.7	2
	J4D5B	1	891	M	ASD	28.682	15	1	16	28.682	69	75	90	80	75	28.682	90.65	87.16	45.32	45.32	2
	J4H8J	1	894	M	ASD	25.101	18	8	26	25.1	51	45	81	71	59	25.101	55.77	75.69	3.98	27.89	3
	J5A6R	1	902	F	ASD	20.008	15	2	17	20.008	71	86	102	86	83	20.008	104.96	114.95	54.98	69.97	2
	J5H7M	1	903	M	ASD	21.979	19	8	27	21	75	83	100	82	78	21.979	81.9	22.75	13.65	13.65	2
	J8N3V	1	937	M	ASD	31.639	17	4	21	31.639	61	82	85	72	71	31.639	66.37	50.57	31.61	50.57	2
	J8Z9H	1	941	M	ASD	24.805	19	5	24	25.133	66	78	85	80	74	24.805	68.53	48.38	28.22	36.28	2
	J9H9Y	1	944	M	ASD	24.016	17	6	23	24.016	64	82	90	80	76	24.016	91.61	95.77	24.98	37.48	2
	K3Z9L	2	965	M	ASD	33.676	15	5	20	33.68	81	83	82	80	78	33.676	68.3	56.42	56.42	59.39	2
	K4G8L	1	967	M	ASD	20.862	14	2	16	20.862	66	93	100	94	86	20.862	81.49	110.25	33.55	47.93	2
	K4L6F	1	969	F	ASD	15.113	10	2	12	15.113	87	88	104	100	93	15.113	86.02	72.79	66.17	66.17	2
	K6E2N	1	986	M	ASD	26.678	15	6	21	26.678	70	70	83	40	68	26.349	64.52	56.93	22.77	37.95	2
	K6F4Q	1	988	M	ASD	14.784	20	3	23	14	90	110	105	101	100	14.784	81.17	60.88	60.88	47.35	2
	K7E8B	1	994	M	ASD	25.823	4	7	11	25.823	84	82	93	85	76	25.823	85.2	89.07	85.2	65.83	2
	K8V7G	2	1011	M	ASD	39.7	9	7	16	39	98	83	76	79	83	39.7	98.24	113.35	105.79	108.31	2
	L2D7Y	1	1021	M	ASD	17.281	16	5	21	17.281	60	86	84	41	77	17.281	75.23	98.37	52.08	52.08	2
	L4U4L	1	1044	M	ASD	20.9	1	0	1	20	99	85	92	86	87	20.9	86.12	95.69	76.56	95.69	1
	L4U4X	1	1045	F	ASD	23.064	11	2	13	23	81	85	102	84	85	23.064	99.72	99.72	86.72	78.04	2
	L5E6A	1	1049	M	ASD	15.08	13	3	16	15	80	95	105	91	85	15.08	106.1	66.31	53.05	39.79	2
	L5F5V	1	1050	M	ASD	21.979	12	7	19	21	75	90	100	105	87	21.979	77.35	45.5	22.75	36.4	2
	L5M4C	1	1053	F	ASD	36.402	9	3	12	36.402	91	87	81	83	83	36.402	74.17	85.16	76.92	57.69	2
	L5Q8N	1	1054	M	ASD	39.951	16	6	22	39.951	79	75	88	65	73	39.951	75.09	57.57	57.57	35.04	2
	L6E4F	1	1064	M	ASD	33.446	8	6	14	33	83	80	93	89	81	33.446	59.8	86.71	83.72	83.72	2
	L8P9H	1	1089	F	ASD	21.684	16	2	18	21	83	85	84	80	80	21.684	83.01	83.01	50.73	73.79	2
	L9G8Z	1	1094	M	ASD	34.201	20	8	28	34	20	39	64	49	41	34.201	35.09	40.93	2.92	17.54	3
	M6S8M	1	1149	M	ASD	27.828	4	4	8	27.828	76	102	96	102	92	27.828	71.87	64.68	39.53	43.12	2
	M6U5U	2	1152	F	ASD	27.072	12	7	19	27.072	79	93	102	78	85	27.072	81.26	73.88	48.02	22.16	2
	M8K9P	1	1168	F	ASD	35.318	13	5	18	35	70	51	89	75	66	35.318	59.46	59.46	36.81	59.46	2
	M9U5X	1	1179	F	ASD	22.012	14	6	20	22	80	105	89	91	89	22.012	81.77	86.32	68.14	72.69	2
	N2E3J	1	1183	M	ASD	34.891	9	2	11	34.891	81	91	93	78	83	34.891	77.38	74.52	42.99	28.66	2
	N2X6S	1	1186	F	ASD	25.922	19	8	27	25	63	63	96	75	67	25.922	84.87	54.01	3.86	27	2
	N4X4Y	2	1200	M	ASD	19.877	9	4	13	19.877	73	75	88	80	73	19.614	91.77	96.87	81.57	50.98	2
	N5K8K	1	1203	M	ASD	14.686	18	6	24	14.587	69	96	104	92	88	14.587	89.12	102.83	34.28	34.28	2
	N6P2P	1	1216	M	ASD	25.265	10	5	15	25	88	80	85	75	78	25.265	87.08	91.04	98.95	91.04	2
	N6W9J	1	1221	M	ASD	16.427	17	2	19	16.427	54	75	90	82	72	16.427	85.23	79.14	36.53	42.61	2
	N6Z2H	1	1223	F	ASD	15.869	0	1	1	15.869	105	91	95	106	99	15.869	126.03	100.83	144.94	94.52	1
	N7F2X	1	1224	M	ASD	26.546	0	0	0	26.546	101	87	96	98	94	26.546	97.94	94.18	90.41	67.81	1
	N8P9B	1	1237	M	ASD	28.09	17	4	21	28	93	75	85	73	78	28.09	81.88	89	64.08	49.84	2
	P2N8L	1	1254	M	ASD	22.3	15	6	21	22	78	90	105	78	79	22.3	98.65	80.72	58.3	67.26	2
	P3W4N	1	1272	M	ASD	30.324	13	4	17	30.324	86	100	96	85	90	30.324	85.74	85.74	79.15	79.15	2
	P4T3J	1	1282	M	ASD	25.528	10	2	12	25.528	84	96	102	89	91	25.528	105.77	94.01	58.76	62.68	2
	P5P6Z	1	1292	M	ASD	25.232	20	2	22	24.805	76	71	85	78	74	24.805	64.5	56.44	36.28	56.44	2
	P6R8X	1	1309	M	ASD	25.363	20	5	25	25.363	76	78	100	93	84	25.363	70.97	43.37	19.71	39.43	2
	P7X2R	1	1323	M	ASD	16.723	7	0	7	16.723	80	86	81	100	84	16.723	101.66	89.7	77.74	71.76	2
	P9K6Q	1	1342	M	ASD	25.396	13	6	19	25	72	92	83	79	78	25.396	90.57	94.5	94.5	23.63	2
	Q2T4Z	1	1358	F	ASD	13.536	18	1	19	13.536	66	80	100	96	83	13.536	81.26	88.65	29.55	59.1	2
	Q4G7J	1	1374	F	ASD	19.45	20	5	25	19	72	83	92	70	74	19.45	92.54	66.84	30.85	30.85	2
	Q5F3A	1	1386	M	ASD	33.478	18	8	26	33	76	45	81	86	69	33.478	83.64	56.75	74.68	80.65	2
	Q6K5X	1	1400	M	ASD	22.768	8	2	10	22.768	102	80	90	84	86	22.768	101.02	114.2	105.41	114.2	1
	Q8B7E	1	1419	M	ASD	16.657	18	6	24	16	80	105	98	88	88	16.657	84.05	54.03	36.02	18.01	2
	Q8F4B	1	1422	M	ASD	26.316	11	5	16	26.316	69	93	90	80	80	26.316	87.4	72.2	34.2	38	2
	R3F4R	1	1449	M	ASD	21.717	15	6	21	21.717	69	65	84	82	71	21.717	78.28	55.26	23.02	32.23	2
	R3J3C	1	1451	M	ASD	35.483	9	3	12	35.483	81	87	90	80	81	35.483	93	84.55	67.64	64.82	2
	R6A8C	2	1484	M	ASD	34.628	12	5	17	34.628	81	89	90	91	85	34.628	77.97	69.31	72.2	51.98	2
	R6V4D	1	1495	M	ASD	33.971	11	8	19	33	74	75	85	89	77	33.971	82.42	70.65	79.48	64.76	2
	R7A6H	1	1497	M	ASD	28.78	19	5	24	28.715	66	73	85	68	69	28.715	73.13	62.69	34.83	48.76	2
	R7J2J	1	1500	M	ASD	26.251	20	7	27	26.086	66	78	85	78	73	26.086	84.34	80.5	49.84	26.83	2
	R8J9T	1	1509	M	ASD	20.041	17	7	24	20	67	80	89	86	76	20.041	89.82	84.83	24.95	49.9	2
	R9D9L	1	1517	M	ASD	35.384	16	5	21	35.154	71	83	100	84	81	35.154	59.74	39.82	48.36	36.98	2
	R9Y5Y	1	1523	M	ASD	23.392	20	8	28	23	51	80	89	78	69	23.392	42.75	38.47	17.1	17.1	2
	S2P6M	1	1531	M	ASD	19.975	14	7	21	19	94	85	100	82	84	19.975	75.09	75.09	65.08	45.06	2
	S3B5J	1	1535	M	ASD	12.846	9	6	15	12	90	95	102	84	86	12.846	101.2	77.85	77.85	77.85	2
	S3H5Y	1	1537	M	ASD	23.721	19	2	21	23.721	94	107	100	94	98	23.721	92.74	88.53	92.74	67.45	2
	S3Z4L	1	1544	M	ASD	12.682	4	4	8	12	108	100	98	116	109	12.682	78.85	102.51	63.08	102.51	1
	S4B7F	1	1545	M	ASD	15.277	8	3	11	15.277	94	80	81	96	85	15.277	91.64	91.64	58.91	65.46	2
	S6W6C	1	1579	M	ASD	25.561	13	4	17	25.561	81	78	88	84	79	25.561	78.24	78.24	86.07	27.39	2
	S7L2T	1	1584	M	ASD	28.517	12	3	15	28.287	94	85	100	91	91	28.287	81.31	74.24	84.84	91.92	2
	S7W7N	1	1591	M	ASD	12.912	6	1	7	12.912	97	86	102	100	95	12.912	108.43	108.43	100.68	108.43	1
	S8A5H	1	1594	M	ASD	39.4	19	7	26	39	57	87	108	78	73	39.4	58.38	45.69	5.08	15.23	2
	S8F7M	1	1596	F	ASD	23.556	3	1	4	23.556	71	88	81	78	76	23.556	89.15	72.17	42.45	50.94	2
	S9T5A	1	1611	M	ASD	32.327	11	7	18	32	72	92	93	90	82	32.329	74.24	71.14	83.52	52.58	2
	T2T9E	1	1619	M	ASD	24.674	16	3	19	24.444	74	93	96	80	83	24.444	106.37	81.82	28.64	36.82	2
	T3Z9V	1	1640	M	ASD	12.78	17	4	21	12	94	100	102	88	91	12.78	109.55	93.9	86.07	62.6	2
	T4P4D	1	1645	F	ASD	35.7	16	5	21	35	72	75	83	67	71	35.7	84.03	72.83	70.03	75.63	2
	T6B9Y	3	1660	M	ASD	46.029	17	6	23	45.996	52	58	72	59	58	45.996	78.27	84.79	52.18	30.44	2
	T6E4G	1	1661	M	ASD	26.48	17	8	25	26.48	56	67	85	65	65	26.48	64.2	56.65	18.88	30.21	2
	T6Z8P	1	1667	F	ASD	20.008	18	7	25	19.515	71	99	74	86	79	19.515	81.99	76.86	46.12	35.87	2
	T8R8M	1	1680	M	ASD	15.836	13	5	18	15.836	71	77	76	90	75	15.836	88.41	88.41	82.09	63.15	2
	T8U6M	2	1684	M	ASD	38.801	18	8	26	38	86	79	76	74	77	38.801	69.59	103.09	100.51	108.24	2
	T9T7R	1	1692	F	ASD	34.76	14	2	16	34.76	66	80	90	63	71	34.76	80.55	66.17	63.29	51.78	2
	T9Y7Z	1	1695	M	ASD	14.029	11	6	17	14	85	100	102	91	89	14.029	85.54	106.92	64.15	49.9	2
	U3N8U	1	1713	M	ASD	15	18	7	25	15	80	95	98	99	88	15	73.33	66.67	40	60	2
	U3V4P	1	1715	M	ASD	31.77	19	6	25	31.08	81	78	82	78	76	31.08	64.35	77.22	41.83	64.35	2
	U4L2J	1	1719	F	ASD	13.503	16	2	18	13.503	66	86	95	82	79	13.503	103.68	74.06	74.06	37.03	2
	U4Q5E	1	1722	M	ASD	29.076	14	3	17	29.076	76	87	88	70	77	29.076	79.1	99.74	68.79	41.27	2
	U7B9W	1	1748	M	ASD	14.916	15	5	20	14	92	100	100	97	95	14.916	87.15	73.75	53.63	26.82	2
	U7R7W	1	1755	F	ASD	22.8	14	6	20	22	90	100	98	78	86	22.8	92.11	78.95	96.49	57.02	2
	U8F3C	1	1760	M	ASD	29.667	9	5	14	29.667	66	73	77	76	69	29.667	70.79	77.53	50.56	60.67	2
	U8H6V	1	1761	M	ASD	33.6	11	7	18	33	70	57	93	81	69	33.6	80.36	62.5	29.76	62.5	2
	U9X6F	1	1773	M	ASD	32.953	5	6	11	32.953	81	83	88	72	78	32.953	69.8	75.87	72.83	60.69	2
	V2C2L	1	1774	M	ASD	22.111	17	8	25	22.11	71	88	100	88	84	22.111	58.79	76.88	45.23	58.79	2
	V2E6Q	1	1775	M	ASD	25.561	7	1	8	24.641	86	87	93	87	86	24.641	105.52	73.05	101.46	68.99	2
	V4H2K	1	1794	F	ASD	19.384	17	3	20	19.384	56	65	81	78	67	19.384	82.54	61.91	56.75	36.11	2
	V4R2C	1	1796	M	ASD	24.5	13	4	17	24	88	85	99	90	84	24.5	81.63	81.63	93.88	36.73	2
	V5X2T	1	1806	M	ASD	22.308	21	3	24	22.308	100	96	90	92	93	22.308	94.14	103.1	49.31	67.24	2
	V6T8E	1	1810	F	ASD	26.086	15	2	17	26.086	59	73	85	65	67	26.086	69	92	34.5	34.5	2
	V8R2T	1	1826	M	ASD	30.5	17	7	24	30	54	80	89	71	68	30.5	85.25	78.69	36.07	45.9	2
	W3J7B	1	1849	M	ASD	29.7	20	8	28	29	39	51	69	63	56	29.7	53.87	60.61	13.47	26.94	3
	W4D7S	1	1864	M	ASD	34.8	13	3	16	34	80	75	96	89	79	34.8	89.08	74.71	77.59	68.97	2
	W4J4J	1	1867	M	ASD	21.5	16	8	24	21	78	80	85	82	78	21.5	83.72	83.72	65.12	32.56	2
	W6L2R	1	1884	M	ASD	20.008	16	6	22	20	83	90	92	78	81	20.008	84.97	94.96	29.99	84.97	2
	W9B6Y	1	1909	M	ASD	26.908	19	4	23	26.875	100	83	88	80	85	26.875	74.42	85.58	63.26	96.74	2
	X2C3C	1	1922	M	ASD	23	5	5	10	23	94	83	105	86	84	23	104.35	108.7	100	65.22	1
	X3H8N	1	1934	M	ASD	32.7	15	6	21	32	57	63	85	71	65	32.7	61.16	61.16	21.41	21.41	2
	X3R9Q	1	1940	F	ASD	27.828	17	6	23	27.83	66	62	62	70	62	27.828	43.12	39.53	32.34	17.97	2
	X3S6E	3	1941	M	ASD	34.53	12	4	16	34.53	81	85	114	87	90	34.3	78.72	125.36	81.63	84.55	2
	X3X5D	1	1943	M	ASD	35.088	14	5	19	35.088	84	78	90	78	79	35.088	74.1	57	57	74.1	2
	x5m7h	2	1956	F	ASD	37.52	13	5	18	37	103	93	108	88	92	37.52	95.95	90.62	90.62	95.95	1
	X6N9L	1	1964	M	ASD	28.025	5	5	10	28.025	66	87	82	84	76	28.025	78.5	82.07	49.96	46.39	2
	X7A5P	1	1968	M	ASD	20.8	17	6	23	20	90	95	95	82	85	20.8	86.54	67.31	38.46	24.04	2
	X7T8X	1	1973	M	ASD	16.92	3	2	5	16	92	100	95	91	92	16.92	106.38	106.38	106.38	53.19	1
	Y4L7V	1	2019	F	ASD	32.4	12	2	14	32	104	103	96	95	101	32.4	114.2	111.11	114.2	101.85	1
	Y6M7S	1	2046	M	ASD	13.667	7	1	8	13.634	84	99	104	96	94	13.634	102.68	110.02	95.35	73.35	1
	Y6N3V	1	2047	M	ASD	24.542	15	5	20	24.542	76	80	93	78	78	24.542	81.49	77.42	101.87	48.9	2
	Y7Q9W	1	2059	M	ASD	33.8	17	4	21	33	54	75	89	67	66	33.8	79.88	73.96	20.71	44.38	2
	Y8R8U	2	2080	M	ASD	21.717	7	7	14	21	71	80	104	84	82	21.717	82.88	92.09	59.86	55.26	2
	Y9P4E	1	2095	F	ASD	28.4	19	6	25	28	76	75	101	92	78	28.4	77.46	59.86	66.9	80.99	2
	Z3B7S	1	2115	M	ASD	23.261	10	5	15	23.261	87	99	81	100	90	23.261	85.98	77.38	103.18	85.98	2
	Z3C4T	1	2116	F	ASD	26.875	12	2	14	25.528	84	85	102	89	88	25.528	70.51	74.43	62.68	58.76	2
	Z3M3U	1	2123	F	ASD	13	12	3	15	13	90	100	95	88	89	13	76.92	100	69.23	53.85	2
	z3u7v	1	2126	M	ASD	24.7	19	7	26	24	39	51	69	61	55	24.7	93.12	76.92	16.19	48.58	3
	Z3W7W	1	2127	M	ASD	28.287	13	2	15	28.057	79	78	85	84	78	28.057	74.85	74.85	60.59	53.46	2
	Z5T7E	1	2146	F	ASD	19.3	16	8	24	19	80	85	92	86	81	19.3	93.26	88.08	103.63	88.08	2
	Z7Q6B	1	2168	M	ASD	21.257	9	7	16	21.257	64	71	81	78	70	21.257	108.2	94.09	47.04	56.45	2
	Z8Y4X	1	2180	M	ASD	34.5	5	6	11	34.5	83	80	89	94	83	34.5	78.26	84.06	78.26	66.67	2
	A2A4U	2	1	M	TD	35.581	2	2	4	35	117	80	99	120	106	35.581	87.13	129.28	95.56	92.75	1
	A2V4M	1	38	F	TD	24.444	2	1	3	24	88	108	93	92	94	24.444	106.37	118.64	110.46	94.09	1
	A4C7R	1	97	F	TD	20.928	1	0	1	20.928	100	109	104	104	105	20.928	105.12	90.79	143.35	86.01	1
	A4J5M	1	104	M	TD	15.934	6	1	7	15.934	95	101	97	110	100	15.671	102.1	89.34	95.72	89.34	1
	A4Q6Z	2	121	M	TD	26.053	5	0	5	26	113	113	96	111	110	26.053	107.47	111.31	126.66	107.47	1
	A8U5W	1	252	M	TD	17.807	3	1	4	17	99	105	105	99	101	17.807	117.93	112.32	101.08	84.24	1
	B2R8W	1	296	F	TD	31.244	2	0	2	31.244	107	93	105	98	101	31.244	108.82	105.62	86.42	99.22	1
	B3H6L	2	304	M	TD	28.057	1	0	1	28.057	101	87	100	98	95	28.057	117.62	117.62	99.8	103.36	1
	B6M9W	1	340	M	TD	21.651	6	1	7	21.651	97	93	104	92	95	21.651	96.99	92.37	115.47	83.14	1
	B6Q2V	1	344	M	TD	33.314	3	2	5	33	101	95	100	91	96	33.314	81.05	93.05	81.05	99.06	1
	B7W9K	1	356	M	TD	18.497	2	2	4	18	99	105	108	101	102	18.497	113.53	97.31	102.72	91.91	1
	B9S2Z	1	385	F	TD	21.651	0	3	3	21	84	111	111	102	102	21.651	101.61	106.23	115.47	83.14	1
	B9Y2E	2	391	M	TD	26.119	5	0	5	26	100	111	90	109	103	26.119	103.37	141.66	126.34	118.69	1
	C4J5F	1	421	F	TD	26.086	2	0	2	26.086	113	107	96	114	109	26.086	92	130.34	126.5	107.34	1
	C5D9N	2	429	M	TD	30.916	2	0	2	30.916	150	117	108	120	128	30.916	90.57	148.79	119.68	113.21	1
	C5T3W	3	440	M	TD	36.37	3	0	3	36.37	85	94	100	92	91	36.37	76.99	112.73	98.98	107.23	2
	C9Y3L	1	482	M	TD	14.554	3	1	4	14	105	80	102	100	96	14.554	116.81	116.81	89.32	116.81	1
	D4R6W	1	507	M	TD	19.811	10	1	11	19.778	97	91	104	100	97	19.778	106.18	80.9	85.95	75.84	1
	D8D9B	1	541	M	TD	16.164	3	1	4	16.164	84	86	78	102	85	16.164	92.8	111.36	86.61	80.43	2
	D9H5N	3	552	M	TD	26.415	4	0	4	26.382	97	89	96	93	92	25.955	104.03	111.73	107.88	84.76	1
	E5E5K	1	598	M	TD	19.68	1	0	1	19.68	100	111	102	104	105	19.68	91.46	96.54	116.87	86.38	1
	E6W4W	3	621	F	TD	37.06	1	1	2	37.06	123	97	114	101	110	37.06	118.73	116.03	105.23	113.33	1
	E7A4M	1	626	M	TD	21.914	2	1	3	21	108	95	98	110	104	21.914	104.96	109.52	123.21	109.52	1
	E8V9G	3	646	M	TD	36.304	3	0	3	36.304	87	95	94	100	92	36.304	85.39	85.39	99.16	101.92	1
	E9L7B	1	652	F	TD	15.639	3	0	3	15.639	105	111	100	110	108	15.639	102.31	95.91	83.13	108.7	1
	F3Q9B	1	678	M	TD	27.828	6	1	7	27.828	97	95	79	100	91	27.828	79.06	89.84	111.4	100.62	1
	F4Z9B	2	685	M	TD	24.181	8	3	11	24	100	98	96	95	97	24.181	107.52	86.85	111.66	95.12	1
	F8G9C	1	710	F	TD	19.22	0	0	0	19.22	102	99	95	108	101	19.22	104.06	104.06	130.07	93.65	1
	F9Y8C	1	721	F	TD	15.704	2	0	2	15.704	128	113	106	108	117	15.704	114.62	165.56	178.3	127.36	1
	G5Z3Y	1	743	F	TD	35.384	2	1	3	35.384	100	100	108	103	103	35.384	96.09	130	110.22	130	1
	G9K7M	2	783	M	TD	46.916	2	0	2	46.916	104	107	100	101	103	46.916	121.49	115.1	89.52	83.13	1
	H2B6L	1	789	F	TD	18.924	2	0	2	18.924	102	109	106	113	109	18.924	105.69	100.4	132.11	105.69	1
	H2M7C	1	797	F	TD	40.411	1	1	2	40.411	78	83	75	100	81	40.411	89.08	101.46	84.14	86.61	2
	H3T4N	2	811	M	TD	48.493	2	0	2	48.493	116	100	84	94	98	48.493	105.17	111.36	121.67	94.86	1
	H4C7F	2	815	M	TD	23.064	4	0	4	23	97	109	84	102	97	23.064	95.39	104.06	108.39	117.07	1
	H5X6N	2	828	M	TD	39.721	1	0	1	39	106	100	91	110	102	39.721	93.15	103.22	103.22	100.7	1
	H9Y9S	1	861	F	TD	16.164	1	0	1	16.164	91	99	101	106	98	15.704	108.25	108.25	95.52	108.25	1
	J2Z3P	1	876	M	TD	27.368	0	0	0	27.138	103	100	108	107	105	27.138	99.49	99.49	110.55	128.97	1
	J6R4M	2	918	M	TD	34.99	3	0	3	34.99	103	105	96	114	105	34.99	85.74	111.46	97.17	102.89	1
	J7F8X	1	925	M	TD	23.819	3	0	3	23.754	117	100	100	100	105	23.754	113.67	122.08	130.5	134.71	1
	K3T2X	3	961	M	TD	36.501	4	0	4	36	103	95	105	101	100	36.501	109.59	156.16	115.07	123.28	1
	K4B3Z	1	966	F	TD	13.799	3	0	3	13.799	111	119	102	111	115	13.142	121.75	114.14	98.92	106.53	1
	K5E4U	1	978	F	TD	15.474	5	2	7	15	99	100	100	99	99	15.474	116.32	122.79	64.62	103.4	1
	K5G7C	1	979	F	TD	13.109	9	1	10	13.076	97	86	76	94	86	13.076	107.07	107.07	76.48	99.42	2
	K7L7T	1	996	F	TD	35.581	4	0	4	35.581	94	100	84	100	93	35.581	109.61	115.23	109.61	103.99	1
	K7M2M	3	997	M	TD	40.608	0	2	2	40	97	101	100	106	101	40.608	98.5	98.5	100.97	113.28	1
	L5Y9Q	2	1060	M	TD	38.078	0	0	0	38.078	112	101	94	120	108	38.078	81.41	89.29	94.54	102.42	1
	L9Z8R	3	1099	F	TD	24.312	1	0	1	24.049	84	100	100	93	93	24.049	83.16	120.59	91.48	87.32	1
	M3M9W	1	1114	M	TD	14.39	5	3	8	14	90	85	105	86	84	14.39	138.99	145.93	62.54	83.39	1
	M3P3Y	2	1115	F	TD	34.7	7	0	7	34	108	122	104	105	114	34.7	97.98	115.27	106.63	103.75	1
	M5Q8W	1	1136	F	TD	12.747	6	0	6	12.747	90	91	95	113	96	12.747	109.83	117.67	101.98	78.45	1
	M6U3M	1	1151	F	TD	18.464	2	0	2	18.464	97	107	104	102	103	18.464	92.07	92.07	81.24	92.07	1
	N2D5K	3	1181	F	TD	41.856	1	1	2	41.856	87	95	84	95	88	41.856	86.01	97.95	86.01	95.57	1
	N2V6E	3	1185	M	TD	33.708	3	1	4	33.511	107	98	108	109	106	33.511	98.48	110.41	107.43	116.38	1
	N3S5A	2	1193	M	TD	34.8	3	2	5	34	117	92	93	105	105	34.8	94.83	149.43	106.32	114.94	1
	N6W3K	1	1220	F	TD	35.943	3	0	3	35.745	89	95	93	89	89	35.745	86.73	92.32	95.12	97.92	1
	N7Z2J	3	1234	M	TD	29.339	2	0	2	29.339	113	95	96	105	102	29.339	115.89	126.11	115.89	112.48	1
	N8T4C	1	1239	M	TD	14.259	7	0	7	13.832	94	83	84	102	88	13.832	65.07	93.98	72.3	93.98	2
	P3U9Z	1	1271	F	TD	28.977	2	0	2	28.977	110	109	111	109	112	28.977	113.88	113.88	124.24	110.43	1
	P5J3L	3	1287	F	TD	29.503	2	0	2	29.273	107	115	105	112	112	29.273	102.48	126.4	133.23	126.4	1
	P6C6P	3	1299	M	TD	31.836	0	0	0	31.737	110	123	117	109	118	31.737	122.88	163.85	107.13	110.28	1
	P6M7X	1	1304	F	TD	14.489	1	0	1	14.489	100	93	95	110	99	14.489	96.63	96.63	96.63	89.72	1
	P7X5K	1	1324	M	TD	12.386	3	0	3	12.386	102	91	108	108	102	12.386	137.25	129.18	113.03	80.74	1
	P8G8P	1	1329	M	TD	18.398	5	0	5	18.398	97	113	106	100	105	17.248	104.36	92.76	81.17	92.76	1
	Q2U5F	1	1359	M	TD	19.384	3	0	3	19	98	110	102	101	103	19.384	108.34	87.7	82.54	87.7	1
	Q3S3W	3	1369	M	TD	35.548	3	1	4	35.548	119	105	111	109	113	35.548	87.21	115.34	115.34	120.96	1
	Q6N2N	2	1402	M	TD	38.3	2	0	2	38	140	135	138	137	140	38.3	86.16	96.61	88.77	86.16	1
	Q7D9Y	1	1407	M	TD	12.879	2	0	2	12.419	102	91	100	106	99	12.419	128.83	104.68	88.57	96.63	1
	Q8B8P	1	1420	F	TD	13.437	2	0	2	13.437	126	125	105	119	125	13.109	114.43	106.8	99.17	91.54	1
	R5Y5H	2	1483	F	TD	27.039	1	0	1	26.579	119	111	108	111	115	26.579	112.87	135.45	135.45	135.45	1
	R7J6M	1	1501	M	TD	14.029	7	0	7	13.7	100	86	76	86	84	13.7	94.89	87.59	43.8	87.59	2
	S2W7H	2	1532	M	TD	33.708	4	1	5	33	104	98	89	99	100	33.708	89	97.9	74.17	103.83	1
	S4Z8D	3	1555	F	TD	36.501	3	2	5	36	103	110	111	101	105	36.501	120.54	131.5	112.33	101.37	1
	S6G4L	1	1571	M	TD	13.963	9	0	9	13.733	87	86	90	98	88	13.733	87.38	50.97	65.54	87.38	2
	S6W7Y	2	1580	F	TD	34.103	5	0	5	34.103	119	105	93	102	105	34.103	123.16	140.75	108.49	117.29	1
	T3E8T	2	1623	M	TD	19.811	2	0	2	19.581	94	86	95	104	93	19.581	122.57	153.21	127.67	76.6	1
	T3U6G	1	1636	F	TD	28.485	5	0	5	28.485	101	93	88	102	95	28.485	91.28	143.94	94.79	94.79	1
	T3X2L	2	1637	F	TD	34.53	3	1	4	34.563	116	98	90	118	106	34.53	89.78	104.26	104.26	104.26	1
	T7E9J	1	1670	F	TD	35.975	5	0	5	35.975	107	104	102	103	105	35.975	116.75	113.97	116.75	111.19	1
	U3K8Y	2	1711	F	TD	33.216	4	2	6	33	102	98	101	92	96	33.216	93.33	111.39	99.35	129.46	1
	U4V8T	1	1723	F	TD	38.177	2	0	2	37.848	93	95	88	110	95	37.848	95.12	81.91	97.76	81.91	1
	U5J6A	1	1728	M	TD	39.425	5	0	5	39.425	102	105	111	100	105	39.425	111.6	126.82	93.85	98.92	1
	U8Z7D	1	1767	M	TD	22.998	1	1	2	22.998	105	99	100	96	100	22.998	95.66	117.4	108.71	104.36	1
	U9K9E	1	1769	F	TD	15.803	4	1	5	15.803	97	109	104	110	106	15.803	107.57	94.92	94.92	94.92	1
	V2P6P	2	1782	M	TD	26.612	3	0	3	26.612	103	84	94	101	93	26.612	101.46	108.97	116.49	101.46	1
	V7Y3Z	3	1821	M	TD	25.199	5	0	5	25.002	119	96	93	109	105	25.002	107.99	143.99	135.99	139.99	1
	V8Y2R	1	1828	F	TD	12.912	1	1	2	12.846	117	123	110	125	125	12.846	140.12	132.34	85.63	116.77	1
	V9S5H	2	1834	M	TD	44.222	0	2	2	44.222	83	89	91	95	87	44.222	90.45	135.68	88.19	88.19	1
	W2N8Y	2	1839	F	TD	29.339	1	1	2	28.879	107	127	114	123	121	28.879	114.27	148.9	114.27	124.66	1
	W2W3D	1	1843	M	TD	13.897	4	0	4	13.897	100	109	102	113	107	13.897	86.35	100.74	122.33	86.35	1
	W3L6E	2	1851	F	TD	34.037	4	1	5	34.037	107	100	105	89	100	34.037	105.77	99.89	108.71	123.4	1
	W5X4L	1	1879	M	TD	29.963	1	1	2	29.963	100	85	88	93	89	29.963	93.45	113.47	100.12	93.45	1
	W9B8H	1	1910	M	TD	14.259	7	1	8	13.799	100	93	108	110	103	13.799	108.7	123.2	94.21	86.96	1
	X3P3Q	3	1937	M	TD	26.875	0	0	0	26.776	122	109	96	112	112	26.645	97.58	150.12	116.34	161.38	1
	X5D6F	2	1950	M	TD	27.729	1	0	1	27.729	107	123	108	127	120	27.729	97.37	111.8	119.01	104.58	1
	X7U5A	2	1974	F	TD	20.764	0	0	0	20.731	94	99	100	100	97	20.534	97.4	97.4	116.88	82.79	1
	X8G5T	2	1982	M	TD	23.064	0	0	0	22.965	102	100	102	102	101	22.965	113.22	126.28	134.99	100.15	1
	X8T6R	1	1984	M	TD	16.756	3	0	3	16.756	100	99	104	106	102	16.756	119.36	107.42	77.58	89.52	1
	Y2W7Y	1	2010	M	TD	16.361	2	2	4	15.507	97	108	114	108	109	15.737	101.67	95.32	101.67	63.54	1
	Y3D6A	1	2012	M	TD	18.76	3	0	3	18.76	100	121	104	102	108	18.76	95.95	85.29	85.29	79.96	1
	Y8H5K	1	2071	M	TD	12.813	5	0	5	12.813	80	88	95	90	86	12.813	101.46	117.07	101.46	109.26	2
	Y8Q8N	1	2078	F	TD	14.226	1	0	1	14.226	97	86	95	106	95	14.226	98.41	105.44	91.38	91.38	1
	Y9A2U	1	2086	F	TD	15.934	3	0	3	15.934	95	109	95	110	102	15.671	95.72	102.1	108.48	95.72	1
	Y9P8U	3	2096	F	TD	38.439	1	0	1	37.979	89	107	97	106	99	37.979	110.59	118.49	97.42	94.79	1
	Z2N9Y	2	2109	F	TD	18.99	4	0	4	18.99	100	96	102	104	100	18.99	105.32	94.79	78.99	110.58	1
	Z2Z9Y	1	2114	F	TD	15.474	1	0	1	15.474	105	119	108	110	113	15.474	129.25	122.79	109.86	109.86	1
	Z3F2G	2	2120	F	TD	21.618	1	0	1	21.585	113	113	111	121	117	21.585	97.29	143.62	129.72	101.92	1
	Z3S5Y	1	2124	M	TD	16.131	7	0	7	16.131	87	93	84	94	87	16.131	99.19	105.39	99.19	105.39	2
	Z5A9J	1	2141	F	TD	20.074	7	1	8	20.074	105	109	90	104	102	20.074	89.67	114.58	134.5	84.69	1
	Z6A9K	4	2151	M	TD	33.971	7	1	8	33.971	122	98	111	140	121	33.971	88.31	97.14	88.31	114.8	1
	Z6M8Y	2	2153	F	TD	31.606	2	0	2	31.606	103	120	102	122	114	31.606	107.57	117.07	104.41	104.41	1
	Z9M8Q	1	2185	M	TD	19.745	0	0	0	19.745	102	113	113	110	111	19.745	157	126.61	136.74	106.36	1
