# Supplementary material for: Large-scale examination of early-age sex differences in neurotypical toddlers and those with autism spectrum disorder or other developmental conditions
Source: Nat Hum Behav. 2025 May 26;9(8):1697–709. doi: 10.1038/s41562-025-02132-6 (PMC12367553; doi:10.1038/s41562-025-02132-6)
Supplement: Supplementary file 8 — For panel a-c, Statistical Source Data and for panel d, raw data csv files. [file 41562_2025_2132_MOESM8_ESM.xlsx]

## Sheet: a
Accuracy
0.884328
0.925094
0.902622
0.917603
0.932836
0.936567
0.917603
0.88015
0.914179
0.917603
0.910448
0.925373
0.909774
0.88764
0.940299
0.876404
0.940299
0.947566
0.902985
0.891386
0.913858
0.917603
0.91791
0.914179
0.895131
0.899254
0.929104
0.925373
0.895131
0.909774
0.932584
0.902985
0.902622
0.925094
0.895522
0.890977
0.936567
0.925373
0.88764
0.929104
0.906716
0.925094
0.898496
0.895522
0.91791
0.921348
0.902985
0.913858
0.929104
0.895131

## Sheet: b
Random % removals
0.05	0.1	0.2	0.3	0.4	0.5
0.830703	0.844169	0.871131	0.720319	0.851187	0.62499
0.89291	0.884495	0.837404	0.825848	0.815509	0.668439
0.90883	0.895917	0.827067	0.81289	0.845546	0.76253
0.880132	0.849047	0.865905	0.835227	0.844379	0.735644
0.927499	0.861984	0.906484	0.76627	0.81877	0.871285
0.875929	0.90278	0.790226	0.785729	0.853696	0.807455
0.904218	0.878172	0.825131	0.779448	0.810195	0.711753
0.916548	0.885289	0.807998	0.850491	0.757556	0.77422
0.907968	0.872799	0.836423	0.859299	0.738388	0.746777
0.924532	0.863301	0.87351	0.777613	0.790622	0.801972
0.922357	0.906383	0.798173	0.835104	0.82311	0.787628
0.903927	0.900007	0.818367	0.807192	0.822865	0.852224
0.937699	0.907519	0.827246	0.803066	0.789174	0.798196
0.899883	0.879848	0.875307	0.838331	0.797927	0.806772
0.924132	0.899903	0.809884	0.793162	0.80546	0.813183
0.90346	0.896269	0.874584	0.839321	0.811491	0.778657
0.889184	0.914608	0.871806	0.863839	0.820004	0.793176
0.915662	0.876098	0.857046	0.81337	0.777653	0.7595
0.921661	0.908306	0.779806	0.765187	0.795494	0.800324
0.907023	0.847001	0.872204	0.88718	0.722517	0.805466
0.923165	0.882157	0.845529	0.777929	0.796806	0.762889
0.943853	0.772032	0.787497	0.832055	0.820376	0.753092
0.914158	0.878369	0.835792	0.824508	0.843957	0.629471
0.932643	0.838016	0.854674	0.78945	0.792	0.764911
0.890958	0.869901	0.845212	0.82187	0.823323	0.753234
0.901336	0.900186	0.848977	0.83295	0.679321	0.759647
0.910105	0.913992	0.867482	0.745041	0.791486	0.651004
0.913859	0.883624	0.84603	0.804174	0.676602	0.774248
0.930327	0.892245	0.84564	0.796693	0.818536	0.81184
0.944683	0.807914	0.86379	0.801781	0.811475	0.746333
0.958586	0.909298	0.830308	0.719186	0.799692	0.686452
0.903814	0.866035	0.889027	0.792951	0.667127	0.818009
0.872608	0.873575	0.859118	0.796625	0.712682	0.638889
0.878585	0.856354	0.880638	0.827469	0.805387	0.771646
0.9159	0.893307	0.853834	0.850764	0.838618	0.647486
0.867874	0.868476	0.756373	0.873718	0.800197	0.801852
0.882019	0.8735	0.855895	0.799158	0.851695	0.766155
0.87578	0.884541	0.843194	0.826758	0.731375	0.739552
0.922118	0.905868	0.813252	0.803718	0.693797	0.814507
0.885924	0.92283	0.812588	0.818053	0.780066	0.654008
0.926724	0.932725	0.852897	0.861996	0.773265	0.754344
0.878017	0.864276	0.864479	0.859418	0.848115	0.841981
0.874707	0.873199	0.877318	0.82947	0.837184	0.698752
0.871765	0.853241	0.892735	0.834447	0.804409	0.723969
0.899856	0.836771	0.848196	0.814307	0.82165	0.784355
0.9288	0.861234	0.832292	0.82101	0.828369	0.738205
0.918614	0.891069	0.852963	0.848495	0.775539	0.815565
0.922604	0.859732	0.806232	0.843852	0.795021	0.72271
0.938597	0.919886	0.829177	0.858463	0.712613	0.825645
0.915455	0.894174	0.777677	0.855089	0.715417	0.640815
0.899474	0.896171	0.869813	0.839843	0.742871	0.749857
0.902641	0.910905	0.850548	0.803903	0.706396	0.778476
0.836451	0.908655	0.871843	0.863479	0.81316	0.780111
0.905988	0.884723	0.841451	0.836717	0.705459	0.779083
0.922382	0.898569	0.868656	0.858303	0.78032	0.805584
0.930784	0.85889	0.80418	0.833386	0.842496	0.756087
0.915413	0.912045	0.842957	0.825732	0.794882	0.609092
0.925179	0.859224	0.799746	0.856878	0.809843	0.776929
0.927479	0.886155	0.868555	0.804999	0.82288	0.599607
0.93755	0.89934	0.870457	0.804781	0.772151	0.651051
0.935915	0.902722	0.832835	0.782619	0.788433	0.732315
0.932442	0.828926	0.865773	0.826125	0.783538	0.770779
0.912249	0.896111	0.860103	0.735466	0.787825	0.643299
0.82864	0.872626	0.89207	0.756752	0.831407	0.82898
0.903785	0.906517	0.840509	0.841856	0.761901	0.707176
0.941338	0.790314	0.853443	0.709286	0.699323	0.766059
0.926592	0.871817	0.86946	0.771933	0.736448	0.80638
0.92048	0.909458	0.875781	0.852985	0.631965	0.764171
0.917979	0.864409	0.862279	0.830711	0.810685	0.750979
0.893428	0.926289	0.810964	0.809367	0.753965	0.783835
0.905757	0.872033	0.904009	0.821078	0.788753	0.735645
0.911927	0.900996	0.85384	0.709524	0.791599	0.712853
0.92129	0.850356	0.813592	0.864273	0.824308	0.768867
0.92966	0.911952	0.849987	0.805101	0.652806	0.678581
0.87651	0.920387	0.852173	0.807005	0.826323	0.82914
0.894024	0.871447	0.854193	0.829277	0.78403	0.69823
0.922885	0.894586	0.862112	0.794291	0.760879	0.786019
0.94587	0.83765	0.870095	0.785184	0.849066	0.777443
0.926572	0.899406	0.866928	0.811929	0.831661	0.738441
0.914674	0.858569	0.893619	0.796025	0.828926	0.76109
0.91331	0.910285	0.799827	0.849032	0.840814	0.834833
0.93523	0.879831	0.82863	0.802968	0.770435	0.752766
0.891187	0.87705	0.819529	0.786789	0.787511	0.755451
0.905966	0.838916	0.830078	0.751502	0.720763	0.750824
0.916736	0.896219	0.869341	0.844216	0.798446	0.796254
0.94598	0.928551	0.87932	0.683739	0.835131	0.835568
0.923204	0.859906	0.837989	0.832065	0.815397	0.642502
0.903973	0.927943	0.826522	0.859572	0.800105	0.753091
0.908321	0.903955	0.868044	0.866316	0.728854	0.738899
0.882976	0.87002	0.772973	0.853917	0.82998	0.828459
0.904772	0.908112	0.864536	0.834164	0.711149	0.698409
0.776907	0.919833	0.840301	0.850306	0.829056	0.743915
0.914034	0.886006	0.852248	0.817379	0.824722	0.802566
0.941347	0.88812	0.800843	0.838929	0.856251	0.657975
0.95569	0.90166	0.851892	0.806891	0.789762	0.785244
0.889282	0.909917	0.866985	0.857051	0.810288	0.736131
0.921515	0.81008	0.789065	0.848691	0.761441	0.780442
0.928779	0.902255	0.863441	0.833721	0.711586	0.756061
0.865472	0.898334	0.801114	0.785374	0.817461	0.664347
0.912035	0.892562	0.841992	0.621166	0.678401	0.813225

## Sheet: c
silhouette
Train: 0.46
cluster	size	ave.sil.width
1	515	0.69
2	680	0.23
3	142	0.75
silhouette
Test: 0.4
cluster	size	ave.sil.width
1	122	0.69
2	203	0.21
3	11	0.88
