# Supplementary material for: Large-scale examination of early-age sex differences in neurotypical toddlers and those with autism spectrum disorder or other developmental conditions
Source: Nat Hum Behav. 2025 May 26;9(8):1697–709. doi: 10.1038/s41562-025-02132-6 (PMC12367553; doi:10.1038/s41562-025-02132-6)
Supplement: Supplementary file 9 — Raw data csv files. [file 41562_2025_2132_MOESM9_ESM.xlsx]

## Sheet: ADOS-long
sid	id	gender	diag	time	age	coso	rr	tot
A2A4U	1	M	TD	1	23.655	1	1	2
A2A4U	1	M	TD	2	35.581	2	2	4
A2A8L	2	M	ASD	1	30.7	14	8	22
A2B2G	3	M	ASD	1	18.9	20	6	26
A2C4V	4	M	ASD	1	33.8	20	8	28
A2C5T	5	M	ASD	1	26.5	15	6	21
A2C6R	6	M	ASD	1	27.433	5	5	10
A2C6R	6	M	ASD	2	35.154	18	7	25
A2C9K	7	M	TD	1	16.099	7	1	8
A2C9K	7	M	TD	2	25.068	2	0	2
A2C9K	7	M	TD	3	36.041	2	0	2
A2F6A	8	M	ASD	1	19.7	18	6	24
A2F7K	9	M	ASD	1	23.2	17	7	24
A2F7W	10	M	ASD	1	41.166	12	3	15
A2G2D	11	F	ASD	1	17.051	9	2	11
A2G7E	12	F	ASD	1	38.8	11	5	16
A2H2K	13	M	ASD	1	26.8	15	4	19
A2H7X	14	M	ASD	1	22.899	10	3	13
A2J3C	15	F	TD	1	17.61	2	0	2
A2J4Y	16	M	ASD	1	46.6	15	8	23
A2J5K	17	M	ASD	1	22.4	20	8	28
A2J7S	18	M	ASD	1	23.918	12	7	19
A2J7S	18	M	ASD	2	33.807	18	5	23
A2K5R	19	M	ASD	1	33.807	19	8	27
A2L3D	20	M	TD	1	39.556	4	1	5
A2L3Q	21	M	ASD	1	27.9	20	8	28
A2L7T	22	M	ASD	1	30	16	6	22
A2M3K	23	F	ASD	1	42.4	8	6	14
A2M7B	24	F	ASD	1	22.505	19	8	27
A2N2G	25	M	ASD	1	29.536	20	8	28
A2N9Q	26	M	ASD	1	29.8	18	8	26
A2P2N	27	M	ASD	1	21.158	20	8	28
A2P2Z	28	F	ASD	1	30.62	7	6	13
A2Q5N	29	F	TD	1	22.1	3	0	3
A2Q6L	30	M	TD	1	15.737	1	0	1
A2R2C	31	F	ASD	1	32.526	19	6	25
A2R5U	32	M	ASD	1	20.2	11	7	18
A2R6F	33	M	ASD	1	19.3	11	8	19
A2R7Q	34	F	TD	1	12.222	3	2	5
A2R7Q	34	F	TD	2	24.214	5	0	5
A2R7Q	34	F	TD	3	36.402	3	1	4
A2T2D	35	M	ASD	1	22.9	20	8	28
A2T9Y	36	F	ASD	1	33.5	18	6	24
A2U6B	37	M	TD	1	13.7	11	5	16
A2U6B	37	M	TD	2	20.501	0	1	1
A2U6B	37	M	TD	3	28.715	2	0	2
A2U6B	37	M	TD	4	40.411	1	0	1
A2V4M	38	F	TD	1	24.444	2	1	3
A2W5E	39	M	TD	1	16.69	3	0	3
A2W5E	39	M	TD	2	33.084	3	2	5
A2Y4H	40	M	ASD	1	35.483	10	3	13
A2Y7Z	41	M	ASD	1	22.2	19	6	25
A2Y8L	42	M	ASD	1	39.392	12	5	17
A2Z2G	43	F	ASD	1	25.1	19	6	25
A2Z3E	44	M	ASD	1	30.587	16	4	20
A2Z5Y	45	F	ASD	1	33.708	12	5	17
A2Z6W	46	M	ASD	1	17.643	18	7	25
A2Z7H	47	M	ASD	1	15.29	20	7	27
A2Z7H	47	M	ASD	2	34.595	20	8	28
A3B4Q	48	F	ASD	1	13.5	19	6	25
A3B4Q	48	F	ASD	2	19.515	20	6	26
A3B5Z	49	M	TD	1	25.6	4	0	4
A3C7D	50	M	ASD	1	23.425	17	6	23
A3D2V	51	M	ASD	1	19.088	9	4	13
A3E9M	52	M	ASD	1	33.084	20	8	28
A3F6Z	53	F	ASD	1	26.743	15	6	21
A3G2R	54	M	ASD	1	21.979	12	3	15
A3G6H	55	M	ASD	1	28.419	19	8	27
A3G6H	55	M	ASD	2	33.511	17	4	21
A3G6U	56	M	ASD	1	36.731	16	6	22
A3H4G	57	M	ASD	1	31.409	7	6	13
A3H5E	58	M	ASD	1	30.193	14	8	22
A3J4N	59	M	ASD	1	24.181	17	8	25
A3J7T	60	M	ASD	1	30.554	20	6	26
A3J9C	61	M	TD	1	14.062	2	0	2
A3J9P	62	M	ASD	1	16.887	16	8	24
A3K2Y	63	F	ASD	1	28.386	19	8	27
A3L3R	64	M	ASD	1	31	10	6	16
A3L5A	65	M	ASD	1	14.587	18	3	21
A3L5A	65	M	ASD	2	23.359	18	5	23
A3L5M	66	M	ASD	1	36.172	9	7	16
a3n3s	67	M	ASD	1	19.055	7	6	13
A3N4D	68	M	ASD	1	24.575	14	5	19
A3N9R	69	F	TD	1	21.06	0	0	0
A3N9R	69	F	TD	2	39.458	1	0	1
A3P4W	70	M	ASD	1	20.632	15	8	23
A3P4W	70	M	ASD	2	29.405	14	6	20
A3P4W	70	M	ASD	3	36.534	12	8	20
A3P6S	71	M	ASD	1	24.674	14	4	18
A3Q9F	72	M	ASD	1	25.791	18	8	26
A3R2Q	73	M	ASD	1	23.951	19	6	25
A3R6G	74	M	ASD	1	14.029	14	4	18
A3R6G	74	M	ASD	2	20.172	3	7	10
A3R6G	74	M	ASD	3	33.511	14	6	20
A3S3U	75	M	ASD	1	28.09	20	6	26
A3S9G	76	M	ASD	1	34.398	8	3	11
A3S9T	77	M	ASD	1	37.06	20	8	28
A3T2R	78	M	ASD	1	26.71	17	8	25
A3W6D	82	M	ASD	1	14.554	7	2	9
A3W6D	82	M	ASD	2	23.064	7	7	14
A3W6D	82	M	ASD	3	29.01	15	5	20
A3W6D	82	M	ASD	4	36.205	15	4	19
A3X3E	83	M	ASD	1	26.743	19	7	26
A3Y2Z	85	F	TD	1	41.725	5	0	5
A3Y6E	86	M	TD	1	18.464	1	0	1
A3Y8A	87	M	ASD	1	24.575	18	2	20
A3Z2U	88	M	ASD	1	24.575	15	3	18
A3Z7V	89	F	ASD	1	24.049	21	4	25
A3Z8T	90	M	ASD	1	37.947	11	7	18
A3Z9E	91	F	ASD	1	42.776	8	8	16
A4A9X	92	M	ASD	1	28.813	19	8	27
A4B4E	93	M	ASD	1	33.511	15	3	18
A4B6Y	94	M	ASD	1	34.464	10	6	16
A4C4L	95	F	ASD	1	34.201	19	6	25
A4C4X	96	M	ASD	1	24.641	16	6	22
A4C7R	97	F	TD	1	20.928	1	0	1
A4D2W	98	M	TD	1	13.536	12	5	17
A4D2W	98	M	TD	2	22.275	4	0	4
A4D9G	99	M	ASD	1	38.998	17	2	19
A4E3P	100	M	ASD	1	43.762	12	5	17
A4F2L	101	F	ASD	1	25.002	1	5	6
A4F2L	101	F	ASD	2	34.201	9	5	14
A4G7T	102	M	ASD	1	21.815	2	4	6
A4G7T	102	M	ASD	2	33.741	4	5	9
A4H7B	103	M	ASD	1	36.895	11	8	19
A4J5M	104	M	TD	1	15.934	6	1	7
A4J7U	105	F	ASD	1	42.809	15	7	22
A4K2B	106	M	ASD	1	17.478	15	7	22
A4K2N	107	M	ASD	1	18.6	15	6	21
A4k8y	108	M	ASD	1	24.312	17	2	19
A4l2h	109	F	ASD	1	36.632	20	4	24
A4L6X	110	M	ASD	1	18.858	15	4	19
A4M3Y	111	F	ASD	1	18.267	18	5	23
A4M5H	112	M	ASD	1	34.661	11	6	17
A4M6F	113	M	ASD	1	37.52	13	7	20
A4M9X	114	M	ASD	1	42.809	12	5	17
A4N2V	115	M	ASD	1	38.735	17	3	20
A4N4R	116	M	ASD	1	36.534	18	6	24
A4N7W	117	M	ASD	1	29.339	20	6	26
A4P6G	118	M	ASD	1	41.101	18	6	24
A4Q2K	119	F	ASD	1	21.815	10	4	14
a4q5d	120	F	ASD	1	43.17	17	8	25
A4Q6Z	121	M	TD	1	16.854	2	1	3
A4Q6Z	121	M	TD	2	26.053	5	0	5
A4Q8J	122	M	ASD	1	24.641	8	8	16
A4Q8J	122	M	ASD	2	33.61	6	2	8
A4S2L	123	M	ASD	1	38.899	7	4	11
A4S2X	124	M	ASD	1	32.394	14	7	21
A4S4G	125	M	ASD	1	38.505	19	8	27
A4S6P	126	M	ASD	1	26.94	19	1	20
A4S6P	126	M	ASD	2	45.043	19	6	25
A4S8W	127	M	ASD	1	16.986	16	7	23
A4S8W	127	M	ASD	2	30.094	21	6	27
A4U4H	129	F	TD	1	12.255	3	0	3
a4v3r	130	M	ASD	1	36.83	15	6	21
A4V5M	131	F	ASD	1	32.526	15	6	21
A4X6L	132	F	TD	1	15.671	5	0	5
A4X8G	133	M	ASD	1	28.517	15	4	19
A4Y2P	134	M	ASD	1	32.23	16	8	24
A4Y3Y	135	M	ASD	1	43.663	8	4	12
A4Y5U	136	M	ASD	1	26.152	15	7	22
A5A3Z	137	M	ASD	1	32.329	20	8	28
A5A6T	138	M	ASD	1	26.579	20	5	25
A5B2K	139	M	ASD	1	31.113	7	6	13
A5D4T	140	F	TD	1	13.273	2	0	2
A5D9H	141	M	ASD	1	23.8	19	4	23
A5D9H	141	M	ASD	2	34.004	13	6	19
A5E2F	142	M	ASD	1	14.982	17	8	25
A5E4N	143	F	ASD	1	23.622	17	2	19
A5E9P	144	M	ASD	1	27.039	14	8	22
A5F8L	145	M	ASD	1	23.228	19	6	25
A5F9J	146	M	ASD	1	12.025	4	0	4
A5F9J	146	M	ASD	2	19.614	16	5	21
A5F9J	146	M	ASD	3	34.103	9	5	14
A5G4P	147	M	ASD	1	26.546	20	8	28
A5G5M	148	M	ASD	1	32.066	11	4	15
A5H2B	149	F	ASD	1	28.583	20	6	26
A5H4J	150	M	ASD	1	42.546	16	6	22
A5H7P	151	M	ASD	1	29.109	15	2	17
A5H8A	152	F	ASD	1	29.339	13	2	15
A5H9W	153	F	TD	1	36.567	4	0	4
A5J2U	154	F	ASD	1	16.099	20	1	21
A5J6L	155	M	ASD	1	23.885	18	8	26
A5K5H	156	M	ASD	1	24.378	9	4	13
A5M2D	157	M	ASD	1	32.526	17	1	18
A5N3U	158	M	ASD	1	35.45	17	5	22
A5R7G	160	F	ASD	1	35.614	13	6	19
A5R8E	161	F	ASD	1	27.138	18	4	22
A5S3W	162	M	ASD	1	28.715	17	7	24
A5S3W	162	M	ASD	2	34.234	17	8	25
A5S7B	163	M	ASD	1	33.051	20	8	28
A5T3R	164	M	ASD	1	31.901	13	4	17
A5T3R	164	M	ASD	2	38.341	15	6	21
A5T4P	165	M	ASD	1	20.862	20	7	27
A5T5Y	166	M	ASD	1	23.261	15	4	19
A5U7C	167	M	ASD	1	27.663	14	8	22
A5V2H	168	F	ASD	1	30.259	7	3	10
A5V2H	168	F	ASD	2	42.809	5	1	6
A5V6X	169	M	ASD	1	27.499	20	8	28
A5W2C	170	M	ASD	1	35.023	14	6	20
A5X2V	171	M	ASD	1	28.912	17	8	25
A5X6Y	172	M	ASD	1	19.45	15	7	22
A5Y2Q	173	M	ASD	1	33.774	19	8	27
A5Y5J	174	M	TD	1	12.025	7	0	7
A6A3P	175	F	ASD	1	27.302	14	6	20
A6A3P	175	F	ASD	2	29.405	18	7	25
A6A8D	176	M	ASD	1	32.887	16	6	22
A6B3V	177	F	ASD	1	32	18	3	21
A6B8W	178	M	TD	1	23.195	2	0	2
A6B8W	178	M	TD	2	45.93	0	0	0
A6C3Q	179	M	ASD	1	24.082	19	6	25
A6C4Z	180	F	TD	1	23.491	1	0	1
A6C4Z	180	F	TD	2	33.347	2	0	2
A6D2M	181	M	ASD	1	31.441	20	7	27
A6E2G	182	F	ASD	1	25.068	10	8	18
A6E3E	183	M	ASD	1	23.754	18	6	24
A6F3L	184	M	ASD	1	18.628	19	6	25
A6F3L	184	M	ASD	2	27.269	19	7	26
A6F3L	184	M	ASD	3	33.248	18	6	24
A6F9K	185	M	TD	1	25.528	5	0	5
A6G2H	186	M	ASD	1	32.296	15	5	20
A6G2H	186	M	ASD	2	38.078	15	7	22
A6G4D	187	M	ASD	1	33.84	8	6	14
A6G5Z	188	M	ASD	1	28.222	20	6	26
A6G7V	189	M	ASD	1	37.848	20	8	28
A6H3A	190	M	ASD	1	24.016	19	4	23
A6H6S	191	M	ASD	1	33.676	12	5	17
A6H7Q	192	M	ASD	1	31.836	20	6	26
A6K9M	193	M	ASD	1	31.737	3	5	8
A6L4S	194	M	ASD	1	30.719	20	6	26
A6L7X	195	M	ASD	1	29.273	7	2	9
A6L7X	195	M	ASD	2	43.598	12	2	14
A6N2L	196	M	TD	1	38.308	1	1	2
A6N5R	197	M	ASD	1	16.624	12	6	18
A6P7G	198	M	ASD	1	34.595	12	8	20
A6p9p	199	M	ASD	1	31.54	15	8	23
A6R6K	200	F	TD	1	28.55	0	0	0
A6T3S	201	F	ASD	1	41.856	9	3	12
A6T8T	202	M	ASD	1	28.747	13	8	21
A6U4K	203	M	ASD	1	25.429	19	7	26
A6W2Q	204	M	ASD	1	24.838	17	8	25
A6X5D	205	M	ASD	1	24.509	12	5	17
A6Y9Z	206	M	TD	1	17.117	6	1	7
A6Y9Z	206	M	TD	2	23.918	5	2	7
A6Y9Z	206	M	TD	3	34.136	1	1	2
A7B4H	207	F	ASD	1	22.275	20	8	28
A7B4U	208	M	ASD	1	34.431	8	7	15
A7B7N	209	M	ASD	1	21.421	18	7	25
A7B7N	209	M	ASD	2	33.61	4	8	12
A7B7Z	210	M	ASD	1	24.312	20	7	27
A7B8L	211	F	ASD	1	20.238	15	4	19
A7C3R	212	M	ASD	1	27.105	10	4	14
A7C3R	212	M	ASD	2	34.234	11	6	17
A7D7C	213	M	ASD	1	24.509	20	8	28
A7D7C	213	M	ASD	2	33.708	19	8	27
A7F7D	214	M	ASD	1	16.099	11	1	12
A7F7D	214	M	ASD	2	23.688	10	6	16
A7G8U	215	F	TD	1	18.76	2	0	2
A7G8U	215	F	TD	2	30.423	2	0	2
A7G8U	215	F	TD	3	37.092	1	0	1
A7H7R	216	F	ASD	1	23.195	11	4	15
A7J6N	217	M	ASD	1	41.528	19	8	27
A7K3C	218	F	ASD	1	31.934	14	6	20
A7K5W	219	M	ASD	1	27.203	20	8	28
A7L5R	220	M	ASD	1	31.836	17	5	22
A7L6P	221	M	ASD	1	27.893	20	8	28
A7M9C	223	M	ASD	1	33.84	19	8	27
A7P5M	224	F	ASD	1	28.55	20	8	28
A7Q8Y	225	M	ASD	1	30.719	20	7	27
A7S6S	226	M	ASD	1	20.928	18	5	23
A7U2D	227	F	ASD	1	21.06	19	6	25
A7U7E	228	M	ASD	1	31.573	18	6	24
A7U8C	229	M	ASD	1	22.538	15	7	22
A7U8C	229	M	ASD	2	34.957	17	8	25
A7W4M	230	M	ASD	1	26.908	11	5	16
A7W4Y	231	M	ASD	1	43.236	10	8	18
A7X4G	232	M	ASD	1	23.129	13	6	19
A7Z3W	233	M	ASD	1	16.361	19	7	26
A7Z5F	234	M	ASD	1	24.214	13	5	18
A8A7H	235	M	ASD	1	38.735	7	3	10
A8B5G	236	F	ASD	1	38.834	9	5	14
A8C6L	237	M	ASD	1	38.177	11	6	17
A8E8H	238	M	ASD	1	33.906	13	5	18
A8F2Q	239	F	TD	1	24.181	4	2	6
A8F3Z	240	M	ASD	1	31.77	16	7	23
A8G6N	241	F	TD	1	12.123	2	0	2
A8G6N	241	F	TD	2	25.462	0	0	0
A8H3C	242	M	ASD	1	28.057	16	8	24
A8H4A	243	M	ASD	1	16.033	17	2	19
A8H4A	243	M	ASD	2	25.396	10	3	13
A8H4A	243	M	ASD	3	34.595	15	2	17
A8J3J	244	M	ASD	1	18.727	16	3	19
A8L7Z	245	M	ASD	1	46.062	15	1	16
A8M3R	246	F	ASD	1	20.238	18	8	26
A8N8M	247	M	TD	1	16.329	2	0	2
A8Q7D	248	M	TD	1	22.768	3	5	8
A8Q7D	248	M	TD	2	34.924	0	2	2
A8R7K	249	M	ASD	1	16.394	19	4	23
A8R9F	250	M	ASD	1	19.351	9	6	15
A8S9Y	251	M	ASD	1	33.906	17	6	23
A8U5W	252	M	TD	1	17.807	3	1	4
A8V2X	253	M	ASD	1	35.055	19	8	27
A8X2Y	254	M	ASD	1	27.433	14	3	17
A8X2Y	254	M	ASD	2	34.563	13	3	16
A8Y6K	255	M	ASD	1	33.413	9	6	15
A8Z6R	256	M	ASD	1	33.466	8	5	13
A8Z7P	257	M	ASD	1	23.097	13	3	16
A8Z8M	258	F	ASD	1	19.778	14	1	15
A8Z8M	258	F	ASD	2	26.283	15	2	17
A8Z8M	258	F	ASD	3	31.967	18	5	23
A8Z9W	259	M	ASD	1	13.339	16	4	20
A9A2U	260	F	TD	1	30.653	0	0	0
A9A4Q	261	M	ASD	1	24.279	4	3	7
A9A4Q	261	M	ASD	2	39.261	11	5	16
A9B4K	262	M	ASD	1	21.815	13	5	18
A9B7Q	263	F	ASD	1	31.211	8	8	16
A9C6M	264	M	ASD	1	25.298	9	4	13
A9D8P	265	F	ASD	1	29.667	20	7	27
A9D9M	266	M	TD	1	41.495	1	3	4
A9H8E	267	M	TD	1	13.766	11	0	11
A9H8E	267	M	TD	2	20.862	5	0	5
A9H9C	268	M	ASD	1	25.133	7	1	8
A9H9C	268	M	ASD	2	33.117	11	5	16
A9J7Z	269	F	ASD	1	23.754	17	7	24
A9K2T	270	M	ASD	1	29.207	20	8	28
A9K9Q	271	M	ASD	1	19.318	14	4	18
A9K9Q	271	M	ASD	2	33.216	13	7	20
A9M2U	272	F	ASD	1	26.119	5	8	13
A9M2U	272	F	ASD	2	33.938	8	8	16
A9N3Y	273	M	ASD	1	31.704	6	4	10
A9N3Y	273	M	ASD	2	39.064	9	3	12
A9N6F	274	M	ASD	1	13.996	19	4	23
A9P5P	275	M	TD	1	16.559	2	1	3
A9P5P	275	M	TD	2	25.166	2	0	2
A9S6H	276	M	ASD	1	19.253	8	7	15
A9U7T	277	M	ASD	1	31.08	15	6	21
A9W5A	278	M	ASD	1	26.382	19	8	27
A9X4J	279	F	ASD	1	32.164	9	4	13
A9X6E	280	M	ASD	1	22.341	13	5	18
A9Y7V	281	M	ASD	1	24.476	8	5	13
A9Z8Z	282	M	TD	1	18.76	0	2	2
B2C6B	283	F	TD	1	16.789	2	1	3
B2F5L	284	F	TD	1	29.634	6	0	6
B2F5L	284	F	TD	2	47.146	2	2	4
B2G5F	285	F	ASD	1	21.717	11	4	15
B2H5M	286	M	ASD	1	17.938	15	6	21
B2H6W	287	F	ASD	1	14.029	13	7	20
B2J8M	288	M	ASD	1	34.3	16	4	20
B2J9W	289	M	ASD	1	17.413	17	3	20
B2J9W	289	M	ASD	2	22.932	15	4	19
B2J9W	289	M	ASD	3	29.963	14	1	15
B2J9W	289	M	ASD	4	34.76	13	5	18
B2L5U	290	M	ASD	1	14.883	15	5	20
B2M3T	291	M	ASD	1	20.304	17	1	18
B2M4E	292	M	TD	1	18.497	2	2	4
B2M4E	292	M	TD	2	27.466	5	2	7
B2M9F	293	F	ASD	1	28.123	22	5	27
B2Q4M	294	M	TD	1	12.123	3	0	3
B2R7M	295	M	ASD	1	19.023	12	4	16
B2R8W	296	F	TD	1	31.244	2	0	2
B2R8W	296	F	TD	2	37.388	4	1	5
B2R9H	297	M	ASD	1	35.647	18	7	25
B2T6Q	298	F	ASD	1	30.653	15	5	20
B2U4C	299	M	ASD	1	14.127	20	8	28
b2y3t	300	F	ASD	1	17.478	16	6	22
B3A6Z	301	F	TD	1	17.051	2	2	4
B3D4Z	302	F	ASD	1	31.211	17	5	22
B3E4U	303	M	ASD	1	43.926	6	6	12
B3H6L	304	M	TD	1	13.372	3	0	3
B3H6L	304	M	TD	2	28.057	1	0	1
B3H6L	304	M	TD	3	44.222	1	0	1
B3L5J	305	M	ASD	1	30.784	17	5	22
B3M6N	306	M	TD	1	32.657	1	0	1
B3P5R	307	F	ASD	1	28.616	16	3	19
B3P5R	307	F	ASD	2	41.495	14	3	17
B3Q5L	308	M	ASD	1	32.986	11	5	16
B3Z5W	309	M	ASD	1	30.259	19	8	27
B4E2B	310	M	ASD	1	33.971	17	4	21
B4E3L	311	F	ASD	1	17.511	20	7	27
B4F7V	312	M	ASD	1	28.025	10	2	12
B4J4L	313	M	TD	1	13.766	1	1	2
B4J4L	313	M	TD	2	28.846	1	0	1
B4J4L	313	M	TD	3	44.715	2	0	2
B4J9A	314	M	TD	1	14.357	5	1	6
B4K9T	315	F	TD	1	15.77	2	1	3
B4K9T	315	F	TD	2	27.269	1	2	3
B4K9T	315	F	TD	3	35.548	1	2	3
B4L2R	316	F	ASD	1	12.485	14	4	18
B4L8D	317	M	ASD	1	25.331	16	4	20
B4L8D	317	M	ASD	2	34.727	17	7	24
B4L9B	318	F	ASD	1	39.951	14	6	20
B4P6Q	319	M	ASD	1	12.419	4	4	8
B4P6Q	319	M	ASD	2	19.055	11	1	12
B4P6Q	319	M	ASD	3	24.805	10	3	13
B4R9K	320	F	ASD	1	25.593	22	6	28
B4S5B	321	F	ASD	1	20.337	9	3	12
B4V3N	322	M	ASD	1	31.639	13	2	15
B4X3P	323	M	TD	1	46.719	7	1	8
B4X8Q	324	M	ASD	1	19.877	16	5	21
B4X8Q	324	M	ASD	2	30.916	14	4	18
B4X8Q	324	M	ASD	3	37.585	10	5	15
B4z6J	325	F	ASD	1	29.667	20	8	28
B5C2B	326	M	TD	1	18.924	0	4	4
B5K7Y	327	F	TD	1	30.752	2	0	2
B5K7Y	327	F	TD	2	43.433	2	1	3
B5T5J	328	F	ASD	1	16.296	4	3	7
B5T5J	328	F	ASD	2	22.604	1	0	1
B5T5J	328	F	ASD	3	34.234	16	4	20
B5T5J	328	F	ASD	4	46.292	17	2	19
B5W2X	329	F	ASD	1	16.296	2	3	5
B5W2X	329	F	ASD	2	22.604	2	0	2
B5W2X	329	F	ASD	3	34.76	11	5	16
B5W7A	330	M	ASD	1	46.817	5	4	9
B5X9C	331	F	ASD	1	26.48	15	5	20
B5X9C	331	F	ASD	2	32.887	16	3	19
B5Z4P	332	M	TD	1	14.16	5	0	5
B5Z4P	332	M	TD	2	21.52	3	0	3
B5Z4P	332	M	TD	3	28.189	3	0	3
B5Z4P	332	M	TD	4	37.027	4	0	4
B6B6X	333	M	ASD	1	25.791	4	3	7
B6C2P	334	M	TD	1	23.228	3	3	6
B6C2P	334	M	TD	2	30.653	1	2	3
B6C2P	334	M	TD	3	37.092	2	0	2
B6J4N	336	M	TD	1	23.228	5	2	7
B6J4N	336	M	TD	2	30.653	0	0	0
B6J4N	336	M	TD	3	37.092	3	0	3
B6K8L	337	M	ASD	1	33.84	5	6	11
B6L8S	338	M	ASD	1	18.398	14	2	16
B6M3X	339	M	ASD	1	21.914	18	6	24
B6M3X	339	M	ASD	2	33.446	12	7	19
B6M9W	340	M	TD	1	21.651	6	1	7
B6N2H	341	F	TD	1	13.405	5	0	5
B6N2H	341	F	TD	2	28.55	2	0	2
B6N2H	341	F	TD	3	34.595	0	0	0
B6N5N	342	M	ASD	1	43.795	16	2	18
B6Q2V	344	M	TD	1	33.314	3	2	5
B6Y4V	345	M	ASD	1	22.735	20	8	28
B6Y4V	345	M	ASD	2	33.774	16	8	24
B6Y9W	347	M	ASD	1	33.971	9	4	13
B7D8V	348	F	ASD	1	34.103	13	7	20
B7G3Q	349	M	ASD	1	23.162	20	7	27
B7G3Q	349	M	ASD	2	33.248	18	7	25
B7L6L	350	M	ASD	1	21.487	9	4	13
B7L6L	350	M	ASD	2	35.91	8	8	16
B7M9X	351	M	ASD	1	14.029	4	3	7
B7M9X	351	M	ASD	2	21.388	15	6	21
B7M9X	351	M	ASD	3	33.577	8	7	15
B7Q2K	352	M	ASD	1	38.637	12	4	16
B7R5W	353	F	ASD	1	48.099	14	6	20
B7R7S	354	M	ASD	1	33.807	19	7	26
B7T5L	355	M	TD	1	20.698	3	2	5
B7T5L	355	M	TD	2	26.875	3	3	6
B7T5L	355	M	TD	3	35.515	3	2	5
B7W9K	356	M	TD	1	18.497	2	2	4
B7X8G	357	M	ASD	1	34.267	4	5	9
B7Y9X	358	F	ASD	1	34.168	5	5	10
B8A2Q	359	F	TD	1	13.602	3	0	3
B8A2Q	359	F	TD	2	29.01	0	0	0
B8A2Q	359	F	TD	3	38.144	3	1	4
B8A5J	360	M	ASD	1	18.628	5	7	12
B8A5J	360	M	ASD	2	25.758	6	7	13
B8A5J	360	M	ASD	3	31.409	1	4	5
B8A5J	360	M	ASD	4	35.088	8	4	12
B8C8D	361	M	ASD	1	15.901	9	0	9
B8C8D	361	M	ASD	2	24.838	7	3	10
B8C8D	361	M	ASD	3	34.3	11	3	14
B8F6D	362	M	ASD	1	38.801	12	5	17
B8G5M	363	M	ASD	1	12.189	20	0	20
B8G5M	363	M	ASD	2	18.366	18	0	18
B8G5M	363	M	ASD	3	32.526	NA	3	28
B8H2B	364	F	ASD	1	14.784	13	6	19
B8H2B	364	F	ASD	2	22.604	19	6	25
B8K5U	365	M	ASD	1	16.953	18	5	23
B8K7D	366	M	ASD	1	22.538	14	7	21
B8K7Q	367	M	ASD	1	27.663	15	2	17
B8K8B	368	F	ASD	1	12.485	11	0	11
B8K8B	368	F	ASD	2	36.567	15	6	21
B8N5Q	369	M	ASD	1	19.877	12	7	19
B8N5Q	369	M	ASD	2	28.057	11	4	15
B8N5Q	369	M	ASD	3	34	13	8	21
B8N9G	370	M	TD	1	21.848	9	3	12
B8N9G	370	M	TD	2	44.879	7	0	7
B8T5A	371	M	ASD	1	29.864	9	2	11
B8T5A	371	M	ASD	2	35.614	13	1	14
B8V4D	372	M	ASD	1	28.025	9	3	12
B8V4D	372	M	ASD	2	35.548	9	5	14
B8W5H	373	M	ASD	1	29.602	11	6	17
B8W5H	373	M	ASD	2	35.713	10	3	13
B8Y3Z	374	M	ASD	1	30.916	17	6	23
B8Y3Z	374	M	ASD	2	40.082	14	7	21
B8Y9Y	375	M	ASD	1	19.844	12	5	17
B8Y9Y	375	M	ASD	2	28.715	11	4	15
B8Y9Y	375	M	ASD	3	35.154	13	8	21
B9D3K	376	F	TD	1	14.554	4	0	4
B9G3F	377	M	ASD	1	21.585	18	8	26
B9G3F	377	M	ASD	2	34.136	16	7	23
B9G4Q	378	M	TD	1	14.686	0	0	0
B9M2R	379	M	ASD	1	31.606	12	4	16
B9M2R	379	M	ASD	2	37.651	9	4	13
B9M7F	380	F	TD	1	23.786	0	0	0
B9M7F	380	F	TD	2	31.376	1	0	1
B9M7F	380	F	TD	3	39.885	0	0	0
B9N6P	381	M	TD	1	15.474	1	0	1
B9N6P	381	M	TD	2	27.893	1	0	1
B9N6P	381	M	TD	3	37.454	0	1	1
B9Q4U	382	M	ASD	1	13.996	17	5	22
B9Q4U	382	M	ASD	2	21.618	15	5	20
B9Q4U	382	M	ASD	3	27.302	15	3	18
B9Q4U	382	M	ASD	4	35.745	14	4	18
B9Q6D	383	M	TD	1	12.715	3	0	3
B9Q6D	383	M	TD	2	21.191	1	0	1
B9Q6D	383	M	TD	3	30.62	0	0	0
B9Q6D	383	M	TD	4	37.651	0	0	0
B9Q7N	384	F	ASD	1	22.867	17	6	23
B9S2Z	385	F	TD	1	21.651	0	3	3
B9T7J	386	M	ASD	1	22.341	17	6	23
B9U8N	387	F	TD	1	12.189	2	0	2
B9W3B	388	F	TD	1	13.503	1	0	1
B9W3B	388	F	TD	2	27.499	2	0	2
B9W3B	388	F	TD	3	33.643	0	0	0
B9X6B	390	M	ASD	1	35.285	19	7	26
B9Y2E	391	M	TD	1	20.14	3	0	3
B9Y2E	391	M	TD	2	26.119	5	0	5
C2A2S	392	M	TD	1	28.222	1	2	3
C2A5L	393	M	ASD	1	34.07	11	7	18
C2A8R	394	M	ASD	1	15.737	17	5	22
C2A8R	394	M	ASD	2	22.012	17	6	23
C2A8R	394	M	ASD	3	34.168	14	8	22
C2B9J	395	M	ASD	1	26.021	13	4	17
C2F2C	396	M	TD	1	13.372	5	1	6
C2F2C	396	M	TD	2	19.811	1	0	1
C2F2C	396	M	TD	3	27.729	1	0	1
C2F2C	396	M	TD	4	37.749	1	0	1
C2J7L	397	M	TD	1	34.037	1	1	2
C2K2E	398	M	ASD	1	41.133	14	4	18
C2K3C	399	F	TD	1	24.016	3	0	3
C2K3C	399	F	TD	2	36.435	2	2	4
C2K6H	400	M	ASD	1	19.384	15	7	22
C2K6H	400	M	ASD	2	28.419	16	5	21
C2K6H	400	M	ASD	3	35.023	12	5	17
C2N8X	401	M	ASD	1	16.953	13	8	21
C2N8X	401	M	ASD	2	26.283	17	6	23
C2N8X	401	M	ASD	3	35.647	17	8	25
C2S4W	402	F	ASD	1	21.947	15	6	21
C2S4W	402	F	ASD	2	34.99	4	7	11
C2T9S	403	M	ASD	1	34.234	13	8	21
C2Y7G	404	M	TD	1	19.253	1	0	1
C2Y7G	404	M	TD	2	27.598	5	2	7
C2Y9C	405	M	ASD	1	22.998	18	6	24
C2Y9C	405	M	ASD	2	33.15	14	8	22
C2Z7Z	406	M	ASD	1	29.766	11	5	16
C2Z8L	407	M	ASD	1	43.039	10	3	13
C3E5P	408	F	ASD	1	22.768	19	6	25
C3E5P	408	F	ASD	2	28.912	20	7	27
C3G5D	409	M	ASD	1	21.947	18	6	24
C3G5D	409	M	ASD	2	29.569	14	3	17
C3G5D	409	M	ASD	3	34.398	13	5	18
C3U6U	411	M	TD	1	15.671	3	3	6
C3U8Q	412	M	ASD	1	26.546	17	3	20
C3U8Q	412	M	ASD	2	36.172	9	2	11
C3W5L	413	M	TD	1	28.517	5	0	5
C3W5L	413	M	TD	2	48.493	2	0	2
C3W8E	414	F	ASD	1	29.536	10	5	15
C3W8E	414	F	ASD	2	43.598	7	1	8
C3X7Z	415	F	ASD	1	24.903	19	7	26
C3Y7H	416	M	ASD	1	34.136	11	6	17
C3Z8M	417	F	ASD	1	27.63	15	4	19
C3Z8M	417	F	ASD	2	33.38	13	8	21
C4B3A	418	M	ASD	1	14.554	19	6	25
C4E3H	419	M	ASD	1	13.897	8	3	11
C4E3H	419	M	ASD	2	21.947	17	6	23
C4E3H	419	M	ASD	3	38.439	16	8	24
C4G5E	420	M	ASD	1	12.912	5	2	7
C4J5F	421	F	TD	1	26.086	2	0	2
C4J9V	422	M	ASD	1	27.368	13	3	16
C4J9V	422	M	ASD	2	33.741	8	5	13
C4M6X	423	M	TD	1	16.164	1	1	2
C4M6X	423	M	TD	2	27.696	0	1	1
C4N3M	424	M	ASD	1	33.708	13	5	18
C4Q7E	425	M	TD	1	12.747	1	2	3
C4Q7E	425	M	TD	2	22.407	0	1	0
C4Q7E	425	M	TD	3	35.975	0	1	1
C4W5A	426	M	ASD	1	15.901	11	3	14
C4Z3A	427	M	ASD	1	24.542	17	6	23
C4Z3A	427	M	ASD	2	33.577	18	4	22
C4Z7D	428	F	ASD	1	24.378	12	7	19
C4Z7D	428	F	ASD	2	33.741	8	4	12
C5D9N	429	M	TD	1	17.577	4	1	5
C5D9N	429	M	TD	2	30.916	2	0	2
C5D9N	429	M	TD	3	40.805	2	0	2
C5E7M	430	F	TD	1	19.581	1	0	1
C5F6J	431	M	TD	1	22.735	0	1	1
C5G8X	432	M	ASD	1	22.505	20	3	23
C5H8F	433	M	ASD	1	35.943	15	1	16
C5J5T	434	F	ASD	1	19.581	9	2	11
C5J5T	434	F	ASD	2	26.086	11	5	16
C5J5T	434	F	ASD	3	33.117	6	7	13
C5J8M	435	M	ASD	1	12.682	4	1	5
C5J8M	435	M	ASD	2	19.121	2	5	7
C5J8M	435	M	ASD	3	27.17	16	5	21
C5L9L	436	M	ASD	1	20.37	12	6	18
C5L9X	437	M	ASD	1	23.195	15	5	20
C5L9X	437	M	ASD	2	33.38	16	7	23
C5Q8D	438	F	ASD	1	18.891	17	1	18
C5Q8D	438	F	ASD	2	27.828	9	5	14
C5Q8D	438	F	ASD	3	35.647	15	4	19
C5S4B	439	F	TD	1	45.799	2	2	4
C5T3W	440	M	TD	1	14.127	2	0	2
C5T3W	440	M	TD	2	22.505	1	0	1
C5T3W	440	M	TD	3	36.37	3	0	3
C5V2N	441	M	TD	1	12.55	3	0	3
C5V2N	441	M	TD	2	18.07	0	0	0
C5V2N	441	M	TD	3	24.509	1	1	2
C5W7V	442	F	TD	1	18.267	1	0	1
C6F3R	443	M	ASD	1	24.444	20	8	28
C6G4V	444	M	ASD	1	12.583	12	6	18
C6G4V	444	M	ASD	2	18.563	11	3	14
C6G4V	444	M	ASD	3	24.542	11	2	13
C6G4V	444	M	ASD	4	37.092	18	3	21
C6J8B	445	M	ASD	1	18.431	16	5	21
C6J8B	445	M	ASD	2	27.565	20	5	25
C6J8B	445	M	ASD	3	34.07	18	5	23
C6N6U	446	M	ASD	1	18.891	18	6	24
C6N6U	446	M	ASD	2	26.283	20	6	26
C6N6U	446	M	ASD	3	33.577	19	8	27
C6P6C	447	M	ASD	1	21.552	4	2	6
C6P6C	447	M	ASD	2	27.959	10	5	15
C6U9E	448	M	TD	1	18.76	2	1	3
C6Y3H	449	M	TD	1	26.48	14	5	19
C7E5G	450	M	ASD	1	14.522	5	1	6
C7E5G	450	M	ASD	2	22.768	3	5	8
C7E5G	450	M	ASD	3	33.478	11	5	16
C7G8Z	451	M	ASD	1	33.807	12	5	17
C7H6Y	452	F	ASD	1	20.6	14	6	20
C7H6Y	452	F	ASD	2	33.61	15	4	19
C7J9Y	453	M	TD	1	23.294	3	0	3
C7L5W	454	M	ASD	1	15.474	1	2	3
C7L5W	454	M	ASD	2	23.524	7	6	13
C7M6C	455	M	ASD	1	33.971	18	5	23
C7N8E	456	F	ASD	1	23.228	20	5	25
C7V7R	457	M	ASD	1	25.298	10	3	13
C7X5K	458	M	ASD	1	17.807	11	8	19
C7X5K	458	M	ASD	2	35.055	13	6	19
C7Y3V	459	M	ASD	1	23.359	16	4	20
C7Y3V	459	M	ASD	2	34.957	16	6	22
C8B3E	460	F	ASD	1	20.041	4	5	9
C8B3E	460	F	ASD	2	26.251	12	6	18
C8B3E	460	F	ASD	3	34.168	5	5	10
C8B7U	461	F	ASD	1	20.008	20	6	26
C8B7U	461	F	ASD	2	33.018	19	8	27
C8D9R	462	M	TD	1	13.207	6	0	6
C8G7E	463	M	ASD	1	12.813	4	0	4
C8G7E	463	M	ASD	2	29.996	12	5	17
C8G9Y	464	M	ASD	1	13.7	12	6	18
C8G9Y	464	M	ASD	2	21.881	8	5	13
C8J3P	465	M	ASD	1	32.953	11	4	15
C8L8R	466	M	ASD	1	34.891	19	4	23
C8Z4P	467	M	ASD	1	19.68	19	4	23
C8Z4P	467	M	ASD	2	25.725	19	6	25
C8Z4P	467	M	ASD	3	32.789	21	5	26
C9C2C	468	M	ASD	1	19.844	3	1	4
C9C2C	468	M	ASD	2	26.448	13	3	16
C9C2C	468	M	ASD	3	33.347	13	4	17
C9C2C	468	M	ASD	4	43.729	16	3	19
C9E7E	469	M	TD	1	18.858	1	0	1
C9E7E	469	M	TD	2	28.649	4	1	5
C9F8J	470	F	TD	1	12.616	3	0	3
C9F8J	470	F	TD	2	18.595	0	0	0
C9F8J	470	F	TD	3	26.218	1	0	1
C9F8J	470	F	TD	4	32.394	1	0	1
C9F8J	470	F	TD	5	40.444	1	0	1
C9G7S	471	M	TD	1	17.446	2	5	7
C9G7S	471	M	TD	2	23.885	1	2	3
C9H2X	472	M	ASD	1	28.09	4	0	4
C9H2X	472	M	ASD	2	38.407	14	6	20
C9J5X	473	M	ASD	1	21.224	16	6	22
C9K2Y	474	F	TD	1	13.569	1	0	1
C9K2Y	474	F	TD	2	36.337	1	1	2
C9K5F	475	M	ASD	1	30.423	19	4	23
C9L3R	476	M	ASD	1	26.973	5	4	9
C9L3R	476	M	ASD	2	34.136	14	5	19
C9Q7K	477	F	ASD	1	34.103	20	6	26
C9Q7W	478	M	ASD	1	30.784	19	8	27
C9Q8H	479	F	ASD	1	19.22	17	8	25
C9R3B	480	F	ASD	1	26.021	22	4	26
C9R3B	480	F	ASD	2	33.314	19	7	26
C9S3U	481	M	ASD	1	14.883	14	5	19
C9Y3L	482	M	TD	1	14.554	3	1	4
C9Z7V	483	M	ASD	1	19.121	14	4	18
D2A8Z	484	M	ASD	1	17.544	16	6	22
D2A8Z	484	M	ASD	2	25.823	14	8	22
D2A8Z	484	M	ASD	3	33.15	13	6	19
D2K7P	485	M	ASD	1	32.591	9	4	13
D2K7P	485	M	ASD	2	46.554	12	3	15
D2L2H	486	M	TD	1	17.15	4	0	4
D2N6A	487	M	ASD	1	15.737	5	3	8
D2N6A	487	M	ASD	2	21.421	2	4	6
D2N6A	487	M	ASD	3	33.741	8	4	12
D2S3J	488	M	TD	1	19.745	2	2	4
D2S3J	488	M	TD	2	36.665	1	0	1
D2Z9S	489	M	ASD	1	29.864	8	5	13
D2Z9S	489	M	ASD	2	37.717	7	6	13
D3C6U	490	F	ASD	1	20.238	15	2	17
D3D9H	491	M	ASD	1	29.897	9	2	11
D3G5A	492	M	ASD	1	25.626	8	5	13
D3G5A	492	M	ASD	2	33.708	13	5	18
D3G9D	493	M	TD	1	28.78	5	2	7
D3G9D	493	M	TD	2	34.103	1	0	1
D3H4J	494	M	ASD	1	30.587	3	2	5
D3H4J	494	M	ASD	2	37.421	7	8	15
D3M3N	495	F	ASD	1	27.4	20	7	27
D3M3N	495	F	ASD	2	34.267	16	8	24
D3M7R	496	M	ASD	1	23.688	12	6	18
D3M7R	496	M	ASD	2	34.563	4	6	10
D3Q6C	497	M	ASD	1	28.682	11	2	13
D3Q6C	497	M	ASD	2	38.078	19	5	24
D3T8S	498	M	ASD	1	40.345	14	2	16
D4A9B	499	M	TD	1	12.123	3	0	3
D4A9B	499	M	TD	2	24.082	1	2	3
D4A9B	499	M	TD	3	36.107	0	0	0
D4B8W	500	M	ASD	1	31.77	13	2	15
D4B8W	500	M	ASD	2	47.737	7	5	12
D4F4J	501	M	TD	1	17.774	0	0	0
D4F4J	501	M	TD	2	26	5	0	5
D4F4J	501	M	TD	3	43.762	1	1	2
D4H3A	502	M	ASD	1	42.678	15	5	20
D4J3G	503	M	ASD	1	26.316	10	3	13
D4J3G	503	M	ASD	2	32.756	8	1	9
D4M4M	504	M	ASD	1	17.84	20	1	21
D4N9U	506	F	ASD	1	25.561	12	6	18
D4R6W	507	M	TD	1	19.811	10	1	11
D4S2Z	508	M	ASD	1	25.133	20	3	23
D4S2Z	508	M	ASD	2	31.179	20	4	24
D4S2Z	508	M	ASD	3	37.158	16	4	20
D4S5T	509	F	TD	1	14.029	5	1	6
D4S5T	509	F	TD	2	28.287	4	2	6
D4S5T	509	F	TD	3	38.111	5	0	5
D4T8T	510	F	ASD	1	15.639	19	6	25
D4T8T	510	F	ASD	2	21.585	18	5	23
D4T8T	510	F	ASD	3	27.828	18	8	26
D4T8T	510	F	ASD	4	35.055	17	4	21
D4X7X	511	F	ASD	1	13.963	5	4	9
D4X7X	511	F	ASD	2	24	11	4	15
D4X7X	511	F	ASD	3	33.38	8	6	14
D4X9T	512	F	TD	1	14.324	1	0	1
D4X9T	512	F	TD	2	23.129	3	0	3
D4X9T	512	F	TD	3	33.446	0	0	0
D5C3E	513	M	ASD	1	16	3	1	4
D5C3E	513	M	ASD	2	23.097	12	5	17
D5C3E	513	M	ASD	3	39.4	15	6	21
D5H6G	514	M	ASD	1	21.881	20	4	24
D5H6G	514	M	ASD	2	35.154	18	6	24
D5J7X	515	F	ASD	1	12.123	5	1	6
D5J7X	515	F	ASD	2	24.016	8	4	12
D5J7X	515	F	ASD	3	46.259	8	5	13
D5L2X	516	M	ASD	1	19.515	5	2	7
D5L2X	516	M	ASD	2	26.973	6	2	8
D5L2X	516	M	ASD	3	34.793	6	6	12
D5L6P	517	M	ASD	1	22.571	8	6	14
D5L6P	517	M	ASD	2	33.708	8	6	14
D5Q3X	518	M	ASD	1	27.433	14	6	20
D5R3S	519	F	ASD	1	25.462	6	6	12
D5U7E	520	M	ASD	1	29.437	12	2	14
D5U7E	520	M	ASD	2	35.877	10	3	13
D5V6Z	521	F	ASD	1	16.197	20	3	23
D6J5R	522	F	TD	1	15.77	0	0	0
D6N4J	523	F	ASD	1	16.361	18	4	22
D6R4R	524	M	ASD	1	24.148	3	1	4
D6R4R	524	M	ASD	2	36.14	3	4	7
D6R6A	525	M	TD	1	18.136	0	3	3
D6R6A	525	M	TD	2	28.32	2	4	6
D6T9G	526	M	ASD	1	25.363	18	1	19
D6T9G	526	M	ASD	2	33.774	15	4	19
D6V8W	527	M	ASD	1	17.084	13	0	13
D6V8W	527	M	ASD	2	24.674	22	4	26
D6V8W	527	M	ASD	3	35.501	14	8	22
D6Y3E	528	M	ASD	1	15.639	20	6	26
D6Y3E	528	M	ASD	2	24.674	20	4	24
D6Y3E	528	M	ASD	3	35.253	20	7	27
D6Y7U	529	M	TD	1	14.982	5	0	5
D6Y7U	529	M	TD	2	39.721	5	1	6
D6Z6R	530	M	ASD	1	37.158	17	6	23
D7D7E	531	F	ASD	1	12.452	20	6	26
D7E4S	532	M	ASD	1	31.179	21	6	27
D7E4S	532	M	ASD	2	41.396	17	6	23
D7L2Z	533	M	ASD	1	28.747	17	3	20
D7L2Z	533	M	ASD	2	40.411	16	5	21
D7P2J	534	M	ASD	1	32.164	21	3	24
D7V2A	535	M	ASD	1	13.503	19	3	22
D7V2A	535	M	ASD	2	33.15	16	7	23
D7X7P	536	M	TD	1	20.731	5	0	5
D7X9W	537	M	ASD	1	16.329	19	8	27
D8A3T	538	M	ASD	1	15.54	13	0	13
D8A3T	538	M	ASD	2	37.158	12	8	20
D8A4R	539	M	TD	1	14.094	3	0	3
D8A4R	539	M	TD	2	25.133	2	0	2
D8A4R	539	M	TD	3	35.253	0	1	1
D8D2R	540	M	ASD	1	26.645	8	6	14
D8D2R	540	M	ASD	2	34.136	10	5	15
D8D9B	541	M	TD	1	16.164	3	1	4
D8G5S	542	M	ASD	1	14.817	7	1	8
D8G5S	542	M	ASD	2	25.626	11	3	14
D8G5S	542	M	ASD	3	44.4	13	7	20
D8P3U	543	M	ASD	1	20.961	9	5	14
D8P3U	543	M	ASD	2	30.127	11	5	16
D8P3U	543	M	ASD	3	36.172	15	6	21
D8Q4M	544	M	ASD	1	28.846	20	6	26
D8Q4M	544	M	ASD	2	39.754	12	5	17
D8R4T	545	M	TD	1	27.893	3	2	5
D8R7A	546	M	TD	1	12.287	4	0	4
D8W4Q	547	M	ASD	1	22.604	8	7	15
D8W4Q	547	M	ASD	2	37.881	6	3	9
D9B4Y	548	M	TD	1	42.152	3	0	3
D9D7G	549	M	ASD	1	14.653	10	2	12
D9E4H	550	M	ASD	1	22.538	14	5	19
D9E4H	550	M	ASD	2	27.499	17	6	23
D9E4H	550	M	ASD	3	34.53	13	5	18
D9H4D	551	M	ASD	1	22.078	5	2	7
D9H4D	551	M	ASD	2	28.747	6	4	10
D9H4D	551	M	ASD	3	35.187	11	7	18
D9H5N	552	M	TD	1	14.226	4	1	5
D9H5N	552	M	TD	2	22.111	5	0	5
D9H5N	552	M	TD	3	26.415	4	0	4
D9H5N	552	M	TD	4	36.074	6	0	6
D9J7Q	553	M	ASD	1	39.524	9	4	13
D9M2K	554	M	ASD	1	18.924	11	6	17
D9M2K	554	M	ASD	2	27.302	9	4	13
D9M2K	554	M	ASD	3	34.924	13	7	20
D9N5W	555	M	TD	1	12.879	7	0	7
D9N5W	555	M	TD	2	22.177	1	2	3
D9N5W	555	M	TD	3	38.965	3	1	4
D9Q4B	556	M	ASD	1	26.875	7	4	11
D9Q4B	556	M	ASD	2	33.873	10	5	15
D9S5M	557	M	TD	1	19.154	4	1	5
D9S5M	557	M	TD	2	30.587	6	0	6
D9S5M	557	M	TD	3	37.947	6	0	6
D9V3Y	558	M	ASD	1	16.493	5	2	7
D9V3Y	558	M	ASD	2	22.702	4	3	7
D9V3Y	558	M	ASD	3	40.4	15	5	20
D9X8P	559	M	ASD	1	24.378	6	4	10
D9X8P	559	M	ASD	2	37.191	7	4	11
D9Y2K	560	M	TD	1	29.799	1	1	2
E2D9D	561	F	ASD	1	24.378	20	2	22
E2E2N	562	F	ASD	1	29.47	14	2	16
E2E2N	562	F	ASD	2	35.713	4	5	13
E2E7C	563	M	ASD	1	24.181	11	1	12
E2E9K	564	M	ASD	1	32.493	15	8	23
E2J6T	565	M	ASD	1	25.758	14	6	20
E2J6T	565	M	ASD	2	36.14	14	3	17
E2K8V	566	M	ASD	1	14.719	19	4	23
E2K8V	566	M	ASD	2	45.7	8	4	12
E2N4N	567	F	ASD	1	31.08	19	8	27
E2P4U	569	M	ASD	1	28.189	14	4	18
E2P4U	569	M	ASD	2	34.628	17	8	25
E2T6S	570	F	TD	1	15.507	1	1	2
E2T6S	570	F	TD	2	24.936	4	2	6
E2T6S	570	F	TD	3	36.665	4	0	4
E2T8N	571	M	ASD	1	19.088	9	3	12
E2T8N	571	M	ASD	2	27.368	10	5	15
E2T8N	571	M	ASD	3	33.314	4	7	11
E3F6Y	572	M	ASD	1	26.71	14	5	19
E3F6Y	572	M	ASD	2	34.136	12	3	15
E3F6Y	572	M	ASD	3	42.448	14	4	18
E3G3N	573	M	ASD	1	23.885	11	6	17
E3G9Y	574	M	TD	1	15.146	2	0	2
E3H2K	575	M	ASD	1	18.76	13	2	15
E3N5Y	576	F	TD	1	17.752	2	1	3
E3N5Y	576	F	TD	2	21.388	3	0	3
E3N5Y	576	F	TD	3	47.3	4	1	5
E3V9B	577	F	TD	1	16.427	3	0	3
E3V9B	577	F	TD	2	24.805	3	2	5
E3V9B	577	F	TD	3	43.565	3	0	3
E3W8W	578	M	ASD	1	26.875	16	5	21
E3X6J	579	M	ASD	1	28.583	15	7	22
E3X6J	579	M	ASD	2	34.76	15	5	20
E3Z3E	580	M	TD	1	33.281	1	0	1
E3Z3E	580	M	TD	2	41.725	2	1	3
E3Z5A	581	M	ASD	1	24.152	8	8	16
E3Z5A	581	M	ASD	2	33.314	10	6	16
E4C3A	582	M	ASD	1	18.628	12	4	16
E4C3A	582	M	ASD	2	26.283	15	4	19
E4C3A	582	M	ASD	3	34.333	7	7	14
E4E6G	583	M	ASD	1	32.624	12	8	20
E4G4A	584	M	ASD	1	25.561	16	4	20
E4J5X	585	M	ASD	1	14.784	2	0	2
E4J5X	585	M	ASD	2	22.604	8	2	10
E4K3W	586	M	ASD	1	36.14	19	6	25
E4N3S	587	F	TD	1	44.682	1	0	1
E4N8T	588	F	ASD	1	13.569	13	4	17
E4N8T	588	F	ASD	2	21.479	12	4	16
E4N8T	588	F	ASD	3	36.9	13	8	21
E4Q4R	589	M	ASD	1	13.7	3	0	3
E4Q4R	589	M	ASD	2	26.316	8	4	12
E4Q6Y	590	M	ASD	1	32.821	15	8	23
E4Q7W	591	M	ASD	1	20.008	16	7	23
E4T8Q	592	F	TD	1	25.561	0	0	0
E4T8Q	592	F	TD	2	35.45	0	0	0
E4V6V	593	M	ASD	1	23.721	4	3	7
E4V6V	593	M	ASD	2	34.168	9	6	15
E4W3W	594	M	ASD	1	23.129	17	7	24
E5C4X	595	M	ASD	1	40.772	20	3	23
E5C5J	596	M	ASD	1	22.341	15	5	20
E5C5J	596	M	ASD	2	42.119	17	8	25
E5E2R	597	M	TD	1	12.025	6	0	6
E5E5K	598	M	TD	1	19.68	1	0	1
E5E5K	598	M	TD	2	46.062	0	0	0
E5F8W	599	M	TD	1	16.131	2	2	4
E5G4N	600	F	ASD	1	14.39	14	3	17
E5J5M	601	F	ASD	1	33.708	9	2	11
E5L2H	602	M	ASD	1	27.4	6	5	11
E5L2H	602	M	ASD	2	37.322	6	6	12
E5Q3U	603	M	TD	1	14.949	4	0	4
E5Q3U	603	M	TD	2	27.795	1	1	2
E5Q3U	603	M	TD	3	38.604	2	0	2
E5R7F	604	M	ASD	1	34.53	11	5	16
E5S4G	605	M	ASD	1	14.489	17	5	22
E5S4G	605	M	ASD	2	44.846	18	7	25
E5T2F	606	M	ASD	1	14.719	8	2	10
E5T2F	606	M	ASD	2	24.082	5	3	8
E5T2F	606	M	ASD	3	34.201	5	6	11
E6E9P	608	M	ASD	1	29.864	19	5	24
E6E9P	608	M	ASD	2	41.823	17	2	19
E6F3W	609	F	TD	1	20.041	0	0	0
E6G4P	610	M	ASD	1	26.678	17	4	21
E6G4P	610	M	ASD	2	41.002	16	5	21
E6G9D	611	F	TD	1	12.386	5	0	5
E6G9D	611	F	TD	2	21.027	1	0	1
E6G9D	611	F	TD	3	37.29	2	2	4
E6H7P	612	F	TD	1	18.628	6	1	7
E6H7P	612	F	TD	2	24.509	3	0	3
E6H7P	612	F	TD	3	32.559	1	0	1
E6H7P	612	F	TD	4	37.388	3	0	3
E6J2U	613	M	ASD	1	16.099	10	2	12
E6J2U	613	M	ASD	2	28.517	15	5	20
E6J2U	613	M	ASD	3	34.037	15	6	21
E6L3T	614	M	ASD	1	27.663	4	3	7
E6L8H	615	M	ASD	1	24.838	15	4	19
E6N6N	616	F	TD	1	17.774	2	2	4
E6R6V	617	M	ASD	1	17.018	20	3	23
E6S9V	618	F	ASD	1	28.682	18	8	26
E6S9V	618	F	ASD	2	41.725	13	4	17
E6T8S	619	F	ASD	1	22.867	9	4	13
E6U6E	620	M	ASD	1	27.992	20	4	24
E6W4W	621	F	TD	1	20.534	0	1	1
E6W4W	621	F	TD	2	27.072	0	0	0
E6W4W	621	F	TD	3	37.06	1	1	2
E6X6M	622	M	ASD	1	20.6	17	0	17
E6Y3N	623	M	ASD	1	13.207	6	2	8
E6Y3N	623	M	ASD	2	18.858	9	2	11
E6Y3N	623	M	ASD	3	27.663	16	1	17
E6Y3N	623	M	ASD	4	34.267	7	3	10
E6Y4X	624	F	TD	1	33.084	4	0	4
E6Z6B	625	M	ASD	1	37.322	13	3	16
E7A4M	626	M	TD	1	21.914	2	1	3
E7D9J	627	M	ASD	1	33.018	14	6	20
E7E5Y	628	M	ASD	1	16.033	11	1	12
E7E5Y	628	M	ASD	2	33.741	7	2	9
E7G2U	629	M	ASD	1	33.117	16	3	19
E7K2D	630	M	ASD	1	29.7	17	3	20
E7Q3K	631	M	ASD	1	18.628	8	0	8
E7Q3K	631	M	ASD	2	24.608	6	0	6
E7Q3K	631	M	ASD	3	33.051	11	4	15
E7Q8L	632	M	ASD	1	15.179	6	1	7
E7Q8L	632	M	ASD	2	22.571	4	2	6
E7Q8L	632	M	ASD	3	36.4	12	3	15
E7T4Q	633	F	ASD	1	19.647	11	4	15
E7V8H	634	M	ASD	1	20.665	13	8	21
E7V8H	634	M	ASD	2	28.78	12	6	18
E7V8H	634	M	ASD	3	34.661	16	5	21
E7W3Z	635	M	ASD	1	16.394	20	1	21
E7W3Z	635	M	ASD	2	25.528	20	3	23
E7W3Z	635	M	ASD	3	35.253	14	8	22
E7Y4A	636	M	TD	1	14.653	2	3	5
E8D4V	637	F	ASD	1	27.302	12	0	12
E8D8Y	638	M	ASD	1	33.281	17	6	23
E8H5V	639	M	TD	1	27.86	4	1	5
E8H5V	639	M	TD	2	35.647	3	0	3
E8J2K	640	M	ASD	1	20.238	18	6	24
E8J2K	640	M	ASD	2	30.259	15	8	23
E8J2K	640	M	ASD	3	48	8	7	15
E8J5D	641	F	TD	1	13.109	6	1	7
E8K5K	642	M	ASD	1	17.084	15	5	20
E8K5K	642	M	ASD	2	24.148	10	4	14
E8K5K	642	M	ASD	3	34.825	7	7	14
E8P7H	643	M	ASD	1	45.076	10	5	15
E8S8B	644	M	ASD	1	37.684	14	6	20
E8T5P	645	F	TD	1	13.207	0	0	0
E8V9G	646	M	TD	1	14.324	1	0	1
E8V9G	646	M	TD	2	22.538	2	0	2
E8V9G	646	M	TD	3	36.304	3	0	3
E8Y8E	647	F	ASD	1	26.349	20	4	24
E8Y8E	647	F	ASD	2	35.68	16	3	19
E8Z7N	649	M	ASD	1	20.961	14	2	16
E9B9K	650	M	TD	1	13.076	1	0	1
E9B9K	650	M	TD	2	19.483	6	0	6
E9B9K	650	M	TD	3	25.758	2	0	2
E9B9K	650	M	TD	4	33.873	1	0	1
E9C9R	651	M	ASD	1	26.218	8	1	9
E9L7B	652	F	TD	1	15.639	3	0	3
E9P5Z	653	F	ASD	1	25.626	9	7	16
E9R8H	654	M	ASD	1	32.789	12	6	18
E9S6G	655	F	ASD	1	23.589	10	6	16
E9S6G	655	F	ASD	2	33.446	7	7	14
E9Y7U	656	M	TD	1	42.776	0	0	0
E9Y9Q	657	M	ASD	1	33.314	19	7	26
E9Z8Y	658	M	ASD	1	21.06	16	4	20
E9Z9W	659	M	TD	1	13.667	2	2	4
F2C4E	660	F	ASD	1	25.133	10	6	16
F2C4E	660	F	ASD	2	33.018	12	6	18
F2D5V	661	F	TD	1	15.836	3	1	4
F2D5V	661	F	TD	2	24.345	0	1	1
F2D5V	661	F	TD	3	29.634	3	2	5
F2D5V	661	F	TD	4	37.388	2	1	3
F2E6N	662	F	TD	1	16.559	2	2	4
F2G2L	663	M	TD	1	32.953	2	2	4
F2J3K	664	F	TD	1	23.556	5	1	6
F2J3K	664	F	TD	2	39.228	0	0	0
F2L4J	665	M	ASD	1	21.651	19	6	25
F2S6H	666	F	TD	1	15.376	0	0	0
F2S6H	666	F	TD	2	18.53	0	0	0
F2T3J	667	F	TD	1	39.885	4	0	4
F2T3J	667	F	TD	2	47.113	5	0	5
F2U2S	668	M	ASD	1	23.556	16	5	21
F2U2S	668	M	ASD	2	33.117	16	6	22
F2W3E	669	F	ASD	1	37.684	16	8	24
F2W3R	670	M	ASD	1	27.17	16	5	21
F2W5M	671	M	ASD	1	37.125	9	5	14
F2W9D	672	M	ASD	1	13.273	13	3	16
F2W9D	672	M	ASD	2	21.388	14	3	17
F2W9D	672	M	ASD	3	27.532	14	6	20
F2W9D	672	M	ASD	4	33.413	8	5	13
F3B8C	673	F	ASD	1	14.686	11	5	16
F3B8C	673	F	ASD	2	23.721	5	3	8
F3B8C	673	F	ASD	3	35.121	12	4	16
F3C9T	674	M	ASD	1	25.641	9	5	14
F3C9T	674	M	ASD	2	33.807	12	7	19
F3E9H	675	F	TD	1	29.142	3	3	6
F3N5V	676	M	ASD	1	29.634	7	3	10
F3N5V	676	M	ASD	2	46.193	16	3	19
F3Q7F	677	F	ASD	1	34.136	17	8	25
F3Q9B	678	M	TD	1	27.828	6	1	7
F3Q9B	678	M	TD	2	43.532	3	3	6
F3V2B	679	M	ASD	1	18.037	19	4	23
F3V2B	679	M	ASD	2	23.655	19	6	25
F4E7B	680	M	ASD	1	25.068	15	2	17
F4E7B	680	M	ASD	2	33.708	12	4	16
F4G5G	681	M	ASD	1	15.179	17	7	24
F4G5G	681	M	ASD	2	24.378	8	6	14
F4G5G	681	M	ASD	3	39.6	14	7	21
F4L5V	682	M	ASD	1	18.628	19	6	25
F4L6T	683	M	ASD	1	14.456	9	0	9
F4L6T	683	M	ASD	2	20.665	18	2	20
F4L6T	683	M	ASD	3	33.577	16	6	22
F4R8L	684	M	ASD	1	17.117	20	6	26
F4R8L	684	M	ASD	2	24.246	12	6	18
F4R8L	684	M	ASD	3	48.2	12	6	18
F4Z9B	685	M	TD	1	16.361	1	3	4
F4Z9B	685	M	TD	2	24.181	8	3	11
F4Z9B	685	M	TD	3	37.7	2	0	2
F5A3V	686	F	ASD	1	15.113	19	3	22
F5A3V	686	F	ASD	2	24.016	13	6	19
F5A3V	686	F	ASD	3	36.238	15	5	20
F5B2F	687	M	TD	1	27.663	1	0	1
F5C9V	688	M	TD	1	14.522	8	3	11
F5C9V	688	M	TD	2	21.421	4	2	6
F5C9V	688	M	TD	3	36.928	3	0	3
F5L2E	689	F	TD	1	13.273	3	0	3
F5L2E	689	F	TD	2	33.314	3	3	6
F5M6C	690	M	ASD	1	27.203	15	6	21
F5R4V	691	F	TD	1	12.189	3	0	3
F5R4V	691	F	TD	2	37.815	2	4	6
F5T7Q	692	M	TD	1	30.324	4	0	4
F5T7Q	692	M	TD	2	43.433	2	0	2
F5U3G	693	M	ASD	1	19.285	16	6	22
F5U4R	694	M	TD	1	16.92	3	1	4
F5U4R	694	M	TD	2	33.446	6	0	6
F5Z4Z	695	F	TD	1	16.296	7	1	8
F5Z4Z	695	F	TD	2	24.444	6	1	7
F5Z4Z	695	F	TD	3	34.793	4	0	4
F6F2V	696	M	ASD	1	27.729	16	3	19
F6F2V	696	M	ASD	2	35.713	15	7	22
F6J7S	697	M	TD	1	16.296	1	0	1
F6J7S	697	M	TD	2	22.078	0	2	2
F7C5U	698	F	TD	1	22.768	1	0	1
F7C5U	698	F	TD	2	35.187	0	0	0
F7G3C	699	M	ASD	1	17.643	19	8	27
F7G3C	699	M	ASD	2	27.466	13	7	20
F7G3C	699	M	ASD	3	33.676	16	7	23
F7H7A	700	F	TD	1	38.439	0	0	0
F7Q5P	701	M	ASD	1	13.24	16	6	22
F7Q5P	701	M	ASD	2	18.99	11	5	16
F7Q5P	701	M	ASD	3	27.269	19	8	27
F7Q5P	701	M	ASD	4	33.544	11	8	19
F7S2K	702	M	ASD	1	37.651	2	6	8
F7X4C	703	M	ASD	1	23.491	15	3	18
F7X5A	704	M	TD	1	13.076	2	1	3
F7X5A	704	M	TD	2	18.136	1	0	1
F7X5A	704	M	TD	3	25.955	1	0	1
F7X5A	704	M	TD	4	32.131	6	0	6
F7X5A	704	M	TD	5	37.52	4	0	4
F7X6K	705	M	ASD	1	18.398	16	6	22
F7X6K	705	M	ASD	2	26.71	11	7	18
F7Y9K	706	F	ASD	1	25.593	11	4	15
F7Y9K	706	F	ASD	2	30.883	7	1	8
F7Y9K	706	F	ASD	3	35.483	9	3	12
F7Y9K	706	F	ASD	4	42.316	11	3	14
F8B2V	707	M	TD	1	19.614	2	1	3
F8B2V	707	M	TD	2	26.513	4	1	5
F8B9F	708	M	ASD	1	14.522	4	4	8
F8B9F	708	M	ASD	2	24.608	7	4	11
F8F3V	709	M	TD	1	13.175	2	0	2
F8G9C	710	F	TD	1	19.22	0	0	0
F8K9W	711	M	ASD	1	21.388	20	7	27
F8K9W	711	M	ASD	2	34.563	20	5	25
F8P3B	712	M	TD	1	33.84	4	0	4
F8P3Z	713	M	ASD	1	26.316	18	6	24
F8P3Z	713	M	ASD	2	34.103	14	8	22
F8R3C	714	M	TD	1	30.587	5	1	6
F9A9Y	715	M	ASD	1	27.86	19	8	27
F9D8W	716	M	ASD	1	30.85	13	6	19
F9M3N	717	M	ASD	1	31.047	7	3	10
F9N7X	718	F	TD	1	13.634	1	1	2
F9N7X	718	F	TD	2	39.162	0	0	0
F9U6E	719	F	TD	1	22.669	5	0	5
F9W7Q	720	F	TD	1	34.037	0	0	0
F9Y8C	721	F	TD	1	15.704	2	0	2
F9Z3U	722	M	ASD	1	16.756	15	5	20
F9Z3U	722	M	ASD	2	23.195	17	5	22
F9Z3U	722	M	ASD	3	34.464	16	7	23
G2F2B	723	F	ASD	1	12.517	15	2	17
G2F2B	723	F	ASD	2	32.6	13	6	19
G2M7F	724	F	ASD	1	14.226	15	7	22
G2M7F	724	F	ASD	2	23.786	6	3	9
G2R8S	725	M	ASD	1	18.661	14	4	18
G2R8S	725	M	ASD	2	24.312	7	5	12
G2R8S	725	M	ASD	3	31.704	9	4	13
G2R8S	725	M	ASD	4	35.647	8	6	14
G3B3W	726	F	TD	1	33.183	4	0	4
G3C5Y	727	M	ASD	1	40.246	17	3	20
G3L4G	728	M	ASD	1	23.359	15	8	23
G3L4G	728	M	ASD	2	29.109	19	6	25
G3L4G	728	M	ASD	3	34.924	17	8	25
G3T2J	729	M	TD	1	47.803	1	0	1
G3V4S	730	M	ASD	1	13.799	7	1	8
G3V4S	730	M	ASD	2	20.402	11	2	13
G3V4S	730	M	ASD	3	31.474	9	6	15
G3V4S	730	M	ASD	4	39.162	15	8	23
G4K5L	731	M	ASD	1	26.842	19	5	24
G4K5L	731	M	ASD	2	34.76	18	7	25
G4M3R	732	M	ASD	1	15.573	15	7	22
G4M3R	732	M	ASD	2	22.242	15	8	23
G4M3R	732	M	ASD	3	34.3	15	8	23
G4S4X	733	M	ASD	1	21.388	10	4	14
G4U4M	734	M	ASD	1	14.292	15	4	19
G4U4M	734	M	ASD	2	20.6	17	6	23
G4U4M	734	M	ASD	3	28.452	17	4	21
G4U4M	734	M	ASD	4	33.971	13	5	18
G5A4D	735	F	ASD	1	18.168	5	2	7
G5A4D	735	F	ASD	2	25.298	15	6	21
G5D8P	736	F	ASD	1	33.84	18	7	25
G5D8P	736	F	ASD	2	45.897	16	7	23
G5J2Y	737	M	ASD	1	33.051	16	4	20
G5K7H	738	M	ASD	1	26.678	19	8	27
G5R6N	739	F	ASD	1	15.441	11	2	13
G5R6N	739	F	ASD	2	23.688	2	2	4
G5R6N	739	F	ASD	3	36.665	10	5	15
G5V7N	740	M	ASD	1	25.101	19	4	23
G5Y4Q	741	M	ASD	1	24.674	13	7	20
G5Y5N	742	F	ASD	1	25.659	11	7	18
G5Z3Y	743	F	TD	1	35.384	2	1	3
G6F6J	744	F	ASD	1	33.216	14	7	21
G6M3T	745	M	ASD	1	43.86	10	3	13
G6P7X	746	M	ASD	1	34.563	12	2	14
G6Q2R	747	F	TD	1	13.437	6	0	6
G6Q2R	747	F	TD	2	22.209	0	0	0
G6Q2R	747	F	TD	3	34.168	3	1	4
G6T8L	748	F	ASD	1	19.614	16	4	20
G6T8L	748	F	ASD	2	26.678	17	6	23
G6T8L	748	F	ASD	3	34.53	18	8	26
G6U8S	749	M	ASD	1	16.263	17	5	22
G6U8S	749	M	ASD	2	23.556	15	8	23
G6U8S	749	M	ASD	3	29.142	19	4	23
G6U8S	749	M	ASD	4	33.117	17	7	24
G6V8A	750	M	ASD	1	42.218	11	4	15
G6W5Z	751	M	TD	1	16.23	5	0	5
G6W5Z	751	M	TD	2	23.129	10	1	11
G6W5Z	751	M	TD	3	28.879	0	0	0
G6W5Z	751	M	TD	4	35.417	7	0	7
G6Y4E	752	M	TD	1	15.409	1	3	4
G6Y6Y	753	M	TD	1	15.244	1	0	1
G7C6C	754	F	ASD	1	34.431	10	4	14
G7E4U	756	M	ASD	1	34.793	11	4	15
G7E5S	757	M	ASD	1	21.191	8	4	12
G7E5S	757	M	ASD	2	33.15	11	6	17
G7E9V	758	M	ASD	1	28.846	10	2	12
G7E9V	758	M	ASD	2	45.799	5	6	11
G7G5T	759	M	ASD	1	29.405	18	6	24
G7G5T	759	M	ASD	2	35.417	12	4	16
G7H6X	760	M	ASD	1	30.456	20	4	24
G7H6X	760	M	ASD	2	44.517	12	1	13
G7J2C	761	M	TD	1	48.099	1	1	2
G7M6B	762	M	ASD	1	12.353	15	2	17
G7P3J	763	M	ASD	1	20.797	18	5	23
G7P3J	763	M	ASD	2	28.386	17	7	24
G7Q3D	764	M	ASD	1	29.175	13	6	19
G7R4U	765	M	ASD	1	32	16	6	22
G7R4U	765	M	ASD	2	42.645	6	3	9
G7T3L	766	F	TD	1	20.83	2	1	3
G7X5J	767	F	ASD	1	24.542	18	6	24
G7X9M	768	F	TD	1	18.661	0	0	0
G7X9M	768	F	TD	2	26.612	2	0	2
G7X9M	768	F	TD	3	39.819	3	0	3
G8G9X	769	M	ASD	1	13.569	9	2	11
G8G9X	769	M	ASD	2	25.199	14	3	17
G8G9X	769	M	ASD	3	37.2	14	8	22
G8J2Q	770	M	ASD	1	30.062	14	7	21
G8M7A	771	M	TD	1	36.172	2	0	2
G8M7A	771	M	TD	2	43.532	4	0	4
G8M8W	772	M	ASD	1	18.53	8	5	13
G8M8W	772	M	ASD	2	28.156	18	4	22
G8P3W	773	F	TD	1	41.823	3	1	4
G8R2N	774	M	ASD	1	24.739	15	4	19
G9A5F	776	M	ASD	1	35.055	8	4	12
G9C3L	778	M	ASD	1	18.99	17	7	24
G9C3L	778	M	ASD	2	31.014	12	5	17
G9C3L	778	M	ASD	3	38.111	11	7	18
G9F9S	779	M	ASD	1	18.53	8	1	9
G9F9S	779	M	ASD	2	26.021	14	6	20
G9F9S	779	M	ASD	3	37.4	13	8	21
G9G2Q	780	F	TD	1	16.591	0	0	0
G9G2Q	780	F	TD	2	32.624	1	0	1
G9J4M	781	M	ASD	1	23.392	19	7	26
G9J4M	781	M	ASD	2	42.973	12	7	19
G9J7F	782	M	ASD	1	33.906	15	7	22
G9K7M	783	M	TD	1	26.612	6	0	6
G9K7M	783	M	TD	2	46.916	2	0	2
G9T9A	784	M	TD	1	12.616	3	1	4
G9T9A	784	M	TD	2	18.595	4	1	5
G9T9A	784	M	TD	3	26.579	2	0	2
G9T9A	784	M	TD	4	31.671	3	0	3
G9T9A	784	M	TD	5	38.308	2	0	2
G9V9B	785	M	ASD	1	30.85	15	4	19
G9Y2Y	786	M	ASD	1	44.09	7	7	14
G9Y8X	787	M	ASD	1	33.314	20	8	28
G9Z5Y	788	M	ASD	1	22.242	18	7	25
H2B6L	789	F	TD	1	18.924	2	0	2
H2B6L	789	F	TD	2	33.183	2	1	3
H2E3Z	790	M	ASD	1	34.924	12	8	20
H2G5K	791	F	ASD	1	22.209	13	8	21
H2G5K	791	F	ASD	2	35.121	7	6	13
H2G7F	792	M	ASD	1	25.955	18	3	21
H2G8Q	793	F	ASD	1	26.086	21	5	26
H2G8Q	793	F	ASD	2	33.61	16	5	21
H2K9J	794	M	ASD	1	18.99	13	3	16
H2K9J	794	M	ASD	2	27.565	7	3	10
H2M3X	795	M	ASD	1	31.211	5	1	6
H2M3X	795	M	ASD	2	44.09	10	3	13
H2M6R	796	M	ASD	1	18.76	19	1	20
H2M6R	796	M	ASD	2	46.62	9	5	14
H2M7C	797	F	TD	1	40.411	1	1	2
H2Q8U	798	M	ASD	1	29.7	7	0	7
H2S9T	799	F	ASD	1	34.464	10	1	11
H2U7A	800	F	ASD	1	22.768	8	1	9
H2U7A	800	F	ASD	2	34.957	7	3	10
H2X7H	801	F	TD	1	15.507	2	0	2
H2X7H	801	F	TD	2	22.275	1	0	1
H2X7H	801	F	TD	3	37.881	2	0	2
H2Z3F	802	M	TD	1	13.864	6	0	6
H3B2V	803	M	TD	1	15.047	7	0	7
H3B2V	803	M	TD	2	31.113	1	0	1
H3B2V	803	M	TD	3	42.086	0	0	0
H3D8J	804	M	ASD	1	20.14	10	4	14
H3D8J	804	M	ASD	2	27.598	11	8	19
H3D8J	804	M	ASD	3	35.943	5	5	10
H3E8D	805	M	ASD	1	40.542	9	4	13
H3H7B	806	M	TD	1	24.542	1	1	2
H3H7B	806	M	TD	2	36.468	1	2	3
H3J5M	807	F	TD	1	45.405	1	0	1
H3J8S	808	F	ASD	1	30.094	20	3	23
H3K9W	809	M	TD	1	12.649	4	2	6
H3K9W	809	M	TD	2	21.881	0	3	3
H3K9W	809	M	TD	3	31.014	2	4	6
H3K9W	809	M	TD	4	38.045	0	1	1
H3L9E	810	M	ASD	1	29.109	8	5	14
H3T4N	811	M	TD	1	28.517	3	0	3
H3T4N	811	M	TD	2	48.493	2	0	2
H3U7N	812	F	ASD	1	16.723	11	4	15
H3X8T	813	M	ASD	1	20.337	18	6	24
H3X8T	813	M	ASD	2	34.563	14	8	22
H4A8C	814	M	ASD	1	26.382	17	8	25
H4A8C	814	M	ASD	2	33.314	8	2	10
H4A8C	814	M	ASD	3	40.903	13	3	16
H4C7F	815	M	TD	1	12.715	5	0	5
H4C7F	815	M	TD	2	23.064	4	0	4
H4D6C	816	M	ASD	1	31.606	9	3	12
H4D6C	816	M	ASD	2	45.634	13	3	16
H4D7A	817	F	ASD	1	13.569	4	0	4
H4D7A	817	F	ASD	2	21.06	13	4	17
H4D7A	817	F	ASD	3	28.09	8	4	12
H4D7A	817	F	ASD	4	36.008	8	3	11
H4E4Z	818	F	ASD	1	34.628	11	4	15
H4G2G	819	M	ASD	1	23.294	14	1	15
H4G2G	819	M	ASD	2	33.413	18	0	18
H4G2G	819	M	ASD	3	38.472	11	2	13
H4G2G	819	M	ASD	4	46.982	17	2	19
H4K5U	820	M	ASD	1	15.376	17	3	20
H4K5U	820	M	ASD	2	31.507	16	5	21
H4K5U	820	M	ASD	3	44.649	18	8	26
H4S2A	821	F	ASD	1	19.253	19	5	24
H4S2A	821	F	ASD	2	35.384	15	7	22
H4Z3U	822	M	TD	1	13.634	6	1	7
H4Z3U	822	M	TD	2	27.138	3	1	4
H4Z3U	822	M	TD	3	37.585	4	2	6
H4Z6N	823	M	ASD	1	24.674	19	0	19
H5A4A	824	M	ASD	1	41.068	6	3	9
H5B6C	825	M	ASD	1	23.228	7	4	11
H5B6C	825	M	ASD	2	32.756	12	4	16
H5J8H	826	M	ASD	1	15.08	8	0	8
H5J8H	826	M	ASD	2	28.517	7	4	11
H5K2D	827	M	ASD	1	37.125	15	6	21
H5X6N	828	M	TD	1	27.762	1	1	2
H5X6N	828	M	TD	2	39.721	1	0	1
H5Z3V	829	M	TD	1	22.669	3	1	4
H6D3L	830	M	ASD	1	19.91	18	2	20
H6D3L	830	M	ASD	2	33.183	9	5	14
H6L9U	831	M	ASD	1	31.934	17	5	22
H6L9U	831	M	ASD	2	44.583	16	3	19
H6Q6E	832	M	ASD	1	27.105	17	6	23
H6Q6E	832	M	ASD	2	34.168	18	6	24
H6R7J	833	M	ASD	1	25.659	14	3	17
H6R9R	834	M	ASD	1	19.778	14	4	18
H7B8M	835	M	TD	1	21.52	2	0	2
H7B8M	835	M	TD	2	31.639	3	0	3
H7E6M	836	F	TD	1	13.273	5	0	5
H7E6M	836	F	TD	2	21.158	1	0	1
H7E6M	836	F	TD	3	28.912	1	0	1
H7F9A	837	F	ASD	1	17.84	9	2	11
H7J9U	838	M	ASD	1	25.068	12	3	15
H7N6E	839	M	ASD	1	12.189	10	3	13
H7N6E	839	M	ASD	2	23.129	17	5	22
H7R5P	841	M	ASD	1	23.392	0	5	5
H7R8U	842	M	ASD	1	23.754	18	4	22
H7T5D	843	M	ASD	1	20.961	6	2	8
H7T5D	843	M	ASD	2	27.63	14	3	17
H7U8Q	844	M	TD	1	15.244	1	0	1
H7W8E	845	M	ASD	1	41.232	12	3	15
H7Y8S	846	M	ASD	1	37.06	20	2	22
H7Z5G	847	F	TD	1	16.099	1	0	1
H7Z5G	847	F	TD	2	29.339	3	0	3
H7Z5G	847	F	TD	3	36.567	0	0	0
H8B5H	848	M	ASD	1	40.476	19	3	22
H8D7E	849	M	ASD	1	17.15	19	8	27
H8D7E	849	M	ASD	2	37.4	12	6	18
H8G3V	850	M	ASD	1	15.704	11	2	13
H8G3V	850	M	ASD	2	24.444	17	4	21
H8G7A	851	F	ASD	1	17.15	11	4	15
H8G7A	851	F	ASD	2	36.1	7	5	12
H8P2V	852	M	ASD	1	24.246	13	5	18
H8P2V	852	M	ASD	2	38.3	17	3	20
H8Q4L	853	M	TD	1	22.637	6	0	6
H8T9U	854	M	ASD	1	34.563	10	2	12
H8U4Z	855	M	ASD	1	23.162	7	5	12
H8U4Z	855	M	ASD	2	30.719	7	4	11
H8U4Z	855	M	ASD	3	36.074	10	2	12
H8V3K	856	F	TD	1	13.273	3	0	3
H8W5Y	857	F	ASD	1	24.608	10	4	14
H9C7L	858	M	ASD	1	30.817	10	3	13
H9E3V	859	M	ASD	1	14.653	10	4	14
H9E3V	859	M	ASD	2	21.322	14	5	19
H9E3V	859	M	ASD	3	30.554	8	6	14
H9U7H	860	M	TD	1	18.694	2	1	3
H9Y9S	861	F	TD	1	16.164	1	0	1
H9Z9Y	862	M	ASD	1	24.969	19	5	24
J2B6U	863	M	TD	1	16.394	3	1	4
J2B6U	863	M	TD	2	28.353	0	0	0
J2B8Q	864	M	TD	1	13.437	2	0	2
J2D9C	865	F	ASD	1	17.511	13	1	14
J2E4H	866	F	TD	1	20.698	0	0	0
J2E4H	866	F	TD	2	33.051	2	0	2
J2M3U	867	M	ASD	1	15.54	20	6	26
J2M3U	867	M	ASD	2	44.583	18	8	26
J2M5D	868	F	TD	1	14.489	4	0	4
J2N6U	869	M	ASD	1	31.836	15	7	22
J2S9D	872	M	ASD	1	16.329	7	4	11
J2S9D	872	M	ASD	2	24.181	13	3	16
J2T2N	873	M	ASD	1	37.914	13	1	14
J2T7C	874	M	ASD	1	22.571	16	8	24
J2W9F	875	M	TD	1	13.109	6	0	6
J2W9F	875	M	TD	2	23.359	4	0	4
J2Z3P	876	M	TD	1	27.368	0	0	0
J2Z3P	876	M	TD	2	40.279	3	1	4
J3B6V	877	M	ASD	1	23.228	12	4	16
J3D2T	878	M	ASD	1	30.423	15	5	20
J3H4R	879	M	ASD	1	18.431	15	3	18
J3J5V	880	M	ASD	1	19.548	17	5	22
J3J5V	880	M	ASD	2	28.287	22	6	28
J3J5V	880	M	ASD	3	34.727	17	8	25
J3K2K	881	M	ASD	1	35.023	16	8	24
J3L5W	882	M	ASD	1	40.706	9	2	11
J3M7Y	883	M	ASD	1	36.041	15	4	19
J3M8K	884	M	ASD	1	18.793	8	2	10
J3M8K	884	M	ASD	2	25.265	9	2	11
J3N8R	885	M	ASD	1	23.951	16	5	21
J3P5S	886	F	TD	1	12.55	0	0	0
J3P5S	886	F	TD	2	18.727	0	0	0
J3P5S	886	F	TD	3	24.476	0	0	0
J3P5S	886	F	TD	4	36.205	1	0	1
J3S2H	887	M	ASD	1	37.914	18	6	24
J3U6M	888	M	ASD	1	15.54	9	2	11
J3U6M	888	M	ASD	2	21.749	9	2	11
J3U6M	888	M	ASD	3	33.708	8	8	16
J3U9S	889	M	ASD	1	25.068	16	8	24
J3U9S	889	M	ASD	2	42.448	11	6	17
J4D5B	891	M	ASD	1	28.682	15	1	16
J4D5B	891	M	ASD	2	40.936	14	2	16
J4G3N	892	M	ASD	1	17.741	10	2	12
J4G3N	892	M	ASD	2	19.351	9	1	10
J4G3N	892	M	ASD	3	26.448	10	1	11
J4G3N	892	M	ASD	4	34.694	11	5	16
J4G6T	893	M	TD	1	45.043	0	0	0
J4H8J	894	M	ASD	1	25.101	18	8	26
J4H8J	894	M	ASD	2	37	16	8	24
J4J4M	895	M	ASD	1	26.283	13	5	18
J4J4M	895	M	ASD	2	31.31	12	3	15
J4J4M	895	M	ASD	3	39.392	14	4	18
J4K7A	896	M	ASD	1	14.094	17	3	20
J4K7A	896	M	ASD	2	20.37	14	5	19
J4K7A	896	M	ASD	3	27.039	9	3	12
J4K7A	896	M	ASD	4	35.483	11	4	15
J4M8X	897	F	ASD	1	25.101	18	4	22
J4M8X	897	F	ASD	2	37.3	11	4	15
J4P6R	898	F	TD	1	13.864	2	1	3
J4P6R	898	F	TD	2	21.125	1	0	1
J4S6M	899	M	ASD	1	19.548	12	4	16
J4S6M	899	M	ASD	2	29.175	17	6	23
J4S6M	899	M	ASD	3	34.924	13	8	21
J4V5K	900	M	ASD	1	18.661	11	8	19
J4Z8F	901	M	TD	1	14.62	7	0	7
J4Z8F	901	M	TD	2	24.739	6	0	6
J5A6R	902	F	ASD	1	20.008	15	2	17
J5A6R	902	F	ASD	2	29.175	15	2	17
J5A6R	902	F	ASD	3	35.778	15	5	20
J5H7M	903	M	ASD	1	21.979	19	8	27
J5H7M	903	M	ASD	2	47.4	20	8	28
J5L3E	904	F	TD	1	20.501	9	0	9
J5L3E	904	F	TD	2	27.138	0	2	2
J5M6R	905	M	ASD	1	14.029	16	6	22
J5M6R	905	M	ASD	2	21.618	13	6	19
J5M6R	905	M	ASD	3	33.084	12	2	14
J5P6F	906	F	ASD	1	43.828	10	3	13
J5Q9F	907	M	ASD	1	46.39	13	5	18
J5V4B	908	M	ASD	1	17.774	18	2	20
J5V4B	908	M	ASD	2	27.203	14	5	19
J5V4B	908	M	ASD	3	34.858	15	5	20
J5X5M	909	M	ASD	1	28.78	10	7	17
J6A3M	910	F	TD	1	14.259	3	0	3
J6B7K	911	M	ASD	1	40.246	15	5	20
J6C4L	913	M	TD	1	31.31	3	0	3
J6E9B	914	F	ASD	1	22.669	18	7	25
J6E9B	914	F	ASD	2	37.749	17	7	24
J6G3Q	915	F	ASD	1	29.142	5	3	8
J6G3Q	915	F	ASD	2	34.891	6	7	13
J6K3X	916	M	TD	1	24.082	6	0	6
J6K3X	916	M	TD	2	42.71	2	0	2
J6N6A	917	M	TD	1	13.405	2	0	2
J6R4M	918	M	TD	1	14.719	5	3	8
J6R4M	918	M	TD	2	34.99	3	0	3
J6T7G	919	F	ASD	1	28.977	18	8	26
J6V5A	920	M	ASD	1	17.446	15	2	17
J6V5A	920	M	ASD	2	23.622	15	3	18
J6V5A	920	M	ASD	3	33.38	10	5	15
J6X6L	921	M	TD	1	13.799	4	0	4
J6X6L	921	M	TD	2	20.895	5	1	6
J6X6L	921	M	TD	3	32.329	4	0	4
J7A4X	922	M	TD	1	14.259	0	0	0
J7C3C	923	M	ASD	1	14.029	20	6	26
J7C3C	923	M	ASD	2	32	16	6	22
J7F6Q	924	M	ASD	1	21.027	11	3	14
J7F6Q	924	M	ASD	2	47.244	16	4	20
J7F8X	925	M	TD	1	23.819	3	0	3
J7F8X	925	M	TD	2	31.343	1	0	1
J7F8X	925	M	TD	3	37.618	0	0	0
J7J9R	926	M	ASD	1	32.789	17	6	23
J7K2P	927	F	ASD	1	15.343	2	0	2
J7K2P	927	F	ASD	2	19.713	4	2	6
J7K2P	927	F	ASD	3	31.31	4	0	4
J7K2P	927	F	ASD	4	38.932	10	0	10
J7M7R	928	F	TD	1	12.189	2	1	3
J7P5K	929	M	ASD	1	35.68	12	3	15
J7Q4G	930	F	ASD	1	28.583	14	5	19
J7Q4G	930	F	ASD	2	38.242	16	3	19
J7S7Z	931	M	TD	1	14.226	1	0	1
J7S7Z	931	M	TD	2	19.811	3	1	4
J7S7Z	931	M	TD	3	29.536	1	0	1
J7S7Z	931	M	TD	4	35.844	0	0	0
J7T5A	932	M	ASD	1	22.768	19	5	24
J7T5A	932	M	ASD	2	35.5	20	6	26
J7T7U	933	F	ASD	1	15.507	13	5	18
J7T7U	933	F	ASD	2	33.2	10	6	16
J7U3X	934	M	ASD	1	35.023	17	4	21
J8D5S	935	F	TD	1	44.419	1	0	1
J8D6Q	936	M	ASD	1	32.493	19	7	26
J8D6Q	936	M	ASD	2	44.7	17	8	25
J8N3V	937	M	ASD	1	31.639	17	4	21
J8N3V	937	M	ASD	2	39.819	17	4	21
J8T2U	938	M	TD	1	15.836	1	0	1
J8T2U	938	M	TD	2	26.678	3	3	6
J8T8G	939	M	ASD	1	25.823	15	5	20
J8T8G	939	M	ASD	2	32.92	16	4	20
J8T8G	939	M	ASD	3	40.016	19	5	24
J8Y5W	940	M	TD	1	13.93	5	0	5
J8Y5W	940	M	TD	2	23.622	4	0	4
J8Y5W	940	M	TD	3	34.497	3	0	3
J8Z9H	941	M	ASD	1	24.805	19	5	24
J8Z9H	941	M	ASD	2	34.234	19	8	27
J9B6Q	942	M	ASD	1	25.068	19	7	26
J9E5N	943	M	TD	1	20.862	1	0	1
J9H9Y	944	M	ASD	1	24.016	17	6	23
J9P4C	945	M	TD	1	27.893	2	1	3
J9P4C	945	M	TD	2	40.871	4	0	4
J9Q4J	946	M	ASD	1	18.398	17	4	21
J9T4R	947	M	TD	1	27.433	0	0	0
J9T4R	947	M	TD	2	34.103	2	4	6
J9W8Q	948	M	ASD	1	20.271	10	3	13
J9W8Q	948	M	ASD	2	33	11	3	14
J9Z7N	949	M	TD	1	21.914	3	2	5
J9Z7N	949	M	TD	2	36.632	1	0	1
K2F8P	950	M	TD	1	45.864	1	1	2
K2R4R	951	F	TD	1	17.84	4	2	6
K2R9F	952	M	ASD	1	19.187	14	5	19
K2R9F	952	M	ASD	2	28.813	13	4	17
K2R9F	952	M	ASD	3	34.793	7	7	14
K2S6G	953	F	TD	1	23.326	1	0	1
K2S6G	953	F	TD	2	38.834	2	1	3
K2u2R	954	M	ASD	1	37.29	19	8	27
K2U5W	955	F	TD	1	13.897	3	0	3
K2U5W	955	F	TD	2	21.027	0	0	0
K2U5W	955	F	TD	3	34.825	1	0	1
K2U9B	956	M	ASD	1	17.577	18	5	23
K2U9B	956	M	ASD	2	30.6	10	5	15
K2Z4V	957	M	ASD	1	40.575	8	3	11
K2Z9K	958	M	ASD	1	30.587	9	4	13
K2Z9K	958	M	ASD	2	45.372	11	1	12
K3A2U	959	F	ASD	1	24.509	11	1	12
K3A2U	959	F	ASD	2	38.242	15	5	20
K3G5E	960	M	ASD	1	27.63	14	8	22
K3G5E	960	M	ASD	2	41.101	13	5	18
K3T2X	961	M	TD	1	17.643	0	1	1
K3T2X	961	M	TD	2	25.922	1	1	2
K3T2X	961	M	TD	3	36.501	4	0	4
K3U7G	962	M	TD	1	12.452	9	0	9
K3U7G	962	M	TD	2	35.91	1	0	1
K3V7Z	963	M	ASD	1	24.378	17	4	21
K3V7Z	963	M	ASD	2	41.265	10	6	16
K3V8X	964	M	ASD	1	30.719	15	4	19
K3Z9L	965	M	ASD	1	27.992	17	7	24
K3Z9L	965	M	ASD	2	33.676	15	5	20
K4B3Z	966	F	TD	1	13.799	3	0	3
K4G8L	967	M	ASD	1	20.862	14	2	16
K4G8L	967	M	ASD	2	36.961	10	4	14
K4L3M	968	F	TD	1	34.628	3	0	3
K4L6F	969	F	ASD	1	15.113	10	2	12
K4L6F	969	F	ASD	2	21.092	1	1	2
K4L6F	969	F	ASD	3	29.536	9	6	15
K4L6F	969	F	ASD	4	34.924	8	8	16
K4S6J	970	M	ASD	1	18.844	9	4	13
K4T4U	971	F	TD	1	19.844	8	0	8
K4X5H	972	M	TD	1	13.142	4	1	5
K4X5H	972	M	TD	2	20.895	1	1	2
K4Z5V	973	M	ASD	1	29.47	15	6	21
K5A6B	974	F	TD	1	15.671	2	2	4
K5B6U	975	F	TD	1	22.209	0	0	0
K5E4U	978	F	TD	1	15.474	5	2	7
K5G7C	979	F	TD	1	13.109	9	1	10
K5G7C	979	F	TD	2	20.205	0	0	0
K5H7V	980	F	ASD	1	23.031	20	8	28
K5K5P	981	M	ASD	1	16.789	18	5	23
K5K9S	982	M	ASD	1	20.271	13	6	19
K5K9S	982	M	ASD	2	36.1	12	5	17
K5Q5X	983	M	ASD	1	29.24	22	5	27
K5V3A	984	M	ASD	1	20.895	10	3	13
K5V3A	984	M	ASD	2	28.945	6	4	10
K6B8E	985	M	TD	1	15.08	6	2	8
K6B8E	985	M	TD	2	39	1	0	1
K6E2N	986	M	ASD	1	26.678	15	6	21
K6E2N	986	M	ASD	2	34.53	15	5	20
K6E5T	987	F	TD	1	13.273	2	2	4
K6E5T	987	F	TD	2	23.852	5	0	5
K6E5T	987	F	TD	3	34.07	5	0	5
K6F4Q	988	M	ASD	1	14.784	20	3	23
K6F4Q	988	M	ASD	2	33.413	13	3	16
K6L4M	989	M	ASD	1	13.043	15	2	17
K6L4M	989	M	ASD	2	24.838	9	4	13
K6L4M	989	M	ASD	3	33.807	14	5	19
K6N3Q	990	F	TD	1	28.09	1	0	1
K6N3Q	990	F	TD	2	35.515	2	3	5
K7C2N	992	F	TD	1	26.119	1	0	1
K7C2N	992	F	TD	2	33.938	2	2	4
K7C6E	993	F	TD	1	13.142	1	0	1
K7C6E	993	F	TD	2	24.805	3	0	3
K7C6E	993	F	TD	3	38.998	1	0	1
K7E8B	994	M	ASD	1	25.823	4	7	11
K7L7T	996	F	TD	1	35.581	4	0	4
K7M2M	997	M	TD	1	13.766	1	0	1
K7M2M	997	M	TD	2	26.776	2	2	4
K7M2M	997	M	TD	3	40.608	0	2	2
K7R2P	998	F	ASD	1	31.934	14	4	18
K7V9B	999	M	ASD	1	23.721	10	3	13
K7V9B	999	M	ASD	2	33.38	11	4	15
K7Y3W	1000	M	ASD	1	27.696	9	5	14
K7Y3W	1000	M	ASD	2	33.971	10	3	13
K8C7Q	1001	M	ASD	1	37.651	15	8	23
K8C8N	1002	F	TD	1	13.634	12	0	12
K8C8N	1002	F	TD	2	19.614	1	1	2
K8C8N	1002	F	TD	3	28.123	1	0	1
K8G9B	1003	M	ASD	1	42.579	17	3	20
K8H5R	1004	M	ASD	1	26.678	0	0	0
K8H5R	1004	M	ASD	2	32.723	12	6	18
K8L4C	1005	M	TD	1	13.437	5	0	5
K8L4C	1005	M	TD	2	20.994	1	0	1
K8L4C	1005	M	TD	3	26.776	4	0	4
K8L7U	1006	M	ASD	1	21.224	2	0	2
K8L7U	1006	M	ASD	2	26.776	10	1	11
K8L7U	1006	M	ASD	3	33.38	13	4	17
K8M2B	1007	M	TD	1	16.591	0	0	0
K8M2B	1007	M	TD	2	22.571	2	0	2
K8M2B	1007	M	TD	3	28.55	1	0	1
K8M2B	1007	M	TD	4	39.819	1	0	1
K8S3U	1008	F	ASD	1	21.979	12	4	16
K8S3U	1008	F	ASD	2	37.7	15	4	19
K8U9U	1010	M	ASD	1	35.154	12	6	18
K8V7G	1011	M	ASD	1	15.474	2	2	4
K8V7G	1011	M	ASD	2	39.7	9	7	16
K9A3M	1012	M	ASD	1	35.68	16	6	22
K9F2L	1013	M	ASD	1	32.986	11	7	18
K9F2L	1013	M	ASD	2	45.1	12	4	16
K9L4Q	1014	M	ASD	1	25.166	10	3	13
K9L4Q	1014	M	ASD	2	31.047	12	4	16
K9L4Q	1014	M	ASD	3	37.257	13	5	18
K9L5B	1015	M	ASD	1	40.706	17	5	22
K9N2J	1016	F	TD	1	12.156	5	0	5
K9R5K	1017	F	ASD	1	36.304	8	6	14
K9S3V	1018	M	TD	1	16.624	4	4	8
K9S3V	1018	M	TD	2	24.542	1	0	1
K9S3V	1018	M	TD	3	30.423	2	0	2
K9S5R	1019	M	ASD	1	27.302	15	4	19
L2C9Z	1020	F	TD	1	28.386	1	0	1
L2C9Z	1020	F	TD	2	39.425	1	0	1
L2D7Y	1021	M	ASD	1	17.281	16	5	21
L2H5T	1022	M	ASD	1	29.569	14	5	19
L2H5T	1022	M	ASD	2	36.238	13	5	18
L2K4K	1023	F	ASD	1	34.76	13	5	18
L2M7R	1024	M	ASD	1	23.064	12	6	18
L2M7R	1024	M	ASD	2	33.051	11	4	15
L2P4A	1025	M	ASD	1	33.413	5	6	11
L2Q2L	1026	F	ASD	1	23.951	12	4	16
L2Q2L	1026	F	ASD	2	34.004	8	4	12
L2U5G	1027	M	ASD	1	37.52	15	3	18
L2U7P	1028	M	ASD	1	32.361	10	8	18
L2U7P	1028	M	ASD	2	44.8	16	8	24
L2X4R	1029	F	ASD	1	20.435	17	2	19
L2X4R	1029	F	ASD	2	29.602	14	4	18
L2X4R	1029	F	ASD	3	34.76	14	3	17
L2Y5J	1030	M	ASD	1	30.193	19	8	27
L3C9P	1031	F	ASD	1	31.343	9	4	13
L3C9P	1031	F	ASD	2	40.969	8	3	11
L3E9Q	1032	F	ASD	1	30.9	8	4	12
L3N7M	1033	M	ASD	1	36.501	10	4	14
L3T2U	1034	M	ASD	1	21.914	14	6	20
L3T2U	1034	M	ASD	2	29.897	20	6	26
L3T2U	1034	M	ASD	3	38.078	16	2	18
L3U9L	1035	M	ASD	1	33.84	14	4	18
L3U9L	1035	M	ASD	2	46.39	13	4	17
L3W2D	1036	M	TD	1	27.992	2	0	2
L3Z6P	1037	F	TD	1	16.263	0	2	2
L3Z6P	1037	F	TD	2	33.6	2	1	3
L4E4Q	1038	M	ASD	1	20.074	4	1	5
L4E4Q	1038	M	ASD	2	27.663	20	3	23
L4E4Q	1038	M	ASD	3	38.209	8	4	12
L4F5H	1039	M	TD	1	13.733	4	1	5
L4F5H	1039	M	TD	2	22.275	3	0	3
L4F5H	1039	M	TD	3	34.563	2	0	2
L4H7E	1040	M	TD	1	19.811	0	0	0
L4H7E	1040	M	TD	2	33.183	1	0	1
L4L3J	1041	F	ASD	1	23.491	18	5	23
L4L3J	1041	F	ASD	2	37.1	18	4	22
L4Q5T	1042	M	TD	1	14.39	5	2	7
L4Q5T	1042	M	TD	2	32.559	2	1	3
L4S3A	1043	M	ASD	1	38.571	18	8	26
L4U4L	1044	M	ASD	1	20.9	1	0	1
L4U4L	1044	M	ASD	2	35.2	11	6	17
L4U4X	1045	F	ASD	1	23.064	11	2	13
L4W2E	1046	M	TD	1	25.232	2	0	2
L4W2E	1046	M	TD	2	31.474	0	1	1
L4W2E	1046	M	TD	3	37.224	0	1	1
L4W2E	1046	M	TD	4	48.23	0	0	0
L5A5M	1047	M	ASD	1	19.121	20	2	22
L5A5M	1047	M	ASD	2	26.875	10	6	16
L5A5M	1047	M	ASD	3	34.004	8	6	14
L5C2H	1048	F	ASD	1	34.628	16	4	20
L5E6A	1049	M	ASD	1	15.08	13	3	16
L5F5V	1050	M	ASD	1	21.979	12	7	19
L5G3H	1051	F	ASD	1	18.002	19	7	26
L5L9V	1052	M	ASD	1	33.938	13	4	17
L5M4C	1053	F	ASD	1	36.402	9	3	12
L5Q8N	1054	M	ASD	1	39.951	16	6	22
L5S3Z	1055	M	ASD	1	12.616	8	2	10
L5S3Z	1055	M	ASD	2	20.468	10	1	11
L5S3Z	1055	M	ASD	3	25.429	18	2	20
L5S3Z	1055	M	ASD	4	31.507	14	2	16
L5S3Z	1055	M	ASD	5	35.45	18	4	22
L5U8Q	1056	M	ASD	1	35.417	17	6	23
L5U9Z	1057	M	ASD	1	13.766	7	0	7
L5U9Z	1057	M	ASD	2	26.415	6	4	10
L5U9Z	1057	M	ASD	3	33.774	13	6	19
L5X2A	1058	M	ASD	1	19.515	12	6	18
L5Y8F	1059	F	ASD	1	17.018	12	4	16
L5Y8F	1059	F	ASD	2	32.8	9	4	13
L5Y9Q	1060	M	TD	1	21.487	0	0	0
L5Y9Q	1060	M	TD	2	38.078	0	0	0
L6A5N	1061	F	TD	1	14.719	3	0	3
L6A5N	1061	F	TD	2	22.538	4	0	4
L6A5N	1061	F	TD	3	29.207	1	0	1
L6A5N	1061	F	TD	4	35.811	3	1	4
L6B5U	1062	M	ASD	1	24.214	17	4	21
L6B5U	1062	M	ASD	2	37.881	13	8	21
L6E3U	1063	M	TD	1	25.626	2	0	2
L6E3U	1063	M	TD	2	33.446	3	1	4
L6E4F	1064	M	ASD	1	33.446	8	6	14
L6L8Y	1066	F	TD	1	12.912	4	1	5
L6L8Y	1066	F	TD	2	21.388	2	1	3
L6L8Y	1066	F	TD	3	35.68	2	0	2
L6P8H	1067	M	TD	1	13.799	5	0	5
L6P8H	1067	M	TD	2	26.021	2	1	3
L6P8H	1067	M	TD	3	32.624	5	0	5
L6P8H	1067	M	TD	4	38.735	0	0	0
L6T5E	1068	M	TD	1	23.918	3	1	4
L6T5E	1068	M	TD	2	38.407	2	0	2
L6T8W	1069	M	ASD	1	24.706	20	8	28
L6Z3M	1070	F	ASD	1	29.864	19	5	24
L7D6U	1071	M	ASD	1	36.994	13	6	19
L7D8D	1072	M	ASD	1	28.649	18	6	24
L7H6W	1073	M	ASD	1	24.148	17	5	22
L7H6W	1073	M	ASD	2	34.431	18	5	23
L7N3N	1074	M	ASD	1	33.281	12	7	19
L7S3D	1075	M	ASD	1	22.963	20	8	28
L7S3D	1075	M	ASD	2	35.6	17	6	23
L7S5L	1076	M	ASD	1	38.012	15	4	19
L7T2M	1077	M	ASD	1	25.988	16	6	22
L7T2M	1077	M	ASD	2	31.737	13	5	18
L7T2M	1077	M	ASD	3	37.815	13	4	17
L7U6K	1078	M	ASD	1	33.117	16	8	24
L7U6K	1078	M	ASD	2	45.9	14	7	21
L7X5U	1079	M	ASD	1	29.273	19	7	26
L8A5D	1080	M	ASD	1	36.468	15	8	23
L8B7S	1081	M	ASD	1	29.503	11	7	18
L8B7S	1081	M	ASD	2	34.234	7	6	13
L8D7G	1082	F	TD	1	25.823	1	0	1
L8D7G	1082	F	TD	2	38.472	0	0	0
L8E4H	1083	M	ASD	1	33.971	14	6	20
L8E5S	1084	F	ASD	1	22.669	17	4	21
L8E5S	1084	F	ASD	2	33.906	7	5	12
L8G8M	1085	F	TD	1	20.928	2	0	2
L8G8M	1085	F	TD	2	29.24	0	0	0
L8H6L	1086	F	ASD	1	36.238	9	1	10
L8J8N	1087	F	ASD	1	29.996	12	4	16
L8P5E	1088	M	ASD	1	16.92	11	5	16
L8P9H	1089	F	ASD	1	21.684	16	2	18
L8W4R	1090	M	TD	1	14.784	5	0	5
L8W4R	1090	M	TD	2	36.534	4	0	4
L8W5P	1091	M	ASD	1	16.821	18	1	19
L8Y2K	1092	M	ASD	1	22.078	18	7	25
L8Y2K	1092	M	ASD	2	34	14	4	18
L8Y7L	1093	F	TD	1	23.655	3	0	3
L8Y7L	1093	F	TD	2	39.556	4	0	4
L9G8Z	1094	M	ASD	1	34.201	20	8	28
L9P7N	1095	M	ASD	1	28.912	4	4	8
L9P7N	1095	M	ASD	2	35.713	11	4	15
L9P9J	1096	M	TD	1	41.823	5	0	5
L9U2V	1097	M	ASD	1	27.893	14	4	18
L9U2V	1097	M	ASD	2	40.772	20	1	21
L9V7R	1098	M	TD	1	13.273	0	0	0
L9V7R	1098	M	TD	2	20.501	0	0	0
L9V7R	1098	M	TD	3	27.4	0	0	0
L9V7R	1098	M	TD	4	38.604	0	0	0
L9Z8R	1099	F	TD	1	12.55	3	0	3
L9Z8R	1099	F	TD	2	18.103	3	0	3
L9Z8R	1099	F	TD	3	24.312	1	0	1
L9Z8R	1099	F	TD	4	32.559	0	0	0
M2C4J	1100	M	ASD	1	25.922	21	2	23
M2C4J	1100	M	ASD	2	38.571	9	3	12
M2D3F	1101	F	ASD	1	25.068	15	8	23
M2F3T	1102	M	ASD	1	24.016	12	8	20
M2M3W	1103	F	TD	1	26.94	5	0	5
M2V5W	1104	M	ASD	1	40.312	20	3	23
M2W7A	1105	F	ASD	1	26.382	20	5	25
M2X2F	1106	M	ASD	1	28.846	0	0	0
M2X2F	1106	M	ASD	2	40.805	12	4	16
M2X5X	1107	M	TD	1	14.127	5	0	5
M2X5X	1107	M	TD	2	26.316	2	0	2
M2X5X	1107	M	TD	3	36.337	2	2	4
M3B3S	1108	M	ASD	1	26.349	19	1	20
M3B3S	1108	M	ASD	2	35.778	9	5	14
M3C3A	1109	M	ASD	1	26.086	7	7	14
M3C3A	1109	M	ASD	2	34.366	13	4	17
M3D7W	1110	M	ASD	1	37.881	15	6	21
M3G8D	1111	M	TD	1	21.421	3	1	4
M3G8D	1111	M	TD	2	30.39	3	0	3
M3J7T	1112	M	ASD	1	22.998	10	6	16
M3J7T	1112	M	ASD	2	35.6	11	3	14
M3L5M	1113	M	ASD	1	20.567	20	7	27
M3L5M	1113	M	ASD	2	33	18	5	23
M3M9W	1114	M	TD	1	14.39	5	3	8
M3P3Y	1115	F	TD	1	16.361	5	1	6
M3P3Y	1115	F	TD	2	34.7	7	0	7
M3T9N	1116	F	ASD	1	40.214	15	5	20
M3U4G	1117	M	TD	1	13.602	1	1	2
M3U4G	1117	M	TD	2	20.731	1	1	2
M3U4G	1117	M	TD	3	27.532	1	0	1
M3U4G	1117	M	TD	4	35.483	1	0	1
M3U8W	1118	F	ASD	1	22.571	1	1	2
M3U8W	1118	F	ASD	2	29.897	6	3	9
M3V6V	1119	F	ASD	1	23.524	16	5	21
M3V6V	1119	F	ASD	2	33.643	7	4	11
M3Z4Q	1120	F	TD	1	14.324	3	0	3
M3Z4Q	1120	F	TD	2	20.632	3	2	5
M3Z4Q	1120	F	TD	3	25.429	0	1	1
M3Z4Q	1120	F	TD	4	30.949	5	0	5
M3Z4Q	1120	F	TD	5	37.158	2	0	2
M4K9K	1121	M	ASD	1	24.871	20	5	25
M4K9K	1121	M	ASD	2	35.351	20	4	24
M4L5B	1122	M	ASD	1	19.285	17	4	21
M4L5B	1122	M	ASD	2	32.69	12	2	14
M4L5B	1122	M	ASD	3	42.48	13	1	14
M4N4R	1123	M	ASD	1	22.407	18	5	23
M4N6M	1124	M	ASD	1	22.998	18	4	22
M4N6M	1124	M	ASD	2	31.31	15	6	21
M4S7A	1125	M	TD	1	13.142	1	0	1
M4S7A	1125	M	TD	2	35.713	3	0	3
M4S9U	1126	M	ASD	1	28.156	10	4	14
M4V5M	1127	M	ASD	1	31.244	7	4	11
M5B6B	1128	M	ASD	1	35.285	17	4	21
M5B6B	1128	M	ASD	2	45.306	16	4	20
M5D4T	1129	F	TD	1	14.817	1	0	1
M5D4T	1129	F	TD	2	21.717	0	0	0
M5D4T	1129	F	TD	3	34.103	1	0	1
M5D9U	1130	M	ASD	1	33.446	17	6	23
M5E5L	1131	M	ASD	1	29.634	18	7	25
M5E5L	1131	M	ASD	2	42.7	17	8	25
M5G2G	1132	M	ASD	1	13.996	8	4	12
M5G2G	1132	M	ASD	2	20.205	8	5	13
M5G2G	1132	M	ASD	3	32.2	11	6	17
M5G8F	1133	M	ASD	1	16.953	15	2	17
M5L6A	1134	M	ASD	1	23.622	18	7	25
M5L6A	1134	M	ASD	2	29.7	15	6	21
M5L6A	1134	M	ASD	3	34.793	15	5	20
M5L6A	1134	M	ASD	4	45.339	14	4	18
M5N2W	1135	M	ASD	1	21.29	19	4	23
M5N2W	1135	M	ASD	2	35	13	8	21
M5Q8W	1136	F	TD	1	12.747	6	0	6
M5U6R	1137	F	ASD	1	31.901	4	5	9
M5U6R	1137	F	ASD	2	45.1	10	3	13
M5Y2Q	1139	F	TD	1	12.255	4	0	4
M5Y2Q	1139	F	TD	2	20.402	1	1	2
M5Y2Q	1139	F	TD	3	31.277	4	2	6
M5Y2Q	1139	F	TD	4	42.382	1	0	1
M5Z6N	1140	F	ASD	1	26.94	18	3	21
M6E9Q	1141	M	ASD	1	15.639	14	0	14
M6G5B	1142	M	ASD	1	41.823	8	3	11
M6J2V	1143	M	ASD	1	23.228	17	7	24
M6J2V	1143	M	ASD	2	35.023	14	1	15
M6M2E	1144	M	TD	1	15.507	1	0	1
M6N7A	1145	M	ASD	1	36.3	19	6	25
M6P7T	1146	F	TD	1	13.437	3	0	3
M6S6E	1147	M	TD	1	15.704	5	1	6
M6S7P	1148	M	TD	1	41.232	0	0	0
M6S8M	1149	M	ASD	1	27.828	4	4	8
M6S8M	1149	M	ASD	2	34.694	7	4	11
M6T3S	1150	F	TD	1	12.123	4	2	6
M6T3S	1150	F	TD	2	25.068	3	1	4
M6T3S	1150	F	TD	3	35.187	2	0	2
M6U3M	1151	F	TD	1	18.464	2	0	2
M6U3M	1151	F	TD	2	45.405	2	0	2
M6U5U	1152	F	ASD	1	17.018	15	4	19
M6U5U	1152	F	ASD	2	27.072	12	7	19
M6U5U	1152	F	ASD	3	34.201	9	8	17
M6W3Z	1153	M	ASD	1	13.043	14	2	16
M6W3Z	1153	M	ASD	2	19.023	3	2	5
M6W3Z	1153	M	ASD	3	35.614	8	3	11
M6Z9U	1154	M	TD	1	13.93	5	1	6
M6Z9U	1154	M	TD	2	26.546	1	0	1
M7F3Y	1155	M	ASD	1	27.499	21	2	23
M7F3Y	1155	M	ASD	2	33.938	18	4	22
M7F3Y	1155	M	ASD	3	40.246	18	4	22
M7J9T	1156	M	ASD	1	20.468	4	1	5
M7J9T	1156	M	ASD	2	36.632	6	4	10
M7P3E	1157	F	ASD	1	15.146	20	7	27
M7P3E	1157	F	ASD	2	31.2	16	5	21
M7S7D	1158	F	TD	1	48.197	0	0	0
M7U4X	1159	F	TD	1	26.513	1	0	1
M7U4X	1159	F	TD	2	36.994	0	3	3
M7V4S	1160	M	ASD	1	13.043	11	2	13
M7V4S	1160	M	ASD	2	19.351	16	1	17
M7Y3Q	1161	M	ASD	1	16.427	16	2	18
M7Y3Q	1161	M	ASD	2	40.936	17	5	22
M8A7U	1162	F	ASD	1	12.912	14	4	18
M8C6X	1163	M	ASD	1	29.273	7	0	7
M8C6X	1163	M	ASD	2	43.63	10	1	11
M8D2P	1164	M	ASD	1	22.472	18	7	25
M8D2P	1164	M	ASD	2	34.5	12	8	20
M8H3P	1165	M	ASD	1	34.267	5	6	11
M8J3V	1166	M	TD	1	18.234	3	1	4
M8J3V	1166	M	TD	2	32.887	2	0	2
M8K5X	1167	M	ASD	1	19.811	14	8	22
M8K5X	1167	M	ASD	2	26.94	11	8	19
M8K5X	1167	M	ASD	3	30.292	13	8	21
M8K9P	1168	F	ASD	1	35.318	13	5	18
M8L7N	1169	F	ASD	1	15.376	8	1	9
M8L7N	1169	F	ASD	2	23.162	7	0	7
M8L7N	1169	F	ASD	3	35	6	5	11
M8Q5H	1170	M	TD	1	22.308	4	3	7
M8R2V	1171	F	ASD	1	23.951	15	6	21
M8R2V	1171	F	ASD	2	35.4	10	4	14
M8R5P	1172	M	ASD	1	14.85	20	7	27
M8R5P	1172	M	ASD	2	35.8	19	8	27
M8U8Q	1173	M	ASD	1	32.591	18	7	25
M9H7T	1174	M	TD	1	13.207	6	0	6
M9H7T	1174	M	TD	2	19.844	4	0	4
M9H7T	1174	M	TD	3	37.947	2	1	3
M9J4H	1175	M	ASD	1	36.994	16	6	22
M9Q2D	1176	M	ASD	1	16.329	10	3	13
M9Q3N	1177	M	ASD	1	36.041	7	4	11
M9Q9Y	1178	M	ASD	1	20.994	15	4	19
M9U5X	1179	F	ASD	1	22.012	14	6	20
M9U5X	1179	F	ASD	2	35	10	4	14
M9X8Y	1180	M	ASD	1	12.156	11	1	12
M9X8Y	1180	M	ASD	2	24.674	9	1	10
M9X8Y	1180	M	ASD	3	33.314	13	4	17
N2D5K	1181	F	TD	1	12.222	7	1	8
N2D5K	1181	F	TD	2	26.579	1	0	1
N2D5K	1181	F	TD	3	41.856	1	1	2
N2D6H	1182	F	TD	1	16.887	2	0	2
N2D6H	1182	F	TD	2	23.326	4	1	5
N2D6H	1182	F	TD	3	35.088	1	0	1
N2E3J	1183	M	ASD	1	34.891	9	2	11
N2J3L	1184	M	ASD	1	21.388	19	8	27
N2J3L	1184	M	ASD	2	34.1	16	6	22
N2V6E	1185	M	TD	1	12.78	5	0	5
N2V6E	1185	M	TD	2	18.563	1	0	1
N2V6E	1185	M	TD	3	33.708	3	1	4
N2X6S	1186	F	ASD	1	25.922	19	8	27
N2Y7K	1187	F	ASD	1	26.185	16	6	22
N2Y7K	1187	F	ASD	2	32.099	17	3	20
N2Z6G	1188	M	ASD	1	26.71	9	6	15
N2Z6G	1188	M	ASD	2	38.5	15	6	21
N3A2W	1189	M	TD	1	15.211	1	0	1
N3A2W	1189	M	TD	2	36.994	5	1	6
N3C4G	1190	M	ASD	1	34.431	8	4	12
N3C4G	1190	M	ASD	2	46.3	12	3	15
N3K5P	1191	M	ASD	1	28.32	10	3	13
N3K5P	1191	M	ASD	2	34.07	16	2	18
N3M6N	1192	F	ASD	1	31.277	12	5	17
N3S5A	1193	M	TD	1	16.2	6	3	9
N3S5A	1193	M	TD	2	34.8	3	2	5
N3U5N	1194	M	ASD	1	12.287	12	6	18
N3U5N	1194	M	ASD	2	18.037	11	4	15
N3U5N	1194	M	ASD	3	33.61	8	4	12
N3Y3U	1195	M	ASD	1	15.901	18	2	20
N3Y3U	1195	M	ASD	2	25.298	16	4	20
N3Y3U	1195	M	ASD	3	33.446	10	7	17
N4B4N	1196	M	ASD	1	24.838	15	8	23
N4M9U	1198	M	TD	1	13.864	1	0	1
N4M9U	1198	M	TD	2	37.618	2	1	3
N4X4A	1199	M	ASD	1	14.094	3	0	3
N4X4A	1199	M	ASD	2	21.487	17	4	21
N4X4A	1199	M	ASD	3	26.743	15	3	18
N4X4A	1199	M	ASD	4	32.493	16	5	21
N4X4Y	1200	M	ASD	1	13.043	18	5	23
N4X4Y	1200	M	ASD	2	19.877	9	4	13
N4X4Y	1200	M	ASD	3	26.382	5	4	9
N4X4Y	1200	M	ASD	4	34.661	11	6	17
N5A3K	1201	F	TD	1	15.803	3	1	4
N5G2Q	1202	M	ASD	1	35.253	14	7	21
N5K8K	1203	M	ASD	1	14.686	18	6	24
N5K8K	1203	M	ASD	2	34.497	20	4	24
N5L4N	1204	M	TD	1	14.587	2	0	2
N5L4N	1204	M	TD	2	26.218	2	0	2
N5L4N	1204	M	TD	3	38.045	1	3	4
N5R6S	1205	M	TD	1	13.864	6	0	6
N5R6S	1205	M	TD	2	20.008	2	2	4
N5R6S	1205	M	TD	3	33.084	4	0	4
N5V9N	1206	M	ASD	1	34.004	15	3	18
N5W9H	1207	F	ASD	1	32.92	13	3	16
N5X8R	1208	M	ASD	1	19.154	12	5	17
N5X8R	1208	M	ASD	2	25.922	17	8	25
N5X8R	1208	M	ASD	3	33.873	18	8	26
N5Z6W	1209	M	ASD	1	46.916	9	6	15
N6A9K	1210	F	TD	1	14.193	5	2	7
N6A9W	1211	M	ASD	1	17.84	20	5	25
[truncated: 1,762 more rows]

## Sheet: Vineland-long
sid	id	gender	diag	time	age	com	dly	mtr	soc	adap
A2A4U	1	M	TD	1	23	100	104	104	113	106
A2A4U	1	M	TD	2	35	117	80	99	120	106
A2A8L	2	M	ASD	1	30	63	75	81	75	70
A2B2G	3	M	ASD	1	18	87	105	117	99	96
A2C4V	4	M	ASD	1	33	28	45	85	63	51
A2C5T	5	M	ASD	1	26	93	98	110	94	93
A2C6R	6	M	ASD	1	27.43	71	80	77	68	70
A2C6R	6	M	ASD	2	35	74	75	90	76	75
A2C9K	7	M	TD	1	16	90	104	108	104	101
A2C9K	7	M	TD	2	25	95	98	96	94	94
A2C9K	7	M	TD	3	36	122	118	96	103	118
A2F6A	8	M	ASD	1	19	67	80	95	70	71
A2F7K	9	M	ASD	1	23	75	105	108	95	88
A2F7W	10	M	ASD	1	41.166	81	75	91	72	76
A2G2D	11	F	ASD	1	17	98	100	102	97	98
A2G7E	12	F	ASD	1	38	76	83	83	74	76
A2H2K	13	M	ASD	1	26	80	80	89	77	77
A2H7X	14	M	ASD	1	22.669	81	82	88	78	79
A2J3C	15	F	TD	1	17.61	105	111	102	102	106
A2J4Y	16	M	ASD	1	46	76	70	74	58	68
A2J5K	17	M	ASD	1	22	78	78	105	88	81
A2J7S	18	M	ASD	1	23	73	98	104	94	90
A2J7S	18	M	ASD	2	33	80	85	96	84	80
A2K5R	19	M	ASD	1	33	24	57	76	53	50
A2L3D	20	M	TD	1	39.556	114	103	91	101	102
A2L3Q	21	M	ASD	1	27	51	75	83	65	65
A2L7T	22	M	ASD	1	30	54	45	85	77	62
A2M3K	23	F	ASD	1	42	79	85	89	78	78
A2M7B	24	F	ASD	1	22	75	83	100	84	78
A2N2G	25	M	ASD	1	29	45	103	113	79	74
A2N9Q	26	M	ASD	1	29	28	45	101	49	46
A2P2N	27	M	ASD	1	21	44	69	70	55	60
A2P2Z	28	F	ASD	1	30	80	80	85	89	80
A2Q5N	29	F	TD	1	22	94	90	92	95	90
A2Q6L	30	M	TD	1	15.73	113	109	106	96	107
A2R2C	31	F	ASD	1	32	48	75	81	53	62
A2R5U	32	M	ASD	1	20	78	90	92	78	79
A2R6F	33	M	ASD	1	19	92	90	102	86	86
A2R7Q	34	F	TD	1	12	94	88	90	104	92
A2R7Q	34	F	TD	2	24	91	103	104	103	99
A2R7Q	34	F	TD	3	36	102	100	105	114	106
A2T2D	35	M	ASD	1	22	67	80	78	72	72
A2T9Y	36	F	ASD	1	33	88	98	93	79	85
A2U6B	37	M	TD	1	13.503	100	95	102	102	99
A2U6B	37	M	TD	2	20.501	90	77	109	94	90
A2U6B	37	M	TD	3	28.945	89	79	89	116	90
A2U6B	37	M	TD	4	39.951	114	100	97	97	102
A2V4M	38	F	TD	1	24	88	108	93	92	94
A2W5E	39	M	TD	1	33.084	101	107	105	112	107
A2Y4H	40	M	ASD	1	35.253	79	80	82	72	75
A2Y7Z	41	M	ASD	1	22	83	80	85	82	79
A2Y8L	42	M	ASD	1	39	70	81	76	79	75
A2Z2G	43	F	ASD	1	25	63	75	93	79	71
A2Z3E	44	M	ASD	1	30	88	80	89	77	79
A2Z5Y	45	F	ASD	1	33	80	85	83	83	80
A2Z6W	46	M	ASD	1	17	87	100	102	110	99
A2Z7H	47	M	ASD	1	15	38	71	102	65	66
A2Z7H	47	M	ASD	2	34	32	57	79	59	54
A3B4Q	48	F	ASD	1	13	85	100	87	80	85
A3B4Q	48	F	ASD	2	19	78	85	95	76	77
A3B5Z	49	M	TD	1	25	93	80	85	94	85
A3C7D	50	M	ASD	1	23	96	90	95	86	87
A3D2V	51	M	ASD	1	19	75	90	89	84	80
A3E9M	52	M	ASD	1	33	39	57	83	59	56
A3F6Z	53	F	ASD	1	26	60	75	81	71	68
A3G2R	54	M	ASD	1	21	108	100	111	118	110
A3G6H	55	M	ASD	1	28	69	78	93	76	76
A3G6H	55	M	ASD	2	33	64	75	88	80	73
A3G6U	56	M	ASD	1	36	84	78	83	68	75
A3H4G	57	M	ASD	1	31	74	75	93	81	75
A3H5E	58	M	ASD	1	30	45	57	64	55	57
A3J4N	59	M	ASD	1	24	70	80	89	75	74
A3J7T	60	M	ASD	1	30	48	69	85	71	64
A3J9C	61	M	TD	1	13.7	100	91	104	96	97
A3J9P	62	M	ASD	1	16	90	90	105	95	88
A3K2Y	63	F	ASD	1	28	67	69	99	89	74
A3L3R	64	M	ASD	1	31	110	104	105	86	101
A3L5A	65	M	ASD	1	14	90	95	95	99	92
A3L5A	65	M	ASD	2	23	90	80	89	86	82
A3L5M	66	M	ASD	1	36	108	100	104	95	102
a3n3s	67	M	ASD	1	19	96	85	102	95	89
A3N4D	68	M	ASD	1	24	74	75	89	81	75
A3N9R	69	F	TD	1	21.06	94	111	108	106	105
A3N9R	69	F	TD	2	39.458	89	111	100	88	96
A3P4W	70	M	ASD	1	20	77	86	95	94	85
A3P4W	70	M	ASD	2	29	76	98	101	71	79
A3P4W	70	M	ASD	3	36	91	93	96	85	86
A3P6S	71	M	ASD	1	24	74	85	104	83	78
A3Q9F	72	M	ASD	1	25	57	75	104	83	71
A3R2Q	73	M	ASD	1	23	64	90	100	84	77
A3R6G	74	M	ASD	1	14.03	84	88	102	100	92
A3R6G	74	M	ASD	2	20	102	99	106	98	101
A3R6G	74	M	ASD	3	33	97	85	99	4	87
A3S3U	75	M	ASD	1	28	54	75	99	77	68
A3S9G	76	M	ASD	1	34.398	66	89	82	80	76
A3S9T	77	M	ASD	1	37	40	63	76	48	55
A3T2R	78	M	ASD	1	26	35	45	61	53	50
A3W6D	82	M	ASD	1	14.324	128	125	113	123	127
A3W6D	82	M	ASD	2	23.064	84	117	108	104	104
A3W6D	82	M	ASD	3	28.977	84	102	96	95	93
A3W6D	82	M	ASD	4	36.205	74	91	93	80	81
A3X3E	83	M	ASD	1	26	72	75	89	73	72
A3Y2Z	85	F	TD	1	41	105	95	100	94	97
A3Y6E	86	M	TD	1	18.464	97	107	104	102	103
A3Y8A	87	M	ASD	1	24	95	92	99	86	88
A3Z2U	88	M	ASD	1	24	78	92	101	94	85
A3Z7V	89	F	ASD	1	24	76	63	79	70	69
A3Z8T	90	M	ASD	1	37	86	74	76	76	77
A3Z9E	91	F	ASD	1	42	82	84	85	81	79
A4A9X	92	M	ASD	1	28	63	85	96	70	72
A4B4E	93	M	ASD	1	33.511	66	78	82	78	72
A4B6Y	94	M	ASD	1	34	78	85	104	92	82
A4C4L	95	F	ASD	1	34	42	57	67	70	60
A4C4X	96	M	ASD	1	24	80	92	99	100	87
A4C7R	97	F	TD	1	20.928	100	109	104	104	105
A4D2W	98	M	TD	1	13.536	95	93	89	96	90
A4D9G	99	M	ASD	1	38.867	58	58	76	60	58
A4E3P	100	M	ASD	1	43	107	124	108	115	119
A4F2L	101	F	ASD	1	25	86	98	93	100	93
A4F2L	101	F	ASD	2	34	85	92	85	89	85
A4G7T	102	M	ASD	1	21	84	86	84	94	84
A4G7T	102	M	ASD	2	33	97	80	79	100	89
A4H7B	103	M	ASD	1	36	67	79	100	87	76
A4J5M	104	M	TD	1	15.934	95	101	97	110	100
A4J7U	105	F	ASD	1	42	71	65	71	64	67
A4K2B	106	M	ASD	1	17	75	80	89	80	76
A4K2N	107	M	ASD	1	18	69	80	113	88	85
A4k8y	108	M	ASD	1	24	78	112	83	81	87
A4l2h	109	F	ASD	1	36	47	59	70	48	56
A4L6X	110	M	ASD	1	18	98	90	105	101	95
A4M3Y	111	F	ASD	1	18	83	85	100	112	90
A4M5H	112	M	ASD	1	34	91	98	101	103	96
A4M6F	113	M	ASD	1	37	71	81	89	85	77
A4M9X	114	M	ASD	1	16	92	95	95	86	88
A4N2V	115	M	ASD	1	48.329	57	79	96	62	68
A4N4R	116	M	ASD	1	36	51	65	85	62	62
A4N7W	117	M	ASD	1	29	39	57	73	55	55
A4P6G	118	M	ASD	1	41	71	73	83	79	73
A4Q2K	119	F	ASD	1	21	90	95	108	99	92
a4q5d	120	F	ASD	1	43	49	70	85	66	64
A4Q6Z	121	M	TD	1	16.854	100	107	108	100	104
A4Q6Z	121	M	TD	2	26	113	113	96	111	110
A4Q8J	122	M	ASD	1	24	71	75	88	91	78
A4Q8J	122	M	ASD	2	33	83	69	79	97	80
A4S2L	123	M	ASD	1	38	76	83	81	79	77
A4S2X	124	M	ASD	1	32	60	75	85	61	66
A4S4G	125	M	ASD	1	38	51	68	83	72	65
A4S6P	126	M	ASD	1	26.94	71	87	88	76	80
A4S6P	126	M	ASD	2	45.043	52	64	81	75	65
A4S8W	127	M	ASD	1	16.986	58	65	71	78	65
A4S8W	127	M	ASD	2	30.094	56	62	77	63	62
A4U4H	129	F	TD	1	12	98	100	102	101	100
a4v3r	130	M	ASD	1	36	73	78	100	78	75
A4V5M	131	F	ASD	1	32	51	75	89	73	67
A4X6L	132	F	TD	1	15.671	100	107	104	119	109
A4X8G	133	M	ASD	1	28	80	92	104	84	82
A4Y2P	134	M	ASD	1	32	76	57	99	71	68
A4Y3Y	135	M	ASD	1	43	74	104	85	100	89
A4Y5U	136	M	ASD	1	26	76	93	93	96	87
A5A3Z	137	M	ASD	1	32	42	57	85	71	60
A5A6T	138	M	ASD	1	26.579	56	75	74	74	66
A5B2K	139	M	ASD	1	31	88	69	83	84	78
A5D4T	140	F	TD	1	12.813	100	99	113	110	106
A5D9H	141	M	ASD	1	23	87	100	100	94	94
A5D9H	141	M	ASD	2	34	85	75	99	73	76
A5E2F	142	M	ASD	1	14	90	100	100	97	94
A5E4N	143	F	ASD	1	23	85	83	105	88	82
A5E9P	144	M	ASD	1	27	51	92	101	71	71
A5F8L	145	M	ASD	1	23	70	80	92	67	71
A5F9J	146	M	ASD	1	12.025	100	77	102	102	94
A5F9J	146	M	ASD	2	19.614	87	93	102	92	92
A5F9J	146	M	ASD	3	34	91	91	93	89	89
A5G4P	147	M	ASD	1	26	51	69	76	65	64
A5G5M	148	M	ASD	1	31.934	71	82	79	74	73
A5H2B	149	F	ASD	1	28	35	45	79	51	49
A5H4J	150	M	ASD	1	42	82	76	81	74	76
A5H7P	151	M	ASD	1	29	88	103	99	95	93
A5H8A	152	F	ASD	1	29	91	98	96	103	96
A5H9W	153	F	TD	1	36.567	79	87	84	88	81
A5J2U	154	F	ASD	1	16.099	73	91	95	90	84
A5J6L	155	M	ASD	1	23	51	64	87	72	64
A5K5H	156	M	ASD	1	24.378	76	95	96	82	84
A5M2D	157	M	ASD	1	32.986	92	87	108	96	94
A5N3U	158	M	ASD	1	35	95	80	96	89	85
A5N8V	159	M	ASD	1	29	66	85	100	84	81
A5R7G	160	F	ASD	1	35.614	97	87	85	82	85
A5R8E	161	F	ASD	1	27	83	98	101	75	82
A5S3W	162	M	ASD	1	28	66	83	79	76	72
A5S3W	162	M	ASD	2	34	59	64	77	63	63
A5S7B	163	M	ASD	1	32	32	45	76	55	50
A5T3R	164	M	ASD	1	31.901	66	78	88	72	72
A5T3R	164	M	ASD	2	38.341	57	62	70	57	59
A5T4P	165	M	ASD	1	20	75	90	95	74	77
A5T5Y	166	M	ASD	1	23	83	80	82	80	78
A5U7C	167	M	ASD	1	27	42	63	85	70	61
A5V2H	168	F	ASD	1	30.193	100	82	74	68	78
A5V2H	168	F	ASD	2	42.809	87	85	91	65	79
A5V6X	169	M	ASD	1	27	71	78	90	84	77
A5W2C	170	M	ASD	1	34	60	69	96	90	72
A5X2V	171	M	ASD	1	28	63	75	83	81	72
A5X6Y	172	M	ASD	1	19	85	105	108	91	91
A5Y2Q	173	M	ASD	1	33	51	85	93	57	65
A5Y5J	174	M	TD	1	12.025	100	96	95	110	100
A6A3P	175	F	ASD	1	27	63	75	73	61	67
A6A8D	176	M	ASD	1	32	54	75	96	71	67
A6B3V	177	F	ASD	1	32	74	92	104	90	82
A6B8W	178	M	TD	1	23.195	105	93	95	100	97
A6B8W	178	M	TD	2	45.93	118	107	107	110	113
A6C3Q	179	M	ASD	1	24	48	51	93	73	61
A6C4Z	180	F	TD	1	23.491	128	123	102	119	122
A6C4Z	180	F	TD	2	33.347	116	109	111	109	114
A6D2M	181	M	ASD	1	31	48	69	89	65	63
A6E2G	182	F	ASD	1	25	51	75	79	81	69
A6E3E	183	M	ASD	1	23	64	51	57	82	66
A6F3L	184	M	ASD	1	18	58	57	100	75	69
A6F3L	184	M	ASD	2	27	67	45	83	79	65
A6F3L	184	M	ASD	3	33	51	45	79	70	59
A6F9K	185	M	TD	1	25.528	103	105	108	109	107
A6G2H	186	M	ASD	1	32	59	82	88	65	70
A6G2H	186	M	ASD	2	38	42	69	91	65	64
A6G4D	187	M	ASD	1	33	83	69	101	71	73
A6G5Z	188	M	ASD	1	28	78	92	93	81	81
A6G7V	189	M	ASD	1	37	80	79	76	70	75
A6H3A	190	M	ASD	1	24.016	64	69	82	78	70
A6H6S	191	M	ASD	1	33	76	73	79	82	74
A6H7Q	192	M	ASD	1	31	54	80	96	77	70
A6K9M	193	M	ASD	1	31	100	122	104	95	106
A6L4S	194	M	ASD	1	30	32	51	67	57	52
A6L7X	195	M	ASD	1	29.273	89	76	102	91	86
A6L7X	195	M	ASD	2	43.532	91	89	104	72	86
A6N2L	196	M	TD	1	38.308	114	97	100	92	101
A6N5R	197	M	ASD	1	16	96	95	102	99	95
A6P7G	198	M	ASD	1	34	95	92	110	97	92
A6p9p	199	M	ASD	1	31	70	63	89	71	68
A6R6K	200	F	TD	1	28.55	100	96	102	98	98
A6T3S	201	F	ASD	1	41	107	96	108	94	99
A6T8T	202	M	ASD	1	28	74	75	96	82	78
A6U4K	203	M	ASD	1	25	70	75	79	65	69
A6W2Q	204	M	ASD	1	24	60	80	104	75	71
A6X5D	205	M	ASD	1	24	106	98	99	99	101
A6Y9Z	206	M	TD	1	17	94	88	95	94	91
A6Y9Z	206	M	TD	2	23	99	90	89	91	90
A6Y9Z	206	M	TD	3	34	97	92	89	101	95
A7B4H	207	F	ASD	1	22	55	77	82	64	66
A7B4U	208	M	ASD	1	34	97	75	85	92	85
A7B7N	209	M	ASD	1	15	66	77	69	94	73
A7B7N	209	M	ASD	2	21	78	80	78	76	76
A7B7N	209	M	ASD	3	33	72	63	73	81	71
A7B7Z	210	M	ASD	1	24	54	69	69	65	64
A7B8L	211	F	ASD	1	20.238	71	71	78	90	74
A7C3R	212	M	ASD	1	27.105	69	71	74	78	69
A7C3R	212	M	ASD	2	34.234	69	73	74	76	69
A7D7C	213	M	ASD	1	24	64	80	102	70	76
A7D7C	213	M	ASD	2	33	60	80	104	70	69
A7F7D	214	M	ASD	1	16.099	73	93	104	94	89
A7F7D	214	M	ASD	2	23.688	71	96	100	96	88
A7G8U	215	F	TD	1	18.76	117	115	100	113	114
A7G8U	215	F	TD	2	30.423	113	102	105	103	107
A7G8U	215	F	TD	3	37	108	107	117	100	110
A7H7R	216	F	ASD	1	23	72	85	84	86	78
A7J6N	217	M	ASD	1	41	68	73	81	62	68
A7K3C	218	F	ASD	1	31	70	92	85	63	74
A7K5W	219	M	ASD	1	27	45	75	81	73	65
A7L5R	220	M	ASD	1	31	57	69	89	90	71
A7L6P	221	M	ASD	1	27	60	92	89	75	74
A7M9C	223	M	ASD	1	33	67	92	93	77	77
A7P5M	224	F	ASD	1	28	60	69	83	75	68
A7Q8Y	225	M	ASD	1	30	39	69	96	75	63
A7S6S	226	M	ASD	1	20	87	85	95	91	84
A7U2D	227	F	ASD	1	21	78	85	98	78	78
A7U7E	228	M	ASD	1	31	28	45	64	51	47
A7U8C	229	M	ASD	1	22.538	60	71	90	80	72
A7U8C	229	M	ASD	2	34.957	61	83	90	74	73
A7W4M	230	M	ASD	1	26	91	75	79	81	79
A7W4Y	231	M	ASD	1	43	113	110	118	98	108
A7X4G	232	M	ASD	1	23	99	95	87	95	95
A7Z3W	233	M	ASD	1	16	78	77	87	78	76
A7Z5F	234	M	ASD	1	24	70	80	89	84	76
A8A7H	235	M	ASD	1	38	77	87	83	78	78
A8B5G	236	F	ASD	1	38	86	102	83	85	88
A8C6L	237	M	ASD	1	38.177	76	73	104	72	78
A8E8H	238	M	ASD	1	33	64	91	88	68	74
A8F2Q	239	F	TD	1	24	112	103	113	120	114
A8F3Z	240	M	ASD	1	31	88	98	89	83	86
A8G6N	241	F	TD	1	12.123	100	109	95	104	102
A8G6N	241	F	TD	2	25.462	94	89	105	98	95
A8H3C	242	M	ASD	1	28	69	82	90	72	75
A8H4A	243	M	ASD	1	16.033	73	80	104	86	83
A8H4A	243	M	ASD	2	25.396	86	78	100	84	84
A8H4A	243	M	ASD	3	34.595	84	80	93	82	82
A8J3J	244	M	ASD	1	18	75	85	80	86	79
A8L7Z	245	M	ASD	1	46.062	97	85	75	74	79
A8M3R	246	F	ASD	1	20	67	90	102	86	78
A8N8M	247	M	TD	1	15.869	90	98	100	106	98
A8Q7D	248	M	TD	1	22.768	113	109	102	100	107
A8Q7D	248	M	TD	2	34.924	94	82	79	86	82
A8R7K	249	M	ASD	1	16	90	95	100	95	90
A8R9F	250	M	ASD	1	19	87	90	98	91	86
A8S9Y	251	M	ASD	1	33	115	116	115	101	112
A8U5W	252	M	TD	1	17	99	105	105	99	101
A8V2X	253	M	ASD	1	35	28	45	73	65	52
A8X2Y	254	M	ASD	1	27.433	94	100	96	98	96
A8X2Y	254	M	ASD	2	34.563	61	67	72	58	62
A8Y6K	255	M	ASD	1	33.413	76	82	85	86	79
A8Z6R	256	M	ASD	1	33	86	83	82	82	80
A8Z7P	257	M	ASD	1	23.097	66	98	95	90	84
A8Z8M	258	F	ASD	1	19.548	77	83	74	92	78
A8Z8M	258	F	ASD	2	25.988	74	78	82	87	77
A8Z8M	258	F	ASD	3	31.737	66	75	85	80	73
A8Z9W	259	M	ASD	1	13	87	105	98	88	90
A9A2U	260	F	TD	1	30.357	101	100	105	102	102
A9A4Q	261	M	ASD	1	24.279	71	83	85	82	77
A9A4Q	261	M	ASD	2	39.261	61	60	88	63	65
A9B4K	262	M	ASD	1	21	78	85	89	84	79
A9B7Q	263	F	ASD	1	31	93	92	89	86	87
A9C6M	264	M	ASD	1	25	97	103	104	95	98
A9D8P	265	F	ASD	1	29	48	69	99	70	64
A9D9M	266	M	TD	1	41	88	85	96	96	86
A9H8E	267	M	TD	1	20.862	101	94	95	103	97
A9H9C	268	M	ASD	1	25	81	105	90	95	91
A9H9C	268	M	ASD	2	33	72	80	83	79	75
A9J7Z	269	F	ASD	1	23	80	85	89	84	80
A9K2T	270	M	ASD	1	29	39	51	81	4	57
A9K9Q	271	M	ASD	1	19	77	88	100	82	84
A9K9Q	271	M	ASD	2	33	57	80	85	70	69
A9M2U	272	F	ASD	1	26	69	89	85	89	80
A9M2U	272	F	ASD	2	33	45	75	NA	77	66
A9N3Y	273	M	ASD	1	31.704	84	83	100	93	88
A9N3Y	273	M	ASD	2	39.064	87	113	97	97	98
A9N6F	274	M	ASD	1	14	83	95	92	84	84
A9P5P	275	M	TD	1	16.066	87	75	81	96	82
A9P5P	275	M	TD	2	24.936	89	91	105	93	93
A9P5P	275	M	TD	3	47.376	91	101	114	106	103
A9S6H	276	M	ASD	1	19.253	80	83	90	96	84
A9U7T	277	M	ASD	1	31	79	102	102	87	91
A9W5A	278	M	ASD	1	26	60	69	73	77	68
A9X4J	279	F	ASD	1	32	80	75	99	89	79
A9X6E	280	M	ASD	1	22	70	64	80	74	69
A9Y7V	281	M	ASD	1	24	79	96	100	86	88
A9Z8Z	282	M	TD	1	18	103	110	105	112	110
B2C6B	283	F	TD	1	16	85	90	102	88	84
B2F5L	284	F	TD	1	29.634	103	105	88	96	97
B2F5L	284	F	TD	2	47.836	108	121	107	106	113
B2G5F	285	F	ASD	1	21	96	85	95	105	93
B2H5M	286	M	ASD	1	17	87	95	105	97	90
B2H6W	287	F	ASD	1	14	80	83	85	78	78
B2J8M	288	M	ASD	1	34	66	75	88	74	72
B2J9W	289	M	ASD	1	17.281	77	77	81	80	75
B2J9W	289	M	ASD	2	22.637	87	83	81	84	81
B2J9W	289	M	ASD	3	29.733	94	80	82	72	79
B2J9W	289	M	ASD	4	34.53	91	78	72	74	75
B2L5U	290	M	ASD	1	14	92	100	102	84	89
B2M3T	291	M	ASD	1	20.304	90	77	95	84	84
B2M4E	292	M	TD	1	18	100	104	106	98	102
B2M4E	292	M	TD	2	27	95	92	85	100	94
B2M9F	293	F	ASD	1	22.144	64	82	102	63	74
B2Q4M	294	M	TD	1	12.123	100	80	90	117	96
B2R7M	295	M	ASD	1	19	92	90	102	97	90
B2R8W	296	F	TD	1	31.244	107	93	105	98	101
B2R8W	296	F	TD	2	37.388	106	93	107	100	101
B2R9H	297	M	ASD	1	35	70	80	93	79	75
B2T6Q	298	F	ASD	1	30	78	103	115	83	85
B2U4C	299	M	ASD	1	14	85	100	105	97	91
b2y3t	300	F	ASD	1	17	83	90	82	88	84
B3A6Z	301	F	TD	1	17	105	88	95	88	92
B3D4Z	302	F	ASD	1	31	74	69	76	71	71
B3E4U	303	M	ASD	1	43.926	63	87	75	68	70
B3H6L	304	M	TD	1	13.372	100	100	104	117	106
B3H6L	304	M	TD	2	28.057	101	87	100	98	95
B3H6L	304	M	TD	3	44.222	81	87	104	95	90
B3L5J	305	M	ASD	1	28.649	57	68	95	59	64
B3M6N	306	M	TD	1	32.657	122	96	96	105	105
B3P5R	307	F	ASD	1	28.419	86	87	90	76	82
B3P5R	307	F	ASD	2	40.575	87	89	91	88	86
B3Q5L	308	M	ASD	1	33	93	98	110	92	92
B3Z5W	309	M	ASD	1	30	45	69	93	65	62
B4E2B	310	M	ASD	1	33	67	75	85	67	69
B4E3L	311	F	ASD	1	17	61	80	89	76	71
B4F7V	312	M	ASD	1	28.025	66	71	82	70	69
B4J4L	313	M	TD	1	13.766	98	106	99	111	104
B4J4L	313	M	TD	2	28.846	110	98	100	100	99
B4J4L	313	M	TD	3	43.795	95	93	97	105	97
B4J9A	314	M	TD	1	14.357	94	93	95	98	94
B4K9T	315	F	TD	1	15.77	90	96	95	106	96
B4K9T	315	F	TD	2	27	81	87	111	96	92
B4K9T	315	F	TD	3	35	88	85	101	90	84
B4L2R	316	F	ASD	1	12	77	75	71	106	79
B4L8D	317	M	ASD	1	25.331	74	93	102	87	86
B4L8D	317	M	ASD	2	34.727	76	85	90	74	78
B4L9B	318	F	ASD	1	39.951	76	73	81	68	71
B4P6Q	319	M	ASD	1	12.419	77	77	104	90	84
B4P6Q	319	M	ASD	2	19.055	73	104	113	106	98
B4P6Q	319	M	ASD	3	24.805	79	102	111	87	93
B4R9K	320	F	ASD	1	25	60	69	64	75	68
B4S5B	321	F	ASD	1	20	105	110	100	91	102
B4V3N	322	M	ASD	1	31.639	76	87	85	87	81
B4X3P	323	M	TD	1	46.719	104	83	94	94	92
B4X8Q	324	M	ASD	1	19.87	66	80	84	88	76
B4X8Q	324	M	ASD	2	30	42	80	101	65	64
B4X8Q	324	M	ASD	3	37	63	76	105	60	67
B4z6J	325	F	ASD	1	29	60	69	81	NA	67
B5C2B	326	M	TD	1	18	100	93	106	90	96
B5K7Y	327	F	TD	1	30.522	97	98	88	93	92
B5K7Y	327	F	TD	2	43.4	87	89	91	95	88
B5T5J	328	F	ASD	1	16	87	98	95	98	93
B5T5J	328	F	ASD	2	22	94	80	87	84	83
B5T5J	328	F	ASD	3	34	83	75	81	86	79
B5T5J	328	F	ASD	4	46	109	100	96	110	107
B5W2X	329	F	ASD	1	16	90	88	74	100	85
B5W2X	329	F	ASD	2	22	98	90	95	95	92
B5W2X	329	F	ASD	3	34	91	80	76	92	84
B5W7A	330	M	ASD	1	46.817	79	79	100	85	83
B5X9C	331	F	ASD	1	26.448	81	85	82	70	76
B5X9C	331	F	ASD	2	32.657	79	82	74	76	74
B5Z4P	332	M	TD	1	13.93	77	75	90	86	79
B5Z4P	332	M	TD	2	21.06	113	123	126	106	121
B5Z4P	332	M	TD	3	27.499	97	78	100	74	84
B5Z4P	332	M	TD	4	36.567	129	105	104	108	114
B6B6X	333	M	ASD	1	25.791	62	75	97	76	72
B6C2P	334	M	TD	1	23	102	93	106	90	97
B6C2P	334	M	TD	2	30	95	85	89	95	88
B6C2P	334	M	TD	3	37	111	90	81	101	101
B6E8P	335	M	TD	1	34	87	72	76	58	78
B6J4N	336	M	TD	1	23	100	98	90	100	96
B6J4N	336	M	TD	2	30	91	85	93	92	86
B6J4N	336	M	TD	3	37	100	90	92	100	95
B6K8L	337	M	ASD	1	33	76	83	96	89	83
B6L8S	338	M	ASD	1	18	71	80	95	82	79
B6M3X	339	M	ASD	1	21.914	62	71	95	73	72
B6M3X	339	M	ASD	2	33	66	87	85	74	74
B6M9W	340	M	TD	1	21.651	97	93	104	92	95
B6N2H	341	F	TD	1	13.405	100	99	100	96	98
B6N2H	341	F	TD	2	28.55	107	104	100	98	102
B6N2H	341	F	TD	3	34.595	113	109	96	103	106
B6N5N	342	M	ASD	1	43.795	87	75	78	75	75
B6Q2V	344	M	TD	1	33	101	95	100	91	96
B6Y4V	345	M	ASD	1	22.735	71	88	95	84	81
B6Y4V	345	M	ASD	2	33	69	73	85	78	73
B6Y9W	347	M	ASD	1	33.511	94	95	90	86	89
B7D8V	348	F	ASD	1	34.103	76	87	93	84	82
B7G3Q	349	M	ASD	1	23	58	61	81	70	64
B7G3Q	349	M	ASD	2	33	35	69	81	73	62
B7L6L	350	M	ASD	1	21	87	96	104	82	90
B7L6L	350	M	ASD	2	35	88	85	96	83	82
B7M9X	351	M	ASD	1	14	90	104	104	98	98
B7M9X	351	M	ASD	2	21	94	100	105	84	89
B7M9X	351	M	ASD	3	33	108	103	99	103	105
B7Q2K	352	M	ASD	1	38.637	59	73	74	63	66
B7R5W	353	F	ASD	1	48.099	95	60	67	63	68
B7R7S	354	M	ASD	1	33.774	64	80	85	65	70
B7T5L	355	M	TD	1	20	80	91	100	90	88
B7T5L	355	M	TD	2	26	91	80	96	95	85
B7T5L	355	M	TD	3	35	91	85	89	100	89
B7W9K	356	M	TD	1	18	99	105	108	101	102
B7X8G	357	M	ASD	1	34	97	95	96	93	94
B7Y9X	358	F	ASD	1	34.168	86	93	96	96	91
B8A2Q	359	F	TD	1	13.602	87	80	95	102	89
B8A2Q	359	F	TD	2	29.01	94	93	96	100	94
B8A2Q	359	F	TD	3	38.144	89	112	100	94	98
B8A5J	360	M	ASD	1	18.398	77	86	104	86	86
B8A5J	360	M	ASD	2	25.232	86	80	96	86	84
B8A5J	360	M	ASD	3	31.113	103	87	100	96	95
B8A5J	360	M	ASD	4	34.858	110	93	90	100	97
B8C8D	361	M	ASD	1	15.671	100	100	100	108	102
B8C8D	361	M	ASD	2	24.608	61	83	85	53	67
B8C8D	361	M	ASD	3	32.296	66	85	88	80	76
B8F6D	362	M	ASD	1	38.571	65	87	88	81	77
B8G5M	363	M	ASD	1	12.189	66	83	104	88	82
B8G5M	363	M	ASD	2	18.366	71	77	106	84	81
B8G5M	363	M	ASD	3	32.526	76	80	90	80	78
B8H2B	364	F	ASD	1	14	94	113	106	106	105
B8H2B	364	F	ASD	2	22	92	90	100	86	86
B8K5U	365	M	ASD	1	17	71	61	90	73	70
B8K7D	366	M	ASD	1	22	90	93	108	92	94
B8K7Q	367	M	ASD	1	27.663	97	91	90	98	92
B8K8B	368	F	ASD	1	12	100	93	95	100	96
B8K8B	368	F	ASD	2	36	84	85	85	84	81
B8N5Q	369	M	ASD	1	19	80	98	104	100	94
B8N5Q	369	M	ASD	2	28	78	75	93	84	77
B8N5Q	369	M	ASD	3	34	74	75	85	81	75
B8N9G	370	M	TD	1	21.848	71	86	109	87	84
B8N9G	370	M	TD	2	44.879	100	85	88	92	89
B8T5A	371	M	ASD	1	29.832	94	91	90	93	90
B8T5A	371	M	ASD	2	35.581	103	104	102	103	103
B8V4D	372	M	ASD	1	28.025	103	95	79	95	91
B8V4D	372	M	ASD	2	35.548	86	75	79	76	76
B8W5H	373	M	ASD	1	29.602	79	96	96	82	86
B8W5H	373	M	ASD	2	35	84	93	90	86	86
B8Y3Z	374	M	ASD	1	30	69	89	72	74	72
B8Y3Z	374	M	ASD	2	40	77	79	73	66	73
B8Y9Y	375	M	ASD	1	19.844	97	91	95	90	91
B8Y9Y	375	M	ASD	2	28.715	91	91	79	82	83
B8Y9Y	375	M	ASD	3	35.154	97	96	85	87	89
B9D3K	376	F	TD	1	14.554	102	103	93	106	100
B9G3F	377	M	ASD	1	21	66	65	100	68	71
B9G3F	377	M	ASD	2	34	54	51	81	70	61
B9G4Q	378	M	TD	1	14.69	113	113	118	125	121
B9M2R	379	M	ASD	1	31	69	95	96	74	80
B9M2R	379	M	ASD	2	37	82	81	78	78	78
B9M7F	380	F	TD	1	23.754	117	111	100	100	108
B9M7F	380	F	TD	2	31.146	128	111	124	114	123
B9M7F	380	F	TD	3	39.852	123	111	111	112	117
B9N6P	381	M	TD	1	15.474	100	108	111	106	107
B9N6P	381	M	TD	2	27.893	125	129	108	122	125
B9N6P	381	M	TD	3	37.454	114	109	100	110	110
B9Q4U	382	M	ASD	1	13.996	84	83	90	88	83
B9Q4U	382	M	ASD	2	21.158	84	91	90	90	86
B9Q4U	382	M	ASD	3	27.203	89	85	90	86	85
B9Q4U	382	M	ASD	4	34.924	97	95	88	80	88
B9Q6D	383	M	TD	1	12.583	113	98	113	106	109
B9Q6D	383	M	TD	2	19.22	100	100	100	100	100
B9Q6D	383	M	TD	3	28.189	97	98	114	102	103
B9Q6D	383	M	TD	4	37.618	108	109	140	120	123
B9Q7N	384	F	ASD	1	22.867	64	83	100	84	79
B9S2Z	385	F	TD	1	21	84	111	111	102	102
B9T7J	386	M	ASD	1	22.341	69	68	74	78	69
B9U8N	387	F	TD	1	12.123	94	91	95	102	94
B9W3B	388	F	TD	1	13.47	117	117	118	102	116
B9W3B	388	F	TD	2	27.729	103	104	111	109	108
B9W3B	388	F	TD	3	33.413	107	120	105	111	113
B9X6B	390	M	ASD	1	35.285	69	83	96	70	76
B9Y2E	391	M	TD	1	20.107	90	111	104	106	103
B9Y2E	391	M	TD	2	26	100	111	90	109	103
C2A2S	392	M	TD	1	28.22	97	102	88	98	95
C2A5L	393	M	ASD	1	34	61	73	79	72	68
C2A8R	394	M	ASD	1	15.737	69	86	100	98	86
C2A8R	394	M	ASD	2	22.01	64	71	90	82	73
C2A8R	394	M	ASD	3	34	42	51	73	59	56
C2B9J	395	M	ASD	1	26	78	69	83	65	70
C2F2C	396	M	TD	1	13.24	90	93	108	98	96
C2F2C	396	M	TD	2	19.581	102	111	132	110	117
C2F2C	396	M	TD	3	27.269	110	120	124	112	120
C2F2C	396	M	TD	4	37.749	112	130	127	110	124
C2J7L	397	M	TD	1	32	103	95	111	100	102
C2K2E	398	M	ASD	1	41.101	104	75	78	59	76
C2K3C	399	F	TD	1	24.016	100	100	96	98	98
C2K3C	399	F	TD	2	36.435	110	109	107	103	109
C2K6H	400	M	ASD	1	19.351	66	86	84	80	76
C2K6H	400	M	ASD	2	28.386	81	82	77	76	76
C2K6H	400	M	ASD	3	35.023	76	80	79	65	77
C2N8X	401	M	ASD	1	17	80	98	113	96	96
C2N8X	401	M	ASD	2	26	78	80	101	77	76
C2N8X	401	M	ASD	3	35	83	69	81	71	73
C2S4W	402	F	ASD	1	21.947	60	96	104	94	86
C2S4W	402	F	ASD	2	34.99	89	100	114	96	99
C2T9S	403	M	ASD	1	34.234	66	78	90	84	76
C2Y7G	404	M	TD	1	19.253	100	104	90	98	97
C2Y7G	404	M	TD	2	27.598	100	95	93	87	92
C2Y9C	405	M	ASD	1	23	49	57	71	73	60
C2Y9C	405	M	ASD	2	33	28	63	73	55	54
C2Z7Z	406	M	ASD	1	29.536	79	87	90	91	84
C2Z8L	407	M	ASD	1	43.039	59	73	70	69	65
C3E5P	408	F	ASD	1	22.768	64	86	100	75	78
C3E5P	408	F	ASD	2	28.912	69	82	105	70	78
C3E5P	408	F	ASD	3	35.91	61	82	96	63	72
C3G5D	409	M	ASD	1	21.717	69	80	106	75	79
C3G5D	409	M	ASD	2	29.109	81	91	105	86	88
C3G5D	409	M	ASD	3	34.366	74	83	93	78	79
C3U6U	411	M	TD	1	15	94	88	74	88	83
C3U8Q	412	M	ASD	1	26.546	79	89	105	96	90
C3U8Q	412	M	ASD	2	36.172	76	77	88	75	76
C3W5L	413	M	TD	1	28.517	103	111	96	103	104
C3W5L	413	M	TD	2	48.493	116	101	88	92	99
C3W8E	414	F	ASD	1	29.306	66	89	93	78	78
C3W8E	414	F	ASD	2	43.598	95	111	111	108	107
C3X7Z	415	F	ASD	1	24	71	93	100	82	84
C3Y7H	416	M	ASD	1	34.136	74	87	105	95	88
C3Z8M	417	F	ASD	1	27	81	98	90	91	88
C3Z8M	417	F	ASD	2	33	78	98	101	77	81
C4B3A	418	M	ASD	1	14	69	75	104	88	81
C4E3H	419	M	ASD	1	13.864	71	88	100	78	81
C4E3H	419	M	ASD	2	21.947	66	61	81	90	71
C4E3H	419	M	ASD	3	38.439	57	58	70	61	59
C4G5E	420	M	ASD	1	12.682	94	71	84	100	84
C4J5F	421	F	TD	1	26.086	113	107	96	114	109
C4J9V	422	M	ASD	1	27	76	85	105	74	82
C4J9V	422	M	ASD	2	33	95	92	79	61	80
C4M6X	423	M	TD	1	16	97	113	113	104	108
C4M6X	423	M	TD	2	27	91	85	110	90	85
C4N3M	424	M	ASD	1	33.708	84	85	79	84	80
C4Q7E	425	M	TD	1	12.747	97	91	90	108	95
C4Q7E	425	M	TD	2	22.407	100	104	104	98	101
C4Q7E	425	M	TD	3	35	110	113	108	100	109
C4W5A	426	M	ASD	1	15	84	99	102	94	93
C4Z3A	427	M	ASD	1	24	86	96	105	93	94
C4Z3A	427	M	ASD	2	33	104	116	117	108	111
C4Z7D	428	F	ASD	1	24.378	74	87	96	87	83
C4Z7D	428	F	ASD	2	33.741	81	75	100	114	91
C5D9N	429	M	TD	1	17.577	100	104	100	102	101
C5D9N	429	M	TD	2	30.916	150	117	108	120	128
C5D9N	429	M	TD	3	40.805	131	111	94	105	112
C5E7M	430	F	TD	1	19.581	109	111	104	110	110
C5F6J	431	M	TD	1	22	113	111	122	121	120
C5G8X	432	M	ASD	1	21.158	60	67	79	62	62
C5H8F	433	M	ASD	1	35.943	89	78	88	84	82
C5J5T	434	F	ASD	1	19.581	90	100	104	106	100
C5J5T	434	F	ASD	2	26.086	89	96	96	111	97
C5J5T	434	F	ASD	3	33.12	86	100	96	102	95
C5J8M	435	M	ASD	1	12	100	93	102	108	101
C5J8M	435	M	ASD	2	19	101	90	105	101	96
C5J8M	435	M	ASD	3	27	80	85	99	86	81
C5L9L	436	M	ASD	1	20.37	69	75	78	86	73
C5L9X	437	M	ASD	1	23	73	80	81	86	77
C5L9X	437	M	ASD	2	33	85	92	99	86	84
C5Q8D	438	F	ASD	1	18.891	71	93	106	102	91
C5Q8D	438	F	ASD	2	27.828	69	91	96	76	80
C5Q8D	438	F	ASD	3	35	59	85	93	65	72
C5S4B	439	F	TD	1	45.799	110	89	94	97	97
C5T3W	440	M	TD	1	14.127	109	93	102	110	104
C5T3W	440	M	TD	2	22.505	100	99	100	102	100
C5T3W	440	M	TD	3	36.37	85	94	100	92	91
C5V2N	441	M	TD	1	12.485	90	88	106	96	94
C5V2N	441	M	TD	2	18.464	102	104	111	115	110
C5V2N	441	M	TD	3	24.279	110	125	120	125	124
C5V2N	441	M	TD	4	31.409	122	136	124	138	135
C5W7V	442	F	TD	1	18	97	115	111	102	107
C6F3R	443	M	ASD	1	21.45	58	61	78	68	63
C6G4V	444	M	ASD	1	12.583	80	77	84	80	77
C6G4V	444	M	ASD	2	18.464	46	65	61	57	55
C6G4V	444	M	ASD	3	24.542	84	98	88	84	86
C6G4V	444	M	ASD	4	37.092	95	75	64	66	71
C6J8B	445	M	ASD	1	18.431	56	65	76	86	67
C6J8B	445	M	ASD	2	27.565	56	62	82	76	66
C6J8B	445	M	ASD	3	34.07	61	59	85	70	65
C6N6U	446	M	ASD	1	18	54	80	102	80	76
C6N6U	446	M	ASD	2	26	42	63	93	67	61
C6N6U	446	M	ASD	3	33	32	85	85	61	62
C6P6C	447	M	ASD	1	21	84	107	102	100	97
C6P6C	447	M	ASD	2	27	95	85	89	92	87
C6U9E	448	M	TD	1	13.634	80	83	100	100	88
C6U9E	448	M	TD	2	18.76	100	86	108	100	98
C6Y3H	449	M	TD	1	26.48	66	91	100	78	81
C7E5G	450	M	ASD	1	14.522	90	88	81	113	91
C7E5G	450	M	ASD	2	22	87	111	100	102	100
C7E5G	450	M	ASD	3	33	72	75	101	86	76
C7G8Z	451	M	ASD	1	33	69	73	85	74	72
C7H6Y	452	F	ASD	1	20	17	98	100	96	89
C7H6Y	452	F	ASD	2	33	100	92	96	100	96
C7J9Y	453	M	TD	1	23	124	117	95	117	116
C7L5W	454	M	ASD	1	15.474	77	99	102	98	92
C7L5W	454	M	ASD	2	23	71	80	90	76	76
C7M6C	455	M	ASD	1	33.971	42	75	91	70	66
C7N8E	456	F	ASD	1	22.341	62	80	78	73	70
C7V7R	457	M	ASD	1	25.298	89	75	94	80	81
C7X5K	458	M	ASD	1	17	71	77	71	88	73
C7X5K	458	M	ASD	2	35	78	69	85	81	75
C7Y3V	459	M	ASD	1	23.359	66	86	102	63	76
C7Y3V	459	M	ASD	2	34.957	64	75	100	82	77
C8B3E	460	F	ASD	1	20	77	91	95	94	87
C8B3E	460	F	ASD	2	26	80	80	89	79	77
C8B3E	460	F	ASD	3	34	91	85	93	90	85
C8B7U	461	F	ASD	1	20	71	77	90	92	79
C8B7U	461	F	ASD	2	33	51	80	96	89	72
C8D9R	462	M	TD	1	13.2	87	83	95	98	88
C8G7E	463	M	ASD	1	12.813	77	80	95	102	86
C8G7E	463	M	ASD	2	29.996	69	85	96	74	78
C8G9Y	464	M	ASD	1	13	87	91	90	90	87
C8G9Y	464	M	ASD	2	21	94	83	100	99	89
C8J3P	465	M	ASD	1	32.953	81	83	88	74	78
C8L8R	466	M	ASD	1	34.891	61	69	93	72	70
C8Z4P	467	M	ASD	1	19.45	54	65	78	70	65
C8Z4P	467	M	ASD	2	24.345	59	62	77	63	62
C8Z4P	467	M	ASD	3	32.789	61	56	72	58	59
C9C2C	468	M	ASD	1	19.844	87	83	95	90	86
C9C2C	468	M	ASD	2	26.448	89	89	90	91	87
C9C2C	468	M	ASD	3	33.347	97	91	96	95	93
C9C2C	468	M	ASD	4	43.729	116	100	104	105	107
C9E7E	469	M	TD	1	18	110	95	100	101	102
C9E7E	469	M	TD	2	28	108	92	101	103	101
C9F8J	470	F	TD	1	12.55	102	93	106	106	102
C9F8J	470	F	TD	2	18.497	100	99	104	104	102
C9F8J	470	F	TD	3	25.988	107	98	96	105	101
C9F8J	470	F	TD	4	32.099	94	100	102	102	99
C9F8J	470	F	TD	5	37.585	104	100	114	122	112
C9G7S	471	M	TD	1	17	92	95	95	91	89
C9G7S	471	M	TD	2	23	94	83	89	88	85
C9H2X	472	M	ASD	1	28.09	76	85	77	80	76
C9H2X	472	M	ASD	2	38.407	74	83	91	77	78
C9J5X	473	M	ASD	1	21	80	96	106	86	90
C9K2Y	474	F	TD	1	13.569	109	104	104	113	109
C9K2Y	474	F	TD	2	36.337	116	127	114	126	125
C9K5F	475	M	ASD	1	30.423	66	71	90	72	71
C9L3R	476	M	ASD	1	26	97	89	90	86	88
C9L3R	476	M	ASD	2	34	102	75	93	92	86
C9Q7K	477	F	ASD	1	34	54	75	89	63	65
C9Q7W	478	M	ASD	1	30	61	67	90	72	69
C9Q8H	479	F	ASD	1	19.22	62	99	102	84	84
C9R3B	480	F	ASD	1	26	76	73	77	63	69
C9R3B	480	F	ASD	2	33	78	80	85	65	73
C9S3U	481	M	ASD	1	14	84	80	84	94	83
C9Y3L	482	M	TD	1	14	105	80	102	100	96
C9Z7V	483	M	ASD	1	19	84	100	106	115	101
D2A8Z	484	M	ASD	1	17	60	91	95	82	79
D2A8Z	484	M	ASD	2	25	85	80	99	86	81
D2A8Z	484	M	ASD	3	33	85	85	101	86	82
D2K7P	485	M	ASD	1	30.916	74	85	90	84	80
D2K7P	485	M	ASD	2	45.733	85	85	88	86	83
D2L2H	486	M	TD	1	17.15	102	107	100	96	101
D2N6A	487	M	ASD	1	15	80	100	95	91	87
D2N6A	487	M	ASD	2	21	83	100	87	86	86
D2N6A	487	M	ASD	3	33	85	92	96	86	84
D2S3J	488	M	TD	1	19.745	100	100	102	96	99
D2S3J	488	M	TD	2	36.665	100	115	100	105	106
D2Z9S	489	M	ASD	1	29.864	81	82	82	80	78
D2Z9S	489	M	ASD	2	37	61	66	75	59	62
D3C6U	490	F	ASD	1	20.238	80	83	83	90	87
D3D9H	491	M	ASD	1	29	97	92	119	101	95
D3G5A	492	M	ASD	1	25.462	84	101	111	92	96
D3G5A	492	M	ASD	2	33.018	100	107	93	100	100
D3G9D	493	M	TD	1	28.78	107	95	93	100	98
D3G9D	493	M	TD	2	34	128	109	108	129	122
D3H4J	494	M	ASD	1	30	102	75	83	84	84
D3H4J	494	M	ASD	2	37	103	90	89	84	89
D3M3N	495	F	ASD	1	27	74	85	89	79	77
D3M3N	495	F	ASD	2	34	70	80	93	79	75
D3M7R	496	M	ASD	1	23.688	73	83	100	76	80
D3M7R	496	M	ASD	2	34	79	75	88	72	75
D3Q6C	497	M	ASD	1	28.649	64	79	91	76	72
D3Q6C	497	M	ASD	2	37.651	58	71	85	64	64
D3T8S	498	M	ASD	1	40.181	63	71	70	72	66
D4A9B	499	M	TD	1	12.123	84	93	113	94	95
D4A9B	499	M	TD	2	24.082	116	104	108	107	110
D4A9B	499	M	TD	3	36	97	100	94	108	99
D4B8W	500	M	ASD	1	31.77	69	89	90	80	79
D4B8W	500	M	ASD	2	47.737	83	85	94	74	81
D4F4J	501	M	TD	1	17.774	102	113	102	102	105
D4F4J	501	M	TD	2	26	103	105	102	103	104
D4F4J	501	M	TD	3	43	100	79	96	92	87
D4H3A	502	M	ASD	1	42.678	95	75	78	68	76
D4J3G	503	M	ASD	1	26.316	72	74	96	77	74
D4J3G	503	M	ASD	2	32.756	73	73	91	72	71
D4M4M	504	M	ASD	1	17.61	66	93	104	84	84
D4N9U	506	F	ASD	1	25.561	91	98	100	87	92
D4R6W	507	M	TD	1	19.778	97	91	104	100	97
D4S2Z	508	M	ASD	1	24.969	61	78	100	80	76
D4S2Z	508	M	ASD	2	31.179	69	79	90	81	76
D4S2Z	508	M	ASD	3	37.158	74	87	88	92	82
D4S5T	509	F	TD	1	14.029	87	77	90	102	86
D4S5T	509	F	TD	2	28.287	132	87	96	103	105
D4S5T	509	F	TD	3	38.111	104	101	91	95	97
D4T8T	510	F	ASD	1	15.376	94	99	90	106	96
D4T8T	510	F	ASD	2	21.355	77	107	95	98	93
D4T8T	510	F	ASD	3	27.598	79	83	93	87	83
D4T8T	510	F	ASD	4	34.99	74	85	85	82	78
D4X7X	511	F	ASD	1	13	66	68	106	104	83
D4X7X	511	F	ASD	2	24	85	82	90	72	77
D4X7X	511	F	ASD	3	33	85	63	93	83	75
D4X9T	512	F	TD	1	13.864	100	104	104	108	105
D4X9T	512	F	TD	2	23.129	100	104	102	106	103
D4X9T	512	F	TD	3	33.446	97	102	100	107	101
D5C3E	513	M	ASD	1	16	103	85	100	91	90
D5C3E	513	M	ASD	2	23	103	83	98	95	91
D5C3E	513	M	ASD	3	39	111	87	85	84	91
D5H6G	514	M	ASD	1	21.881	56	65	67	71	62
D5H6G	514	M	ASD	2	35	71	71	85	78	73
D5J7X	515	F	ASD	1	12.123	64	93	78	84	76
D5J7X	515	F	ASD	2	24.016	84	87	90	89	85
D5J7X	515	F	ASD	3	46.259	114	115	97	108	110
D5L2X	516	M	ASD	1	19.515	77	98	102	88	89
D5L2X	516	M	ASD	2	26	81	89	79	78	78
D5L2X	516	M	ASD	3	34	72	80	89	81	76
D5L6P	517	M	ASD	1	22	78	80	85	82	78
D5L6P	517	M	ASD	2	33	83	63	89	81	74
D5Q3X	518	M	ASD	1	27.433	74	82	85	80	77
D5R3S	519	F	ASD	1	25.462	97	98	100	98	97
D5U7E	520	M	ASD	1	28.977	79	83	100	91	86
D5U7E	520	M	ASD	2	35.417	79	83	96	87	83
D5V6Z	521	F	ASD	1	16.197	52	77	84	66	66
D6J5R	522	F	TD	1	15.77	134	113	106	113	120
D6N4J	523	F	ASD	1	16	97	96	100	94	96
D6R4R	524	M	ASD	1	29.175	89	65	98	78	77
D6R6A	525	M	TD	1	18	97	91	102	96	95
D6R6A	525	M	TD	2	28	97	98	101	86	91
D6T9G	526	M	ASD	1	25.363	50	64	72	78	63
D6T9G	526	M	ASD	2	33.774	59	71	69	68	64
D6V8W	527	M	ASD	1	17.084	71	100	100	90	88
D6V8W	527	M	ASD	2	24.674	89	96	105	82	91
D6V8W	527	M	ASD	3	36	79	66	104	66	75
D6Y3E	528	M	ASD	1	15.639	52	75	61	82	64
D6Y3E	528	M	ASD	2	24.674	59	62	64	68	61
D6Y3E	528	M	ASD	3	35.253	61	59	69	58	59
D6Y7U	529	M	TD	1	14.522	87	98	102	96	94
D6Y7U	529	M	TD	2	39.589	91	101	111	106	140
D6Z6R	530	M	ASD	1	37.158	78	64	84	72	71
D7D7E	531	F	ASD	1	12.45	66	80	78	84	73
D7E4S	532	M	ASD	1	30.982	64	80	85	78	73
D7E4S	532	M	ASD	2	41.396	69	71	84	79	72
D7L2Z	533	M	ASD	1	28.747	66	73	88	72	71
D7L2Z	533	M	ASD	2	40.411	87	75	75	75	74
D7P2J	534	M	ASD	1	31.704	64	71	78	68	67
D7V2A	535	M	ASD	1	13.503	71	77	102	96	84
D7V2A	535	M	ASD	2	33.15	74	82	96	76	79
D7X7P	536	M	TD	1	20.731	105	100	106	110	106
D7X9W	537	M	ASD	1	16.329	60	57	65	78	62
D8A3T	538	M	ASD	1	15.54	97	80	95	98	91
D8A3T	538	M	ASD	2	37.158	100	91	84	83	87
D8A4R	539	M	TD	1	14.094	80	91	100	110	94
D8A4R	539	M	TD	2	25.133	100	105	111	120	111
D8A4R	539	M	TD	3	35.253	122	113	108	120	119
D8D2R	540	M	ASD	1	26	80	63	85	92	76
D8D2R	540	M	ASD	2	34	91	63	93	89	78
D8D9B	541	M	TD	1	16.164	84	86	78	102	85
D8G5S	542	M	ASD	1	14	90	100	105	99	95
D8G5S	542	M	ASD	2	25	83	75	99	81	77
D8G5S	542	M	ASD	3	44	76	78	85	72	74
D8P3U	543	M	ASD	1	20.961	87	80	104	90	88
D8P3U	543	M	ASD	2	30.127	84	83	100	84	85
D8P3U	543	M	ASD	3	36.172	83	73	88	70	75
D8Q4M	544	M	ASD	1	28.846	64	78	79	63	68
D8Q4M	544	M	ASD	2	39.754	61	64	64	68	61
D8R4T	545	M	TD	1	27	110	117	114	107	114
D8R7A	546	M	TD	1	12.287	87	77	95	90	84
D8W4Q	547	M	ASD	1	22.604	62	91	100	86	82
D8W4Q	547	M	ASD	2	37.881	85	91	84	83	83
D9B4Y	548	M	TD	1	42.152	108	107	107	103	107
D9D7G	549	M	ASD	1	14.65	100	93	100	88	94
D9E4H	550	M	ASD	1	22.341	71	96	100	94	88
D9E4H	550	M	ASD	2	27.368	71	83	79	80	75
D9E4H	550	M	ASD	3	34.3	61	80	88	84	75
D9H4D	551	M	ASD	1	22	90	95	95	82	85
D9H4D	551	M	ASD	2	28.74	88	92	89	77	83
D9H4D	551	M	ASD	3	35	93	85	93	83	84
D9H5N	552	M	TD	1	14.062	87	91	102	102	94
D9H5N	552	M	TD	2	20.928	100	93	102	83	93
D9H5N	552	M	TD	3	26.382	97	89	96	93	92
D9J7Q	553	M	ASD	1	39.524	97	81	75	77	79
D9M2K	554	M	ASD	1	18	94	95	117	105	97
D9M2K	554	M	ASD	2	27	80	85	96	95	83
D9M2K	554	M	ASD	3	34	78	80	93	95	81
D9N5W	555	M	TD	1	12.879	71	80	84	104	82
D9N5W	555	M	TD	2	22.177	102	91	111	100	101
D9N5W	555	M	TD	3	39	100	100	97	101	99
D9Q4B	556	M	ASD	1	26	79	87	93	70	79
D9Q4B	556	M	ASD	2	33	83	85	96	63	75
D9S5M	557	M	TD	1	19.154	97	107	102	102	102
D9S5M	557	M	TD	2	30.587	116	117	111	114	117
D9S5M	557	M	TD	3	37.947	104	107	97	114	106
D9V3Y	558	M	ASD	1	16	94	90	105	91	88
D9V3Y	558	M	ASD	2	22	83	83	95	80	79
D9V3Y	558	M	ASD	3	40	79	78	78	79	77
D9X8P	559	M	ASD	1	24.378	76	83	90	86	81
D9X8P	559	M	ASD	2	37.191	97	91	91	95	92
D9Y2K	560	M	TD	1	29	100	109	105	107	106
E2D9D	561	F	ASD	1	24.378	81	85	93	82	82
E2E2N	562	F	ASD	1	29	74	80	89	71	74
E2E2N	562	F	ASD	2	35	72	85	104	79	77
E2E7C	563	M	ASD	1	24.181	100	113	117	112	113
E2E9K	564	M	ASD	1	32	28	33	46	45	40
E2J6T	565	M	ASD	1	24.969	71	93	105	84	86
E2J6T	565	M	ASD	2	36.14	54	71	84	63	65
E2K8V	566	M	ASD	1	14.719	60	71	90	71	69
E2K8V	566	M	ASD	2	45.7	76	60	67	59	63
E2N4N	567	F	ASD	1	31	32	39	67	45	44
E2P4U	569	M	ASD	1	28	40	54	90	64	54
E2P4U	569	M	ASD	2	34	57	75	85	77	69
E2T6S	570	F	TD	1	15.507	97	98	102	98	98
E2T6S	570	F	TD	2	24.936	100	96	96	95	96
E2T6S	570	F	TD	3	36	85	93	91	100	90
E2T8N	571	M	ASD	1	19.088	77	91	100	90	87
E2T8N	571	M	ASD	2	27	76	100	102	86	89
E2T8N	571	M	ASD	3	33	72	85	99	81	77
E3F6Y	572	M	ASD	1	26.645	84	100	82	95	88
E3F6Y	572	M	ASD	2	34.53	74	75	79	68	70
E3F6Y	572	M	ASD	3	42.448	112	93	100	116	106
E3G3N	573	M	ASD	1	23	72	85	100	82	77
E3G9Y	574	M	TD	1	15.146	100	98	100	110	102
E3H2K	575	M	ASD	1	18	77	115	104	100	98
E3N5Y	576	F	TD	1	14	96	95	108	91	91
E3N5Y	576	F	TD	2	21	96	85	92	97	89
E3N5Y	576	F	TD	3	47	109	106	105	100	105
E3V9B	577	F	TD	1	16.427	87	80	84	102	86
E3V9B	577	F	TD	2	24.805	94	93	100	102	96
E3V9B	577	F	TD	3	43.565	104	83	88	97	91
E3W8W	578	M	ASD	1	26.875	69	93	88	95	83
E3X6J	579	M	ASD	1	28	57	45	93	67	60
E3X6J	579	M	ASD	2	34	54	75	83	73	67
E3Z3E	580	M	TD	1	33.248	100	85	88	95	90
E3Z3E	580	M	TD	2	41.298	102	101	91	105	99
E3Z5A	581	M	ASD	1	24	74	92	93	81	79
E3Z5A	581	M	ASD	2	33	88	80	96	75	78
E4C3A	582	M	ASD	1	18.628	87	99	111	96	97
E4C3A	582	M	ASD	2	26	84	85	108	84	88
E4C3A	582	M	ASD	3	34	85	80	107	92	83
E4E6G	583	M	ASD	1	32.624	64	83	88	72	73
E4G4A	584	M	ASD	1	25	60	75	76	65	67
E4J5X	585	M	ASD	1	14.554	73	91	104	92	88
E4J5X	585	M	ASD	2	22.571	77	83	100	82	83
E4K3W	586	M	ASD	1	36	72	66	81	63	67
E4N3S	587	F	TD	1	44.682	97	101	72	88	87
E4N8T	588	F	ASD	1	13	98	105	89	101	101
E4N8T	588	F	ASD	2	21	96	85	95	95	89
E4N8T	588	F	ASD	3	36	93	85	96	98	89
E4Q4R	589	M	ASD	1	13.7	97	104	95	106	100
E4Q4R	589	M	ASD	2	26	94	105	88	95	94
E4Q6Y	590	M	ASD	1	32.821	86	96	96	98	92
E4Q7W	591	M	ASD	1	20	66	83	78	78	73
E4T8Q	592	F	TD	1	25.561	100	107	105	102	104
E4T8Q	592	F	TD	2	35.45	94	113	117	120	113
E4V6V	593	M	ASD	1	23	64	90	100	76	75
E4V6V	593	M	ASD	2	34	76	98	83	63	77
E4W3W	594	M	ASD	1	23	72	80	92	78	75
E5C4X	595	M	ASD	1	40.542	85	81	84	72	77
E5C5J	596	M	ASD	1	22.209	77	96	100	88	88
E5C5J	596	M	ASD	2	42.119	59	60	75	65	62
E5E2R	597	M	TD	1	12.025	113	88	95	117	104
E5E5K	598	M	TD	1	19.68	100	111	102	104	105
E5E5K	598	M	TD	2	46.062	104	101	81	97	94
E5F8W	599	M	TD	1	16.131	100	80	102	108	97
E5G4N	600	F	ASD	1	14	83	73	89	94	80
E5J5M	601	F	ASD	1	33.61	97	85	90	93	89
E5L2H	602	M	ASD	1	27	97	92	85	95	92
E5L2H	602	M	ASD	2	37	105	93	83	96	97
E5Q3U	603	M	TD	1	14.949	105	100	108	106	105
E5Q3U	603	M	TD	2	27.795	125	104	105	112	114
E5Q3U	603	M	TD	3	38.604	108	101	97	122	108
E5R7F	604	M	ASD	1	34.563	64	78	88	74	72
E5T2F	606	M	ASD	1	14.719	69	104	84	82	82
E5T2F	606	M	ASD	2	24.082	71	75	72	74	69
E5T2F	606	M	ASD	3	34.2	81	83	93	72	79
E6E9P	608	M	ASD	1	29.7	78	69	80	66	68
E6E9P	608	M	ASD	2	41.363	89	79	94	74	81
E6F3W	609	F	TD	1	20	94	100	85	91	93
E6G4P	610	M	ASD	1	26.678	66	82	100	84	80
E6G4P	610	M	ASD	2	41.002	76	100	97	88	88
E6G9D	611	F	TD	1	12.386	100	98	84	100	94
E6G9D	611	F	TD	2	21.027	109	91	95	96	97
E6G9D	611	F	TD	3	37.29	118	101	91	114	107
E6H7P	612	F	TD	1	18.07	77	99	104	90	91
E6H7P	612	F	TD	2	24.444	107	125	111	107	115
E6H7P	612	F	TD	3	32.493	119	113	102	112	114
E6H7P	612	F	TD	4	37.322	123	113	100	110	114
E6J2U	613	M	ASD	1	16.099	71	71	74	86	72
E6J2U	613	M	ASD	2	28	78	69	81	83	75
E6J2U	613	M	ASD	3	34	83	69	83	83	76
E6L3T	614	M	ASD	1	27	100	92	101	97	95
E6L8H	615	M	ASD	1	24.83	80	80	89	86	79
E6N6N	616	F	TD	1	17.774	84	88	90	90	85
E6R6V	617	M	ASD	1	17.018	71	83	90	92	81
E6S9V	618	F	ASD	1	28.452	61	87	93	78	76
E6S9V	618	F	ASD	2	40.936	52	66	91	57	63
E6T8S	619	F	ASD	1	22.867	90	100	100	96	95
E6U6E	620	M	ASD	1	27	32	60	81	58	51
E6W4W	621	F	TD	1	20.468	100	96	102	92	97
E6W4W	621	F	TD	2	27.072	125	113	124	107	121
E6W4W	621	F	TD	3	37.06	123	97	114	101	110
E6X6M	622	M	ASD	1	20.6	66	68	81	78	70
E6Y3N	623	M	ASD	1	13.109	90	96	100	106	97
E6Y3N	623	M	ASD	2	18.858	80	93	100	80	86
E6Y3N	623	M	ASD	3	27.598	110	91	124	114	112
E6Y3N	623	M	ASD	4	34.267	91	80	79	74	78
E6Y4X	624	F	TD	1	32.986	107	98	90	102	99
E6Z6B	625	M	ASD	1	37.322	34	77	40	75	54
E7A4M	626	M	TD	1	21	108	95	98	110	104
E7D9J	627	M	ASD	1	33	91	75	93	94	83
E7E5Y	628	M	ASD	1	15.803	66	91	95	84	81
E7E5Y	628	M	ASD	2	33.741	86	93	102	86	90
E7G2U	629	M	ASD	1	32.657	66	83	79	78	73
E7K2D	630	M	ASD	1	29.7	69	71	85	80	73
E7Q3K	631	M	ASD	1	18	87	95	102	86	86
E7Q3K	631	M	ASD	2	24	85	98	104	94	89
E7Q3K	631	M	ASD	3	33	88	85	96	97	87
E7Q8L	632	M	ASD	1	15.179	77	96	106	102	94
E7Q8L	632	M	ASD	2	22	90	109	90	104	97
E7Q8L	632	M	ASD	3	36	88	84	83	94	85
E7T4Q	633	F	ASD	1	19.647	73	86	90	90	82
E7V8H	634	M	ASD	1	20	98	85	102	112	98
E7V8H	634	M	ASD	2	28	91	85	101	110	93
E7V8H	634	M	ASD	3	34	88	85	96	81	82
E7W3Z	635	M	ASD	1	16.394	77	57	65	76	65
E7W3Z	635	M	ASD	2	25.528	64	62	72	80	66
E7W3Z	635	M	ASD	3	35.253	64	59	67	63	61
E7Y4A	636	M	TD	1	14.653	105	104	102	108	105
E8D4V	637	F	ASD	1	27.072	59	67	72	70	64
E8D8Y	638	M	ASD	1	33	70	80	81	79	75
E8H5V	639	M	TD	1	27.63	113	111	105	105	110
E8H5V	639	M	TD	2	35.417	113	105	96	120	110
E8J2K	640	M	ASD	1	20	70	80	85	78	75
E8J2K	640	M	ASD	2	30	70	75	83	75	72
E8J2K	640	M	ASD	3	48	81	84	85	82	79
E8J5D	641	F	TD	1	13.109	77	98	81	102	87
E8K5K	642	M	ASD	1	17.084	56	80	84	76	70
E8K5K	642	M	ASD	2	24.148	66	93	100	80	82
E8K5K	642	M	ASD	3	34.825	76	95	114	78	88
E8P7H	643	M	ASD	1	45.076	85	89	104	72	85
E8S8B	644	M	ASD	1	37.684	81	95	94	90	88
E8T5P	645	F	TD	1	13.207	97	97	102	117	104
E8V9G	646	M	TD	1	14.127	109	98	102	110	105
E8V9G	646	M	TD	2	22.538	100	91	104	100	98
E8V9G	646	M	TD	3	36.304	87	95	94	100	92
E8Y8E	647	F	ASD	1	26.349	76	87	82	76	77
E8Y8E	647	F	ASD	2	35.68	89	87	90	86	85
E8Z7N	649	M	ASD	1	20.961	69	88	81	82	77
E9B9K	650	M	TD	1	12.813	97	86	90	96	90
E9B9K	650	M	TD	2	19.253	87	98	100	88	91
E9B9K	650	M	TD	3	25.495	91	95	102	100	96
E9B9K	650	M	TD	4	33.544	97	109	88	103	99
E9C9R	651	M	ASD	1	26.218	74	75	85	78	74
E9L7B	652	F	TD	1	15.639	105	111	100	110	108
E9P5Z	653	F	ASD	1	25	67	92	93	73	76
E9R8H	654	M	ASD	1	32.263	66	75	88	88	71
E9S6G	655	F	ASD	1	23	83	90	100	91	85
E9S6G	655	F	ASD	2	33	91	98	99	79	86
E9Y7U	656	M	TD	1	42.776	112	107	107	100	108
E9Y9Q	657	M	ASD	1	33.314	61	75	79	65	67
E9Z8Y	658	M	ASD	1	21	72	77	74	78	74
E9Z9W	659	M	TD	1	13.667	92	102	94	102	95
F2C4E	660	F	ASD	1	25	57	75	85	81	70
F2C4E	660	F	ASD	2	33	67	92	99	84	78
F2D5V	661	F	TD	1	14.39	97	88	100	104	96
F2D5V	661	F	TD	2	24.312	91	93	102	103	96
F2D5V	661	F	TD	3	29.996	101	93	108	107	102
F2D5V	661	F	TD	4	37.388	100	95	94	103	97
F2E6N	662	F	TD	1	16	99	95	100	105	100
F2G2L	663	M	TD	1	32	112	92	99	92	98
F2J3K	664	F	TD	1	23.129	97	107	102	96	100
F2J3K	664	F	TD	2	34.628	97	102	93	91	94
F2L4J	665	M	ASD	1	21.585	84	93	100	88	89
F2S6H	666	F	TD	1	15.376	103	117	122	116	120
F2S6H	666	F	TD	2	18.53	97	115	111	113	111
F2T3J	667	F	TD	1	39.655	106	105	100	101	103
F2T3J	667	F	TD	2	47.014	116	113	104	120	116
F2U2S	668	M	ASD	1	23.556	64	71	90	90	75
F2U2S	668	M	ASD	2	33.117	74	91	96	82	83
F2W3E	669	F	ASD	1	37.684	81	73	75	83	74
F2W3R	670	M	ASD	1	27.17	59	64	74	61	62
F2W5M	671	M	ASD	1	37.125	89	79	81	70	76
F2W9D	672	M	ASD	1	13.273	80	77	84	78	76
F2W9D	672	M	ASD	2	21.388	87	98	102	96	94
F2W9D	672	M	ASD	3	27.532	89	95	74	91	84
F2W9D	672	M	ASD	4	33.413	79	80	90	84	80
F3B8C	673	F	ASD	1	14.686	80	91	100	90	88
F3B8C	673	F	ASD	2	23	84	91	90	86	85
F3B8C	673	F	ASD	3	35	91	103	93	89	92
F3C9T	674	M	ASD	1	25	100	85	113	90	88
F3C9T	674	M	ASD	2	33	95	85	110	81	84
F3E9H	675	F	TD	1	29	88	85	93	94	85
F3N5V	676	M	ASD	1	29.634	66	71	93	93	71
F3N5V	676	M	ASD	2	46.193	87	81	75	83	78
F3Q7F	677	F	ASD	1	34.136	61	80	90	78	74
F3Q9B	678	M	TD	1	27.828	97	95	79	100	91
F3Q9B	678	M	TD	2	43.203	110	93	84	124	103
F3V2B	679	M	ASD	1	18	64	90	95	80	76
F3V2B	679	M	ASD	2	23	64	83	92	76	73
F4E7B	680	M	ASD	1	25.068	74	85	114	95	90
F4E7B	680	M	ASD	2	33.708	74	75	88	82	76
F4G5G	681	M	ASD	1	15.17	85	105	100	84	88
F4G5G	681	M	ASD	2	24	85	98	96	83	85
F4G5G	681	M	ASD	3	39	105	87	102	78	87
F4L5V	682	M	ASD	1	18	85	90	102	86	84
F4L6T	683	M	ASD	1	14.456	77	86	90	100	86
F4L6T	683	M	ASD	2	20	66	77	84	70	71
F4L6T	683	M	ASD	3	33	51	75	81	67	65
F4R8L	684	M	ASD	1	17	90	100	111	110	100
F4R8L	684	M	ASD	2	24	80	80	101	94	82
F4R8L	684	M	ASD	3	48	98	79	85	84	84
F4Z9B	685	M	TD	1	16	99	95	102	95	95
F4Z9B	685	M	TD	2	24	100	98	96	95	97
F4Z9B	685	M	TD	3	37	98	93	100	94	93
F5A3V	686	F	ASD	1	15.113	87	99	104	102	97
F5A3V	686	F	ASD	2	24.016	69	82	102	86	82
F5A3V	686	F	ASD	3	36.238	78	79	97	86	82
F5B2F	687	M	TD	1	27.663	101	100	93	89	94
F5C9V	688	M	TD	1	21.421	89	87	89	91	85
F5C9V	688	M	TD	2	38.242	102	86	107	103	98
F5L2E	689	F	TD	1	13.273	84	93	95	96	90
F5L2E	689	F	TD	2	33.314	100	113	100	109	106
F5M6C	690	M	ASD	1	27.203	61	62	88	72	67
F5R4V	691	F	TD	1	12.189	100	98	95	104	99
F5R4V	691	F	TD	2	37.815	104	111	104	110	109
F5T7Q	692	M	TD	1	29.864	103	100	90	95	96
F5T7Q	692	M	TD	2	43.105	89	107	91	92	93
F5U3G	693	M	ASD	1	19	78	85	92	80	78
F5U4R	694	M	TD	1	16.92	96	101	101	105	100
F5U4R	694	M	TD	2	33.38	93	75	91	96	85
F5Z4Z	695	F	TD	1	16.296	100	107	100	102	102
F5Z4Z	695	F	TD	2	24.444	119	105	111	112	114
F5Z4Z	695	F	TD	3	34.793	125	118	114	118	123
F6F2V	696	M	ASD	1	27.729	59	75	82	68	68
F6F2V	696	M	ASD	2	35.713	61	87	77	70	70
F6J7S	697	M	TD	1	16	98	100	114	101	100
F6J7S	697	M	TD	2	22	96	105	95	91	96
F7C5U	698	F	TD	1	22.768	94	109	100	100	101
F7C5U	698	F	TD	2	35.187	116	115	102	96	109
F7G3C	699	M	ASD	1	17	78	95	100	78	81
F7G3C	699	M	ASD	2	27	85	98	101	75	83
F7G3C	699	M	ASD	3	33	78	92	85	67	77
F7H7A	700	F	TD	1	25.889	94	105	93	91	94
F7H7A	700	F	TD	2	38.439	83	91	91	88	86
F7Q5P	701	M	ASD	1	13.24	71	68	74	92	73
F7Q5P	701	M	ASD	2	18.99	87	77	74	98	81
F7Q5P	701	M	ASD	3	27	76	73	88	82	76
F7Q5P	701	M	ASD	4	33	72	75	76	75	73
F7S2K	702	M	ASD	1	37.651	83	85	81	74	77
F7X4C	703	M	ASD	1	23.491	84	88	84	75	79
F7X5A	704	M	TD	1	13.043	87	77	84	92	82
F7X5A	704	M	TD	2	18.136	97	86	95	96	92
F7X5A	704	M	TD	3	25.002	100	98	96	86	94
F7X5A	704	M	TD	4	31.901	101	95	96	93	95
F7X5A	704	M	TD	5	37.421	108	101	94	92	98
F7X6K	705	M	ASD	1	18	83	85	98	95	84
F7X6K	705	M	ASD	2	26	67	57	85	79	68
F7Y9K	706	F	ASD	1	25.363	84	93	111	98	95
F7Y9K	706	F	ASD	2	30.85	94	89	102	96	94
F7Y9K	706	F	ASD	3	35.45	89	83	96	80	84
F7Y9K	706	F	ASD	4	42.316	85	75	97	81	81
F8B2V	707	M	TD	1	19	80	99	84	92	86
F8B2V	707	M	TD	2	26	100	98	96	96	97
F8B9F	708	M	ASD	1	14	94	85	105	88	85
F8B9F	708	M	ASD	2	24	85	85	93	97	85
F8F3V	709	M	TD	1	13.142	105	107	113	115	112
F8G9C	710	F	TD	1	19.22	102	99	95	108	101
F8K9W	711	M	ASD	1	21.388	66	68	90	78	72
F8K9W	711	M	ASD	2	34.563	71	83	79	76	74
F8P3B	712	M	TD	1	33.84	100	104	100	89	97
F8P3Z	713	M	ASD	1	26	76	85	79	83	79
F8P3Z	713	M	ASD	2	34	67	75	93	61	68
F8R3C	714	M	TD	1	30.489	110	105	108	107	109
F9A9Y	715	M	ASD	1	27.795	71	93	96	80	82
F9D8W	716	M	ASD	1	30.85	69	78	96	87	79
F9M3N	717	M	ASD	1	31.047	71	98	102	78	84
F9N7X	718	F	TD	1	13.634	97	99	102	102	100
F9N7X	718	F	TD	2	39.162	127	127	134	118	131
F9U6E	719	F	TD	1	22.669	102	98	100	104	101
F9W7Q	720	F	TD	1	34.037	91	85	88	96	88
F9Y8C	721	F	TD	1	15.704	128	113	106	108	117
F9Z3U	722	M	ASD	1	16.756	58	71	81	73	67
F9Z3U	722	M	ASD	2	23.195	62	71	84	68	68
F9Z3U	722	M	ASD	3	34.464	66	80	88	68	72
G2F2B	723	F	ASD	1	12	87	90	92	91	86
G2F2B	723	F	ASD	2	32	74	63	58	77	71
G2M7F	724	F	ASD	1	13.996	87	91	108	100	95
G2M7F	724	F	ASD	2	22.702	131	107	104	129	121
G2R8S	725	M	ASD	1	18.366	60	75	102	73	75
G2R8S	725	M	ASD	2	24.312	84	89	111	84	90
G2R8S	725	M	ASD	3	31.704	91	102	100	93	95
G2R8S	725	M	ASD	4	35.647	86	96	85	84	85
G3B3W	726	F	TD	1	33.183	97	95	108	91	97
G3C5Y	727	M	ASD	1	40.148	85	71	75	74	73
G3L4G	728	M	ASD	1	23.359	66	80	100	82	79
G3L4G	728	M	ASD	2	29	71	83	88	70	74
G3L4G	728	M	ASD	3	34	61	75	93	74	72
G3T2J	729	M	TD	1	47.803	112	93	107	95	103
G3V4S	730	M	ASD	1	13.799	84	98	100	98	94
G3V4S	730	M	ASD	2	20	100	100	104	90	98
G3V4S	730	M	ASD	3	31	102	98	96	83	92
G3V4S	730	M	ASD	4	39	107	96	108	94	99
G4K5L	731	M	ASD	1	26.842	76	87	100	84	84
G4K5L	731	M	ASD	2	34	71	85	93	72	77
G4M3R	732	M	ASD	1	15	87	105	111	101	97
G4M3R	732	M	ASD	2	22	83	95	108	97	88
G4M3R	732	M	ASD	3	34	95	98	110	108	100
G4S4X	733	M	ASD	1	21	83	85	105	67	76
G4U4M	734	M	ASD	1	13.733	80	83	78	90	79
G4U4M	734	M	ASD	2	20.6	84	83	84	88	82
G4U4M	734	M	ASD	3	28.452	89	91	90	91	88
G4U4M	734	M	ASD	4	33.971	86	95	82	82	83
G5A4D	735	F	ASD	1	18.168	84	98	100	92	92
G5A4D	735	F	ASD	2	25.298	91	82	93	80	84
G5D8P	736	F	ASD	1	33	39	45	61	53	51
G5D8P	736	F	ASD	2	45	43	60	71	54	57
G5J2Y	737	M	ASD	1	33.051	61	71	77	65	65
G5K7H	738	M	ASD	1	26.678	61	69	74	65	64
G5R6N	739	F	ASD	1	15.441	84	71	76	104	81
G5R6N	739	F	ASD	2	23	90	93	100	100	94
G5R6N	739	F	ASD	3	36	73	74	81	87	76
G5V7N	740	M	ASD	1	25.101	61	82	108	76	78
G5Y4Q	741	M	ASD	1	24	63	75	83	71	69
G5Y5N	742	F	ASD	1	25	78	103	99	83	85
G5Z3Y	743	F	TD	1	35.384	100	100	108	103	103
G6F6J	744	F	ASD	1	33.216	74	69	74	68	68
G6M3T	745	M	ASD	1	43.86	69	69	70	68	66
G6P7X	746	M	ASD	1	34	84	83	79	78	78
G6Q2R	747	F	TD	1	13.207	113	91	95	110	102
G6Q2R	747	F	TD	2	22.209	102	113	95	110	106
G6Q2R	747	F	TD	3	34.168	107	102	93	102	101
G6T8L	748	F	ASD	1	19.614	69	96	78	94	81
G6T8L	748	F	ASD	2	26	66	80	77	82	73
G6T8L	748	F	ASD	3	34	61	67	85	78	69
G6U8S	749	M	ASD	1	16.033	73	77	95	78	77
G6U8S	749	M	ASD	2	23.556	54	61	84	66	63
G6U8S	749	M	ASD	3	29.142	59	62	82	63	63
G6U8S	749	M	ASD	4	33.117	59	62	72	63	61
G6V8A	750	M	ASD	1	42.218	89	79	81	70	76
G6W5Z	751	M	TD	1	16.23	100	109	100	106	104
G6W5Z	751	M	TD	2	22.998	100	111	111	104	108
G6W5Z	751	M	TD	3	28.419	97	93	90	95	92
G6W5Z	751	M	TD	4	35.318	110	105	102	105	106
G6Y4E	752	M	TD	1	15	105	105	114	101	104
G6Y6Y	753	M	TD	1	15.31	109	100	108	121	111
G7C6C	754	F	ASD	1	34.431	84	80	88	82	80
G7E4U	756	M	ASD	1	34.957	74	83	79	76	74
G7E5S	757	M	ASD	1	21	96	110	111	105	104
G7E5S	757	M	ASD	2	33	88	85	93	84	83
G7E9V	758	M	ASD	1	28.846	81	96	93	86	86
G7E9V	758	M	ASD	2	45.799	93	95	75	85	84
G7G5T	759	M	ASD	1	29.405	66	80	93	82	77
G7G5T	759	M	ASD	2	35.417	66	87	100	93	84
G7H6X	760	M	ASD	1	30.456	81	89	85	95	85
G7H6X	760	M	ASD	2	44.517	76	83	75	85	76
G7J2C	761	M	TD	1	48.099	95	79	81	88	83
G7M6B	762	M	ASD	1	12.353	73	109	90	115	96
G7P3J	763	M	ASD	1	20.107	77	86	84	88	81
G7P3J	763	M	ASD	2	28.386	76	96	88	72	80
G7Q3D	764	M	ASD	1	29	91	112	104	111	105
G7R4U	765	M	ASD	1	32	66	71	79	74	69
G7R4U	765	M	ASD	2	42.645	78	73	72	75	70
G7T3L	766	F	TD	1	20.83	128	117	118	108	121
G7X5J	767	F	ASD	1	24.542	76	89	96	82	83
G7X9M	768	F	TD	1	18.661	100	93	95	104	97
G7X9M	768	F	TD	2	26.612	101	93	100	114	102
G7X9M	768	F	TD	3	39	100	101	111	128	112
G8G9X	769	M	ASD	1	13	78	95	102	84	83
G8G9X	769	M	ASD	2	25	95	85	93	84	85
G8G9X	769	M	ASD	3	37	84	81	78	78	78
G8J2Q	770	M	ASD	1	30.06	63	80	85	83	74
G8M7A	771	M	TD	1	35.943	107	109	105	118	112
G8M7A	771	M	TD	2	43.302	104	125	124	110	119
G8M8W	772	M	ASD	1	18.53	62	80	90	76	73
G8M8W	772	M	ASD	2	28.156	64	71	77	63	65
G8P3W	773	F	TD	1	41	105	95	102	100	100
G8R2N	774	M	ASD	1	24.739	74	80	100	80	80
G9A5F	776	M	ASD	1	35.055	76	95	96	84	85
G9B2T	777	M	ASD	1	16	72	77	89	78	74
G9C3L	778	M	ASD	1	18.99	66	71	76	86	71
G9C3L	778	M	ASD	2	31	74	85	81	75	76
G9C3L	778	M	ASD	3	38	80	76	81	88	79
G9F9S	779	M	ASD	1	18	90	95	95	88	88
G9F9S	779	M	ASD	2	26	78	80	85	79	77
G9F9S	779	M	ASD	3	37	80	84	76	79	78
G9G2Q	780	F	TD	1	14.982	117	119	111	119	120
G9G2Q	780	F	TD	2	32.23	100	117	106	108	109
G9J4M	781	M	ASD	1	23.392	69	61	76	82	69
G9J4M	781	M	ASD	2	42.973	57	60	72	74	63
G9J7F	782	M	ASD	1	33.906	81	87	100	86	86
G9K7M	783	M	TD	1	26.612	103	107	102	95	102
G9K7M	783	M	TD	2	46.916	104	107	100	101	103
G9T9A	784	M	TD	1	12.386	109	91	102	104	101
G9T9A	784	M	TD	2	18.136	113	117	126	113	121
G9T9A	784	M	TD	3	25.232	125	123	124	129	130
G9T9A	784	M	TD	4	30.982	135	117	114	125	127
G9T9A	784	M	TD	5	38.308	116	109	107	120	116
G9V9B	785	M	ASD	1	30.85	84	83	90	82	82
G9Y2Y	786	M	ASD	1	44.09	78	81	75	77	74
G9Y8X	787	M	ASD	1	33	64	73	85	76	71
G9Z5Y	788	M	ASD	1	22	67	100	102	91	83
H2B6L	789	F	TD	1	18.924	102	109	106	113	109
H2B6L	789	F	TD	2	33.183	116	111	105	116	114
H2E3Z	790	M	ASD	1	34.924	71	80	85	78	75
H2G7F	792	M	ASD	1	25.955	79	105	90	84	87
H2G8Q	793	F	ASD	1	26.021	69	85	90	76	77
H2G8Q	793	F	ASD	2	33.38	71	82	85	78	76
H2K9J	794	M	ASD	1	18.99	71	83	106	90	85
H2K9J	794	M	ASD	2	27.565	86	102	111	95	98
H2M3X	795	M	ASD	1	30.062	79	89	88	87	83
H2M3X	795	M	ASD	2	42.251	83	79	84	75	77
H2M6R	796	M	ASD	1	18.76	69	83	84	84	77
H2M6R	796	M	ASD	2	46.62	95	85	94	94	90
H2M7C	797	F	TD	1	40.411	78	83	75	100	81
H2Q8U	798	M	ASD	1	29.7	66	93	93	74	78
H2S9T	799	F	ASD	1	34	83	75	85	67	74
H2U7A	800	F	ASD	1	22.768	94	88	95	92	90
H2U7A	800	F	ASD	2	34.727	97	95	96	89	93
H2X7H	801	F	TD	1	14.916	100	113	113	106	110
H2X7H	801	F	TD	2	22.275	100	127	108	108	113
H2X7H	801	F	TD	3	37.881	102	119	111	108	112
H2Z3F	802	M	TD	1	13.864	105	111	100	113	109
H3B2V	803	M	TD	1	15.047	87	100	84	102	91
H3B2V	803	M	TD	2	31.113	101	100	108	118	108
H3B2V	803	M	TD	3	42.086	100	105	100	108	104
H3D8J	804	M	ASD	1	20.14	69	65	81	90	73
H3D8J	804	M	ASD	2	27.598	81	93	102	86	88
H3D8J	804	M	ASD	3	35.943	86	93	93	93	89
H3E8D	805	M	ASD	1	40.082	76	83	100	81	82
H3H7B	806	M	TD	1	24.542	94	102	102	96	98
H3H7B	806	M	TD	2	36	89	87	91	90	87
H3J5M	807	F	TD	1	45.405	116	105	107	94	106
H3J8S	808	F	ASD	1	30	83	69	83	73	74
H3K9W	809	M	TD	1	12.649	102	91	108	102	101
H3K9W	809	M	TD	2	21.881	87	96	100	78	88
H3K9W	809	M	TD	3	31	91	83	96	80	85
H3K9W	809	M	TD	4	38	89	81	94	86	85
H3L9E	810	M	ASD	1	29	80	80	89	81	78
H3T4N	811	M	TD	1	28.517	101	109	96	103	102
H3T4N	811	M	TD	2	48.493	116	100	84	94	98
H3U7N	812	F	ASD	1	16	80	90	100	97	85
H3X8T	813	M	ASD	1	20	60	65	67	78	64
H3X8T	813	M	ASD	2	34	54	75	79	65	66
H4A8C	814	M	ASD	1	26.349	69	83	96	86	80
H4A8C	814	M	ASD	2	32.789	66	80	90	72	76
H4A8C	814	M	ASD	3	39.294	83	89	91	88	85
H4C7F	815	M	TD	1	12.715	80	99	84	110	91
H4C7F	815	M	TD	2	23	97	109	84	102	97
H4D6C	816	M	ASD	1	30.719	91	93	93	84	88
H4D6C	816	M	ASD	2	45.142	100	100	84	85	90
H4D7A	817	F	ASD	1	12.55	109	98	100	104	103
H4D7A	817	F	ASD	2	21.06	90	117	104	96	102
H4D7A	817	F	ASD	3	28.09	89	95	96	87	90
H4D7A	817	F	ASD	4	35.943	94	111	100	109	104
H4E4Z	818	F	ASD	1	34.628	64	64	69	68	63
H4G2G	819	M	ASD	1	23.294	84	79	101	79	81
H4K5U	820	M	ASD	1	15.376	66	77	104	78	78
H4K5U	820	M	ASD	2	31.507	71	69	88	68	70
H4K5U	820	M	ASD	3	44.649	61	66	72	65	63
H4S2A	821	F	ASD	1	19.253	64	88	95	75	77
H4S2A	821	F	ASD	2	35.384	50	62	82	61	61
H4Z3U	822	M	TD	1	13.634	97	88	104	104	97
H4Z3U	822	M	TD	2	27.138	101	107	90	107	101
H4Z3U	822	M	TD	3	37.585	116	95	88	103	100
H4Z6N	823	M	ASD	1	24	85	108	101	99	96
H5A4A	824	M	ASD	1	41.068	127	83	70	74	86
H5B6C	825	M	ASD	1	23.195	77	104	95	96	91
H5B6C	825	M	ASD	2	32.526	97	89	90	100	92
H5J8H	826	M	ASD	1	15.08	87	71	74	102	80
H5J8H	826	M	ASD	2	28.517	69	80	77	80	73
H5K2D	827	M	ASD	1	37.125	59	69	84	75	68
H5X6N	828	M	TD	1	27.762	100	104	96	111	103
H5X6N	828	M	TD	2	39	106	100	91	110	102
H5Z3V	829	M	TD	1	22	92	95	98	78	85
H6D3L	830	M	ASD	1	19.91	77	96	100	90	88
H6D3L	830	M	ASD	2	33.183	86	83	100	80	84
H6L9U	831	M	ASD	1	31.474	64	75	88	74	72
H6L9U	831	M	ASD	2	44.517	65	69	72	68	65
H6Q6E	832	M	ASD	1	27.11	61	78	77	72	69
H6Q6E	832	M	ASD	2	34	59	71	88	65	67
H6R7J	833	M	ASD	1	25.659	69	93	93	91	84
H6R9R	834	M	ASD	1	19.745	90	99	122	104	104
H7B8M	835	M	TD	1	21.52	96	92	94	109	96
H7B8M	835	M	TD	2	31.639	119	107	111	98	110
H7E6M	836	F	TD	1	13.24	90	98	102	102	97
H7E6M	836	F	TD	2	21.158	113	115	108	113	115
H7E6M	836	F	TD	3	28.682	113	115	114	122	119
H7F9A	837	F	ASD	1	17	85	100	111	86	87
H7J9U	838	M	ASD	1	25.068	76	89	96	84	83
H7N6E	839	M	ASD	1	12.189	71	65	60	84	67
H7N6E	839	M	ASD	2	23.129	64	52	78	82	66
H7R5P	841	M	ASD	1	23.39	83	100	89	82	85
H7R8U	842	M	ASD	1	22.637	56	83	81	78	71
H7T5D	843	M	ASD	1	20.567	80	86	90	82	81
H7T5D	843	M	ASD	2	27.17	100	95	93	89	93
H7U8Q	844	M	TD	1	15.211	109	127	106	117	118
H7W8E	845	M	ASD	1	41.232	67	75	81	74	71
H7Y8S	846	M	ASD	1	37.06	57	73	81	65	66
H7Z5G	847	F	TD	1	16.099	117	121	108	113	118
H7Z5G	847	F	TD	2	29.339	139	131	127	136	139
H7Z5G	847	F	TD	3	36.567	127	125	121	134	132
H8B5H	848	M	ASD	1	40.246	49	62	78	63	60
H8D7E	849	M	ASD	1	17	87	85	85	95	85
H8D7E	849	M	ASD	2	37	86	79	NA	82	79
H8G3V	850	M	ASD	1	15.704	80	107	111	108	101
H8G3V	850	M	ASD	2	24	81	85	105	74	83
H8G7A	851	F	ASD	1	17	78	83	89	97	83
H8G7A	851	F	ASD	2	36	96	81	102	88	85
H8P2V	852	M	ASD	1	24	63	103	93	79	79
H8P2V	852	M	ASD	2	38	93	98	85	98	95
H8Q4L	853	M	TD	1	22.637	100	109	95	123	108
H8T9U	854	M	ASD	1	34.563	101	109	105	95	103
H8U4Z	855	M	ASD	1	22.932	87	88	95	90	88
H8V3K	856	F	TD	1	12.715	97	113	118	113	112
H8W5Y	857	F	ASD	1	24.608	74	91	93	95	86
H9C7L	858	M	ASD	1	30.817	59	75	96	65	70
H9E3V	859	M	ASD	1	18.464	84	94	83	90	83
H9E3V	859	M	ASD	2	21.322	73	75	87	82	73
H9E3V	859	M	ASD	3	30.39	83	68	84	77	72
H9U7H	860	M	TD	1	18.694	124	109	104	106	113
H9Y9S	861	F	TD	1	16.164	91	99	101	106	98
H9Z9Y	862	M	ASD	1	25	60	80	99	101	78
J2B6U	863	M	TD	1	16.394	84	75	104	90	86
J2B6U	863	M	TD	2	28.353	103	100	108	86	99
J2B8Q	864	M	TD	1	13.437	106	116	104	117	115
J2D9C	865	F	ASD	1	17	96	85	100	99	90
J2E4H	866	F	TD	1	20.698	97	109	100	96	100
J2E4H	866	F	TD	2	33	100	102	88	105	98
J2M3U	867	M	ASD	1	15	87	90	92	97	88
J2M3U	867	M	ASD	2	44	70	65	92	66	67
J2M5D	868	F	TD	1	14.489	100	111	104	115	109
J2N6U	869	M	ASD	1	31.836	66	85	90	80	77
J2R9J	870	M	TD	1	47.54	102	87	84	94	90
J2S9D	872	M	ASD	1	16	83	90	92	97	87
J2S9D	872	M	ASD	2	24	76	80	85	89	79
J2T2N	873	M	ASD	1	37.881	85	77	88	88	81
J2T7C	874	M	ASD	1	22.571	66	83	95	78	77
J2W9F	875	M	TD	1	13.109	95	93	92	106	94
J2W9F	875	M	TD	2	23.359	94	96	100	92	94
J2Z3P	876	M	TD	1	27.138	103	100	108	107	105
J2Z3P	876	M	TD	2	39.819	97	93	104	95	96
J3B6V	877	M	ASD	1	23	80	86	81	78	78
J3D2T	878	M	ASD	1	30	100	85	96	83	86
J3H4R	879	M	ASD	1	18	87	83	104	94	90
J3J5V	880	M	ASD	1	19.548	87	96	108	90	94
J3J5V	880	M	ASD	2	28.287	89	96	88	89	88
J3J5V	880	M	ASD	3	34.727	89	91	90	74	83
J3K2K	881	M	ASD	1	35.023	59	82	79	56	66
J3L5W	882	M	ASD	1	40.575	100	97	100	88	95
J3M7Y	883	M	ASD	1	36.041	67	71	81	72	69
J3M8K	884	M	ASD	1	18.366	87	96	102	98	94
J3M8K	884	M	ASD	2	25.265	100	89	102	84	92
J3N8R	885	M	ASD	1	23.951	66	96	90	88	82
J3P5S	886	F	TD	1	12.452	113	100	104	113	109
J3P5S	886	F	TD	2	18.628	100	107	90	106	101
J3P5S	886	F	TD	3	24.411	103	100	108	96	102
J3P5S	886	F	TD	4	36.205	106	107	100	106	105
J3S2H	887	M	ASD	1	37	42	57	71	54	56
J3U6M	888	M	ASD	1	15.54	84	77	78	96	81
J3U6M	888	M	ASD	2	21	71	68	90	90	76
J3U6M	888	M	ASD	3	33	72	80	89	75	74
J3U9S	889	M	ASD	1	25.068	71	89	108	84	85
J3U9S	889	M	ASD	2	42.448	95	109	121	97	106
J4D5B	891	M	ASD	1	28.682	69	75	90	80	75
J4D5B	891	M	ASD	2	40.476	NA	NA	NA	NA	NA
J4G3N	892	M	ASD	1	17.741	87	93	90	92	88
J4G3N	892	M	ASD	2	19.285	97	99	84	100	94
J4G3N	892	M	ASD	3	26.448	89	96	90	84	87
J4G3N	892	M	ASD	4	34.694	84	80	77	82	77
J4G6T	893	M	TD	1	44.616	97	91	88	94	91
J4H8J	894	M	ASD	1	25.1	51	45	81	71	59
J4H8J	894	M	ASD	2	37	55	60	76	54	60
J4J4M	895	M	ASD	1	25.823	74	95	90	93	85
J4J4M	895	M	ASD	2	31.08	81	95	102	100	93
J4J4M	895	M	ASD	3	39.097	97	93	88	103	94
J4K7A	896	M	ASD	1	14.062	94	86	104	92	92
J4K7A	896	M	ASD	2	20.14	77	93	108	92	91
J4K7A	896	M	ASD	3	26.415	91	96	102	102	97
J4K7A	896	M	ASD	4	35.318	107	113	100	109	109
J4M8X	897	F	ASD	1	25	78	75	99	92	79
J4M8X	897	F	ASD	2	37	77	85	96	82	79
J4P6R	898	F	TD	1	13.864	111	102	99	111	108
J4P6R	898	F	TD	2	21.125	100	86	95	100	93
J4S6M	899	M	ASD	1	19.548	69	75	84	86	75
J4S6M	899	M	ASD	2	29.175	69	83	96	87	81
J4S6M	899	M	ASD	3	34.924	71	89	100	78	81
J4V5K	900	M	ASD	1	19	87	100	117	88	88
J4Z8F	901	M	TD	1	14	84	77	100	96	87
J4Z8F	901	M	TD	2	24	95	98	122	124	106
J5A6R	902	F	ASD	1	20.008	71	86	102	86	83
J5A6R	902	F	ASD	2	29.175	79	89	111	93	91
J5A6R	902	F	ASD	3	35.318	97	93	111	95	98
J5H7M	903	M	ASD	1	21	75	83	100	82	78
J5H7M	903	M	ASD	2	47	47	68	81	72	64
J5L3E	904	F	TD	1	20.501	84	107	84	94	90
J5L3E	904	F	TD	2	27.138	103	111	102	105	106
J5M6R	905	M	ASD	1	20.83	80	72	89	79	74
J5M6R	905	M	ASD	2	26.776	86	75	83	85	76
J5M6R	905	M	ASD	3	33.084	100	63	82	76	74
J5P6F	906	F	ASD	1	43.828	85	73	75	77	74
J5Q9F	907	M	ASD	1	46.39	87	73	78	72	74
J5V4B	908	M	ASD	1	17.774	49	80	71	68	64
J5V4B	908	M	ASD	2	27.203	54	78	72	53	61
J5V4B	908	M	ASD	3	34.86	61	78	74	65	66
J5X5M	909	M	ASD	1	28	39	45	67	81	59
J6A3M	910	F	TD	1	14.259	105	100	104	108	105
J6B7K	911	M	ASD	1	40.148	74	77	78	74	72
J6C3B	912	M	ASD	1	31.836	107	83	77	84	85
J6C4L	913	M	TD	1	31.31	110	98	88	96	97
J6E9B	914	F	ASD	1	22.669	64	86	90	84	78
J6E9B	914	F	ASD	2	37.749	57	64	70	66	61
J6G3Q	915	F	ASD	1	29.142	64	75	85	95	76
J6G3Q	915	F	ASD	2	34.89	66	85	93	91	81
J6K3X	916	M	TD	1	24.082	101	98	100	93	97
J6K3X	916	M	TD	2	42.71	110	89	88	94	94
J6N6A	917	M	TD	1	13.405	100	96	81	115	97
J6R4M	918	M	TD	1	13.339	77	80	102	92	85
J6R4M	918	M	TD	2	34.99	103	105	96	114	105
J6T7G	919	F	ASD	1	28	72	92	104	86	80
J6V5A	920	M	ASD	1	16.329	66	68	69	80	67
J6V5A	920	M	ASD	2	23.622	80	71	95	96	83
J6V5A	920	M	ASD	3	33.38	86	89	96	96	90
J6X6L	921	M	TD	1	13.339	87	100	111	94	97
J6X6L	921	M	TD	2	20.895	84	96	113	86	93
J6X6L	921	M	TD	3	31.934	107	102	114	100	107
J7A4X	922	M	TD	1	14.259	105	100	95	100	100
J7C3C	923	M	ASD	1	14	83	85	100	91	83
J7C3C	923	M	ASD	2	31	100	80	95	84	NA
J7F6Q	924	M	ASD	1	21	75	90	100	84	80
J7F6Q	924	M	ASD	2	47	100	90	92	100	95
J7F8X	925	M	TD	1	23.754	117	100	100	100	105
J7F8X	925	M	TD	2	30.883	107	104	96	100	102
J7F8X	925	M	TD	3	37.52	108	103	104	100	104
J7J9R	926	M	ASD	1	32	57	57	83	73	64
J7K2P	927	F	ASD	1	15.343	77	91	90	84	83
J7K2P	927	F	ASD	2	19.713	66	83	78	78	73
J7K2P	927	F	ASD	3	31.31	81	82	77	40	67
J7K2P	927	F	ASD	4	38.932	78	87	75	88	79
J7M7R	928	F	TD	1	12.189	87	91	100	100	93
J7P5K	929	M	ASD	1	35.68	94	100	93	87	92
J7Q4G	930	F	ASD	1	28.583	76	78	85	72	74
J7Q4G	930	F	ASD	2	38.242	83	71	81	72	73
J7S7Z	931	M	TD	1	13.733	121	93	108	108	109
J7S7Z	931	M	TD	2	19.811	105	111	100	104	106
J7S7Z	931	M	TD	3	29.01	116	109	102	122	115
J7S7Z	931	M	TD	4	35.614	119	123	108	120	121
J7T5A	932	M	ASD	1	22	64	83	87	78	74
J7T5A	932	M	ASD	2	35	54	69	79	71	66
J7T7U	933	F	ASD	1	15	101	105	108	95	100
J7T7U	933	F	ASD	2	33	102	85	104	84	87
J7U3X	934	M	ASD	1	35.023	61	67	69	68	63
J8D5S	935	F	TD	1	44.419	106	100	97	103	101
J8D6Q	936	M	ASD	1	32	67	85	110	86	77
J8D6Q	936	M	ASD	2	44	61	90	89	72	73
J8N3V	937	M	ASD	1	31.639	61	82	85	72	71
J8N3V	937	M	ASD	2	39.819	67	81	94	77	76
J8T2U	938	M	TD	1	15.836	94	99	118	113	107
J8T2U	938	M	TD	2	26	103	95	108	98	101
J8T8G	939	M	ASD	1	25.791	64	80	90	89	77
J8T8G	939	M	ASD	2	32.69	66	78	82	76	72
J8T8G	939	M	ASD	3	40.016	65	71	84	70	69
J8Y5W	940	M	TD	1	13.93	94	98	106	115	104
J8Y5W	940	M	TD	2	23.622	102	109	104	115	109
J8Y5W	940	M	TD	3	34.497	103	117	114	107	112
J8Z9H	941	M	ASD	1	25.133	66	78	85	80	74
J8Z9H	941	M	ASD	2	34.234	59	71	74	70	65
J9B6Q	942	M	ASD	1	25	57	75	73	75	69
J9E5N	943	M	TD	1	20.862	105	109	100	102	105
J9H9Y	944	M	ASD	1	24.016	64	82	90	80	76
J9P4C	945	M	TD	1	27.893	107	96	85	103	97
J9P4C	945	M	TD	2	40.871	110	107	84	112	104
J9Q4J	946	M	ASD	1	18.398	72	85	103	80	80
J9T4R	947	M	TD	1	27.433	91	95	82	84	85
J9T4R	947	M	TD	2	34.103	84	89	67	78	76
J9W8Q	948	M	ASD	1	20	96	90	105	88	88
J9W8Q	948	M	ASD	2	33	91	45	89	67	68
J9Z7N	949	M	TD	1	21.914	100	123	102	108	110
J9Z7N	949	M	TD	2	36.632	102	121	94	118	110
K2F8P	950	M	TD	1	45.634	102	105	111	108	108
K2R4R	951	F	TD	1	17	105	110	111	122	115
K2R9F	952	M	ASD	1	19.187	73	88	106	98	89
K2R9F	952	M	ASD	2	28.813	76	87	85	86	80
K2R9F	952	M	ASD	3	34	74	78	88	80	77
K2S6G	953	F	TD	1	23.326	87	99	100	100	95
K2S6G	953	F	TD	2	38.834	83	89	72	75	76
K2u2R	954	M	ASD	1	37	61	74	74	66	67
K2U5W	955	F	TD	1	13.799	94	88	102	104	96
K2U5W	955	F	TD	2	20.567	105	131	113	117	120
K2U5W	955	F	TD	3	34.825	100	95	88	95	93
K2U9B	956	M	ASD	1	17	94	90	82	97	91
K2U9B	956	M	ASD	2	30	83	80	81	81	79
K2Z4V	957	M	ASD	1	39.721	81	105	107	92	95
K2Z9K	958	M	ASD	1	30.127	89	78	92	86	83
K2Z9K	958	M	ASD	2	45.142	112	113	107	112	113
K3A2U	959	F	ASD	1	23.819	76	75	93	83	78
K3A2U	959	F	ASD	2	38.242	93	91	94	79	87
K3G5E	960	M	ASD	1	27.565	69	80	77	78	72
K3G5E	960	M	ASD	2	40.936	61	62	64	61	59
K3T2X	961	M	TD	1	17.643	102	104	95	98	99
K3T2X	961	M	TD	2	25	116	105	114	109	113
K3T2X	961	M	TD	3	36	103	95	105	101	100
K3U7G	962	M	TD	1	12.452	97	86	106	100	96
K3U7G	962	M	TD	2	35.91	116	96	96	96	101
K3V7Z	963	M	ASD	1	24.378	66	80	93	84	77
K3V7Z	963	M	ASD	2	41.265	76	69	78	79	72
K3V8X	964	M	ASD	1	30	74	63	83	77	71
K3Z9L	965	M	ASD	1	27.992	64	73	85	78	71
K3Z9L	965	M	ASD	2	33.68	81	83	82	80	78
K4B3Z	966	F	TD	1	13.799	111	119	102	111	115
K4G8L	967	M	ASD	1	20.862	66	93	100	94	86
K4G8L	967	M	ASD	2	36.961	85	91	84	97	87
K4L3M	968	F	TD	1	34.628	128	107	96	114	114
K4L6F	969	F	ASD	1	15.113	87	88	104	100	93
K4L6F	969	F	ASD	2	21.092	77	83	95	84	82
K4L6F	969	F	ASD	3	29.54	81	85	96	86	84
K4L6F	969	F	ASD	4	34	86	87	85	76	80
K4S6J	970	M	ASD	1	19	94	100	105	105	100
K4T4U	971	F	TD	1	19	98	95	100	105	99
K4X5H	972	M	TD	1	13.142	98	102	99	113	104
K4X5H	972	M	TD	2	20.895	105	123	100	106	110
K4Z5V	973	M	ASD	1	29	88	80	101	94	84
K5A6B	974	F	TD	1	15.671	84	91	102	98	92
K5B6U	975	F	TD	1	22.209	90	113	108	98	102
K5C3V	976	M	TD	1	22	55	37	42	49	117
K5C3V	976	M	TD	2	29	65	43	46	53	108
K5C3V	976	M	TD	3	39	76	56	48	58	97
K5C3V	976	M	TD	4	46	79	74	66	66	104
K5E4U	978	F	TD	1	15	99	100	100	99	99
K5G7C	979	F	TD	1	13.076	97	86	76	94	86
K5G7C	979	F	TD	2	19.778	84	107	90	96	93
K5H7V	980	F	ASD	1	23	80	95	102	99	88
K5K5P	981	M	ASD	1	16.789	77	57	95	113	83
K5K9S	982	M	ASD	1	20	83	90	89	82	82
K5K9S	982	M	ASD	2	36	73	73	78	66	70
K5Q5X	983	M	ASD	1	29.24	64	73	82	72	69
K5V3A	984	M	ASD	1	20.895	73	86	78	98	81
K5V3A	984	M	ASD	2	28	94	109	96	136	110
K6B8E	985	M	TD	1	15	94	100	105	99	97
K6B8E	985	M	TD	2	38	103	95	92	101	100
K6E2N	986	M	ASD	1	26.678	70	70	83	40	68
K6E2N	986	M	ASD	2	34.53	61	70	72	69	63
K6E5T	987	F	TD	1	13	100	93	111	98	100
K6E5T	987	F	TD	2	23	113	105	100	105	109
K6E5T	987	F	TD	3	34	122	122	113	126	128
K6F4Q	988	M	ASD	1	14	90	110	105	101	100
K6F4Q	988	M	ASD	2	33	122	134	101	110	126
K6L4M	989	M	ASD	1	12.977	77	75	81	76	74
K6L4M	989	M	ASD	2	24.838	101	91	90	89	91
K6L4M	989	M	ASD	3	33.807	89	75	72	68	72
K6N3Q	990	F	TD	1	28.09	100	95	90	102	96
K6N3Q	990	F	TD	2	35.515	113	109	96	112	109
K7C2N	992	F	TD	1	26.119	97	113	93	118	106
K7C2N	992	F	TD	2	33	97	118	105	107	108
K7C6E	993	F	TD	1	13.142	102	113	118	108	112
K7C6E	993	F	TD	2	24.805	113	127	124	114	123
K7C6E	993	F	TD	3	38.998	102	109	100	110	106
K7E8B	994	M	ASD	1	25.823	84	82	93	85	76
K7L7T	996	F	TD	1	35.581	94	100	84	100	93
K7M2M	997	M	TD	1	13.766	113	93	111	113	109
K7M2M	997	M	TD	2	26.776	103	95	114	118	109
K7M2M	997	M	TD	3	40	97	101	100	106	101
K7R2P	998	F	ASD	1	31	70	92	101	79	78
K7V9B	999	M	ASD	1	23.721	90	83	84	78	81
K7V9B	999	M	ASD	2	33.38	103	100	88	84	92
K7Y3W	1000	M	ASD	1	27.663	81	82	82	74	76
K7Y3W	1000	M	ASD	2	33.971	79	89	90	80	81
K8C7Q	1001	M	ASD	1	37.651	61	73	91	74	71
K8C8N	1002	F	TD	1	12.485	90	88	90	104	91
K8C8N	1002	F	TD	2	19.614	105	98	106	108	105
K8C8N	1002	F	TD	3	27.663	110	105	100	103	105
K8G9B	1003	M	ASD	1	41.823	93	100	94	83	91
K8H5R	1004	M	ASD	1	26.678	59	87	85	82	75
K8H5R	1004	M	ASD	2	32.723	61	75	72	76	68
K8L4C	1005	M	TD	1	13.405	100	98	102	102	100
K8L4C	1005	M	TD	2	20.895	100	93	100	90	94
K8L4C	1005	M	TD	3	26.776	103	102	108	112	107
K8L7U	1006	M	ASD	1	21	87	109	108	104	102
K8L7U	1006	M	ASD	2	26	89	104	102	109	101
K8L7U	1006	M	ASD	3	33	91	98	93	97	93
K8M2B	1007	M	TD	1	16.394	90	96	95	98	93
K8M2B	1007	M	TD	2	22.341	90	91	95	96	91
K8M2B	1007	M	TD	3	28.32	89	89	93	96	90
K8M2B	1007	M	TD	4	39.097	78	93	94	95	88
K8S3U	1008	F	ASD	1	22	58	95	102	70	73
K8S3U	1008	F	ASD	2	37	45	78	111	70	65
K8U9U	1010	M	ASD	1	35.154	94	87	90	82	86
K8V7G	1011	M	ASD	1	15	90	100	105	101	96
K8V7G	1011	M	ASD	2	39	98	83	76	79	83
K9A3M	1012	M	ASD	1	35.68	86	89	93	65	80
K9F2L	1013	M	ASD	1	32	85	80	85	89	82
K9F2L	1013	M	ASD	2	45	84	81	83	98	84
K9L4Q	1014	M	ASD	1	24.838	81	91	79	86	81
K9L4Q	1014	M	ASD	2	30.817	81	102	88	93	89
K9L4Q	1014	M	ASD	3	36.797	69	111	88	86	86
K9L5B	1015	M	ASD	1	40.641	76	64	59	75	65
K9N2J	1016	F	TD	1	12.156	100	93	104	106	101
K9R5K	1017	F	ASD	1	36	86	83	85	88	83
K9S3V	1018	M	TD	1	16.624	85	87	95	93	86
K9S3V	1018	M	TD	2	24.542	88	87	102	94	90
K9S3V	1018	M	TD	3	30.193	101	105	100	100	101
K9S5R	1019	M	ASD	1	27.302	71	78	85	65	71
L2C9Z	1020	F	TD	1	28.386	116	98	96	109	105
L2C9Z	1020	F	TD	2	39.425	112	103	94	112	106
L2D7Y	1021	M	ASD	1	17.281	60	86	84	41	77
L2H5T	1022	M	ASD	1	29.569	79	91	85	82	81
L2H5T	1022	M	ASD	2	36	93	95	104	90	94
L2K4K	1023	F	ASD	1	34.76	71	75	85	70	72
L2M7R	1024	M	ASD	1	23	83	83	87	84	80
L2M7R	1024	M	ASD	2	33	85	80	85	77	78
L2P4A	1025	M	ASD	1	33.413	76	75	74	72	71
L2Q2L	1026	F	ASD	1	23.951	69	86	84	78	76
L2Q2L	1026	F	ASD	2	34.004	94	96	90	82	88
L2U5G	1027	M	ASD	1	37.52	79	77	91	77	78
L2U7P	1028	M	ASD	1	32	78	75	83	70	73
L2U7P	1028	M	ASD	2	44	80	76	100	74	75
L2X4R	1029	F	ASD	1	20.271	71	68	76	84	71
L2X4R	1029	F	ASD	2	29.47	66	69	90	80	73
L2X4R	1029	F	ASD	3	34.53	74	75	72	70	69
L2Y5J	1030	M	ASD	1	30	51	75	89	89	71
L3C9P	1031	F	ASD	1	30.883	81	83	85	82	79
L3C9P	1031	F	ASD	2	40.805	83	75	88	63	74
L3E9Q	1032	F	ASD	1	30	72	85	96	86	78
L3N7M	1033	M	ASD	1	36.402	87	75	94	79	81
L3T2U	1034	M	ASD	1	21.914	62	65	81	80	69
L3T2U	1034	M	ASD	2	29	59	56	77	61	61
L3T2U	1034	M	ASD	3	38	70	70	83	79	72
L3U9L	1035	M	ASD	1	33.478	69	82	90	80	77
L3U9L	1035	M	ASD	2	46.39	79	87	84	83	80
L3W2D	1036	M	TD	1	25.922	122	111	134	114	124
L3Z6P	1037	F	TD	1	16	108	95	111	114	106
L3Z6P	1037	F	TD	2	33	106	98	115	108	104
L4E4Q	1038	M	ASD	1	19.844	80	88	104	100	91
L4E4Q	1038	M	ASD	2	27.663	79	100	105	82	89
L4E4Q	1038	M	ASD	3	38.209	97	79	107	74	87
L4F5H	1039	M	TD	1	13	87	109	102	108	101
L4F5H	1039	M	TD	2	22	94	95	108	97	93
L4F5H	1039	M	TD	3	34	100	98	99	97	98
L4H7E	1040	M	TD	1	19.614	113	119	106	125	119
L4H7E	1040	M	TD	2	32.164	97	89	93	89	90
L4L3J	1041	F	ASD	1	23	58	90	87	74	73
L4L3J	1041	F	ASD	2	37	79	78	92	70	74
L4Q5T	1042	M	TD	1	14.39	98	98	100	110	101
L4Q5T	1042	M	TD	2	31.803	107	93	100	100	100
L4S3A	1043	M	ASD	1	38	63	63	76	62	64
L4U4L	1044	M	ASD	1	20	99	85	92	86	87
L4U4L	1044	M	ASD	2	35	78	69	85	77	74
L4U4X	1045	F	ASD	1	23	81	85	102	84	85
L4W2E	1046	M	TD	1	25.232	100	95	96	105	98
L4W2E	1046	M	TD	2	31.409	91	104	111	103	102
L4W2E	1046	M	TD	3	36.994	93	89	88	100	91
L4W2E	1046	M	TD	4	47.77	97	103	84	89	91
L5A5M	1047	M	ASD	1	19.121	80	80	81	86	78
L5A5M	1047	M	ASD	2	26.875	84	85	96	93	87
L5A5M	1047	M	ASD	3	34.004	97	85	79	95	86
L5C2H	1048	F	ASD	1	34.628	76	71	77	70	70
L5E6A	1049	M	ASD	1	15	80	95	105	91	85
L5F5V	1050	M	ASD	1	21	75	90	100	105	87
L5G3H	1051	F	ASD	1	18	80	95	111	88	84
L5L9V	1052	M	ASD	1	33.938	97	87	102	89	92
L5M4C	1053	F	ASD	1	36.402	91	87	81	83	83
L5Q8N	1054	M	ASD	1	39.951	79	75	88	65	73
L5S3Z	1055	M	ASD	1	12.616	71	104	90	96	88
L5S3Z	1055	M	ASD	2	17.61	84	111	104	100	99
L5S3Z	1055	M	ASD	3	25.199	86	98	90	96	91
L5S3Z	1055	M	ASD	4	31.441	89	98	85	87	87
L5S3Z	1055	M	ASD	5	35.417	86	98	90	96	91
L5U8Q	1056	M	ASD	1	35	48	51	81	61	58
L5U9Z	1057	M	ASD	1	13.766	71	83	106	94	86
L5U9Z	1057	M	ASD	2	26.415	89	89	93	89	88
L5U9Z	1057	M	ASD	3	33	91	91	96	91	90
L5X2A	1058	M	ASD	1	19	92	100	102	88	90
L5Y8F	1059	F	ASD	1	17	85	95	95	91	87
L5Y8F	1059	F	ASD	2	32	93	103	101	89	93
L5Y9Q	1060	M	TD	1	21.487	102	100	111	94	102
L5Y9Q	1060	M	TD	2	38.078	112	101	94	120	108
L6B5U	1062	M	ASD	1	23.754	60	65	90	75	69
L6B5U	1062	M	ASD	2	37.881	67	69	88	68	69
L6E3U	1063	M	TD	1	25	113	105	108	112	111
L6E3U	1063	M	TD	2	33	108	112	113	110	111
L6E4F	1064	M	ASD	1	33	83	80	93	89	81
L6E8V	1065	F	TD	1	46.16	110	103	100	94	102
L6L8Y	1066	F	TD	1	12.386	94	83	100	108	95
L6L8Y	1066	F	TD	2	21.388	100	98	102	102	100
L6L8Y	1066	F	TD	3	35.68	101	98	93	96	96
L6P8H	1067	M	TD	1	13.667	100	86	106	106	99
L6P8H	1067	M	TD	2	25.101	113	98	102	109	106
L6P8H	1067	M	TD	3	32.526	113	102	102	107	107
L6P8H	1067	M	TD	4	38.735	110	95	97	114	105
L6T5E	1068	M	TD	1	23.918	105	113	100	108	108
L6T5E	1068	M	TD	2	38.407	114	109	117	110	115
L6T8W	1069	M	ASD	1	24	51	92	96	77	72
L6Z3M	1070	F	ASD	1	29	80	80	96	84	79
L7D6U	1071	M	ASD	1	36	86	100	89	94	90
L7D8D	1072	M	ASD	1	28.649	76	83	93	87	82
L7H6W	1073	M	ASD	1	23.688	84	99	108	90	94
L7H6W	1073	M	ASD	2	34.431	74	83	85	68	74
L7N3N	1074	M	ASD	1	33.281	61	64	82	72	66
L7S3D	1075	M	ASD	1	23	61	80	87	74	71
L7S3D	1075	M	ASD	2	35	60	75	83	67	67
L7S5L	1076	M	ASD	1	34.3	69	74	77	72	69
L7T2M	1077	M	ASD	1	25.922	81	96	105	80	88
L7T2M	1077	M	ASD	2	31.671	84	91	96	78	84
L7T2M	1077	M	ASD	3	37.651	74	81	94	81	79
L7U6K	1078	M	ASD	1	33	67	75	79	71	70
L7U6K	1078	M	ASD	2	45	80	81	76	78	77
L7X5U	1079	M	ASD	1	29	48	57	79	67	61
L8A5D	1080	M	ASD	1	36	77	73	81	78	75
L8B7S	1081	M	ASD	1	29.503	69	75	77	65	68
L8B7S	1081	M	ASD	2	34	74	71	69	65	66
L8D7G	1082	F	TD	1	24.903	113	111	102	111	111
L8D7G	1082	F	TD	2	38.472	120	105	107	100	110
L8E4H	1083	M	ASD	1	33	76	75	113	73	74
L8E5S	1084	F	ASD	1	22.669	60	93	84	76	75
L8E5S	1084	F	ASD	2	33.906	66	91	85	82	78
L8G8M	1085	F	TD	1	20.928	84	99	84	96	88
L8G8M	1085	F	TD	2	29.24	97	100	88	91	92
L8H6L	1086	F	ASD	1	36.238	76	79	88	90	80
L8J8N	1087	F	ASD	1	28.747	64	71	82	70	68
L8P5E	1088	M	ASD	1	16	80	85	95	95	83
L8P9H	1089	F	ASD	1	21	83	85	84	80	80
L8W4R	1090	M	TD	1	14.784	94	77	100	100	91
L8W4R	1090	M	TD	2	36.534	95	91	84	103	91
L8W5P	1091	M	ASD	1	16.821	66	83	84	96	79
L8Y2K	1092	M	ASD	1	22	55	80	98	76	70
L8Y2K	1092	M	ASD	2	34	51	63	104	70	63
L8Y7L	1093	F	TD	1	23.655	100	91	76	102	90
L8Y7L	1093	F	TD	2	39.556	108	115	107	112	113
L9G8Z	1094	M	ASD	1	34	20	39	64	49	41
L9P7N	1095	M	ASD	1	28.912	81	80	88	87	81
L9P7N	1095	M	ASD	2	35.713	91	105	108	91	98
L9P9J	1096	M	TD	1	41.823	104	83	84	81	85
L9U2V	1097	M	ASD	1	27.893	59	67	83	68	64
L9U2V	1097	M	ASD	2	40.542	61	62	78	66	64
L9V7R	1098	M	TD	1	12.813	117	111	113	108	115
L9V7R	1098	M	TD	2	20.172	100	100	111	96	102
L9V7R	1098	M	TD	3	26.94	101	105	102	102	103
L9V7R	1098	M	TD	4	37.52	104	101	100	100	101
L9Z8R	1099	F	TD	1	12.255	84	99	90	100	91
L9Z8R	1099	F	TD	2	17.873	90	100	104	100	98
L9Z8R	1099	F	TD	3	24.049	84	100	100	93	93
L9Z8R	1099	F	TD	4	32.131	91	100	96	93	94
M2C4J	1100	M	ASD	1	25.199	79	100	96	84	87
M2C4J	1100	M	ASD	2	38.407	72	73	81	65	69
M2D3F	1101	F	ASD	1	25.068	69	71	85	74	71
M2F3T	1102	M	ASD	1	24.016	64	78	82	80	72
M2M3W	1103	F	TD	1	26.71	94	93	102	107	98
M2V5W	1104	M	ASD	1	40.082	69	79	84	70	65
M2W7A	1105	F	ASD	1	26	83	75	83	84	78
M2X2F	1106	M	ASD	1	28.846	59	75	82	63	66
M2X2F	1106	M	ASD	2	40.805	81	77	78	70	73
M2X5X	1107	M	TD	1	14.127	100	99	90	100	96
M2X5X	1107	M	TD	2	26.316	119	104	111	107	112
M2X5X	1107	M	TD	3	36	120	107	107	116	115
M3B3S	1108	M	ASD	1	26.349	69	85	93	87	80
M3B3S	1108	M	ASD	2	35.778	97	104	96	102	99
M3D7W	1110	M	ASD	1	37.454	95	73	81	75	78
M3G8D	1111	M	TD	1	21.421	94	100	84	100	93
M3G8D	1111	M	TD	2	30.587	86	111	93	118	102
M3J7T	1112	M	ASD	1	22	75	90	95	82	79
M3J7T	1112	M	ASD	2	35	83	69	79	63	71
M3L5M	1113	M	ASD	1	20	83	90	92	86	83
M3L5M	1113	M	ASD	2	33	80	85	85	92	83
M3M9W	1114	M	TD	1	14	90	85	105	86	84
M3P3Y	1115	F	TD	1	16	108	105	105	99	104
M3P3Y	1115	F	TD	2	34	108	122	104	105	114
M3T9N	1116	F	ASD	1	40.214	54	71	75	65	63
M3U4G	1117	M	TD	1	13.109	109	96	106	104	104
M3U4G	1117	M	TD	2	19.581	100	98	100	96	98
M3U4G	1117	M	TD	3	27.4	100	98	90	100	96
M3U4G	1117	M	TD	4	35.483	91	100	90	109	97
M3U8W	1118	F	ASD	1	22.57	100	100	100	102	100
M3U8W	1118	F	ASD	2	29	100	96	96	100	97
M3V6V	1119	F	ASD	1	23.524	90	75	76	82	77
M3V6V	1119	F	ASD	2	33.643	86	85	77	87	81
M3Z4Q	1120	F	TD	1	13.273	87	96	84	98	89
M3Z4Q	1120	F	TD	2	20.632	94	111	100	113	105
M3Z4Q	1120	F	TD	3	25.068	100	109	96	105	103
M3Z4Q	1120	F	TD	4	30.653	97	95	88	93	91
M4K9K	1121	M	ASD	1	24.444	71	78	88	72	74
M4K9K	1121	M	ASD	2	35.351	61	64	85	65	61
M4L5B	1122	M	ASD	1	19.285	81	82	90	91	81
M4L5B	1122	M	ASD	2	32.559	79	78	72	68	71
M4L5B	1122	M	ASD	3	42.48	127	105	100	105	111
M4N4R	1123	M	ASD	1	22	96	83	102	88	85
M4N6M	1124	M	ASD	1	22.998	60	65	81	76	67
M4N6M	1124	M	ASD	2	31.31	64	69	82	78	70
M4S7A	1125	M	TD	1	12.485	117	107	102	108	110
M4S7A	1125	M	TD	2	35.713	132	118	111	116	123
M4S9U	1126	M	ASD	1	28	106	98	96	89	97
M4V5M	1127	M	ASD	1	31.244	81	75	88	87	79
M5B6B	1128	M	ASD	1	35.055	89	83	82	80	80
M5B6B	1128	M	ASD	2	44.813	95	83	88	77	83
M5D4T	1129	F	TD	1	14.554	100	98	108	106	103
M5D4T	1129	F	TD	2	21.717	97	98	104	102	100
M5D4T	1129	F	TD	3	34.103	94	98	105	100	99
M5D9U	1130	M	ASD	1	33.446	66	80	85	74	73
M5E5L	1131	M	ASD	1	29	67	80	85	73	72
M5E5L	1131	M	ASD	2	42	57	76	81	76	69
M5G2G	1132	M	ASD	1	13	92	100	98	101	97
M5G2G	1132	M	ASD	2	20	92	105	105	99	98
M5G2G	1132	M	ASD	3	32	93	92	93	92	89
M5G8F	1133	M	ASD	1	16.953	64	68	90	84	73
M5L6A	1134	M	ASD	1	23.622	69	88	104	75	81
M5L6A	1134	M	ASD	2	29.7	69	82	108	84	83
M5L6A	1134	M	ASD	3	34.793	79	87	102	89	87
M5L6A	1134	M	ASD	4	45.339	91	91	88	87	87
M5N2W	1135	M	ASD	1	21.29	58	100	90	80	79
M5N2W	1135	M	ASD	2	33	69	83	88	70	74
M5Q8W	1136	F	TD	1	12.747	90	91	95	113	96
M5U6R	1137	F	ASD	1	31	95	92	104	97	92
M5U6R	1137	F	ASD	2	45	93	83	108	79	82
M5W3M	1138	M	TD	1	40	117	95	106	103	107
M5W3M	1138	M	TD	2	48	116	96	96	94	100
M5Y2Q	1139	F	TD	1	12.255	109	88	100	100	99
M5Y2Q	1139	F	TD	2	20.402	105	109	100	100	104
M5Y2Q	1139	F	TD	3	31	113	111	102	112	111
M5Y2Q	1139	F	TD	4	42	108	113	94	92	102
M5Z6N	1140	F	ASD	1	26.94	64	75	85	74	71
M6E9Q	1141	M	ASD	1	15.639	80	77	104	84	83
M6G5B	1142	M	ASD	1	41.823	79	85	84	75	77
M6J2V	1143	M	ASD	1	22.899	71	88	95	82	81
M6J2V	1143	M	ASD	2	35.023	84	89	96	82	85
M6M2E	1144	M	TD	1	15.507	90	108	109	110	106
M6N7A	1145	M	ASD	1	36	81	78	121	110	86
M6P7T	1146	F	TD	1	13.207	87	86	84	94	85
M6S6E	1147	M	TD	1	15	101	95	114	101	99
M6S7P	1148	M	TD	1	41.232	108	100	100	103	103
M6S8M	1149	M	ASD	1	27.828	76	102	96	102	92
M6S8M	1149	M	ASD	2	34.69	97	104	102	112	104
M6T3S	1150	F	TD	1	12.123	97	86	104	106	97
M6T3S	1150	F	TD	2	25	113	127	120	127	126
M6T3S	1150	F	TD	3	35	115	116	115	101	112
M6U3M	1151	F	TD	1	18.464	97	107	104	102	103
M6U3M	1151	F	TD	2	45.405	108	109	107	118	113
M6U5U	1152	F	ASD	1	17.051	71	65	81	88	73
M6U5U	1152	F	ASD	2	27.072	79	93	102	78	85
M6U5U	1152	F	ASD	3	34	76	89	85	78	79
M6W3Z	1153	M	ASD	1	13.043	73	80	65	90	73
M6W3Z	1153	M	ASD	2	19.023	80	107	84	98	90
M6W3Z	1153	M	ASD	3	35	89	96	82	84	85
M6Z9U	1154	M	TD	1	13.7	100	113	102	98	104
M6Z9U	1154	M	TD	2	25.955	113	123	114	114	119
M7F3Y	1155	M	ASD	1	27.368	86	83	88	86	83
M7F3Y	1155	M	ASD	2	33.708	74	69	77	78	71
M7F3Y	1155	M	ASD	3	39.786	93	75	81	77	78
M7J9T	1156	M	ASD	1	20.468	77	91	95	90	86
M7J9T	1156	M	ASD	2	36.632	83	73	78	77	74
M7P3E	1157	F	ASD	1	15	83	85	85	95	84
M7P3E	1157	F	ASD	2	31	80	75	101	99	82
M7S7D	1158	F	TD	1	48.197	106	107	104	114	NA
M7U4X	1159	F	TD	1	26.513	103	98	90	107	99
M7U4X	1159	F	TD	2	37	112	100	107	110	109
M7V4S	1160	M	ASD	1	13.043	80	83	90	104	87
M7V4S	1160	M	ASD	2	19.351	90	104	100	98	97
M7Y3Q	1161	M	ASD	1	16.131	66	83	81	90	77
M7Y3Q	1161	M	ASD	2	40.936	85	64	88	74	74
M8A7U	1162	F	ASD	1	12	101	100	98	99	100
M8C6X	1163	M	ASD	1	29.273	72	78	95	88	78
M8C6X	1163	M	ASD	2	43.532	106	101	97	90	98
M8D2P	1164	M	ASD	1	22	80	83	100	95	83
M8D2P	1164	M	ASD	2	34	70	69	99	86	74
M8H3P	1165	M	ASD	1	34	85	75	85	86	79
M8J3V	1166	M	TD	1	18	83	85	108	99	85
M8J3V	1166	M	TD	2	33	93	69	89	84	79
M8K5X	1167	M	ASD	1	19.548	73	80	84	88	78
M8K5X	1167	M	ASD	2	26.71	84	78	96	80	91
M8K5X	1167	M	ASD	3	30.062	79	83	85	76	77
M8K9P	1168	F	ASD	1	35	70	51	89	75	66
M8L7N	1169	F	ASD	1	15.376	80	93	95	86	86
M8L7N	1169	F	ASD	2	23.162	94	88	90	94	89
M8L7N	1169	F	ASD	3	35	86	89	93	84	85
M8Q5H	1170	M	TD	1	22	98	105	98	101	101
M8R2V	1171	F	ASD	1	23	98	116	98	97	104
M8R2V	1171	F	ASD	2	35	102	122	99	110	113
M8R5P	1172	M	ASD	1	14	58	85	108	76	72
M8R5P	1172	M	ASD	2	35	24	45	69	61	49
M8U8Q	1173	M	ASD	1	32	83	63	93	79	74
M9H7T	1174	M	TD	1	12.977	94	83	90	102	90
M9H7T	1174	M	TD	2	19.844	102	113	108	117	112
M9H7T	1174	M	TD	3	37.947	136	130	107	130	131
M9J4H	1175	M	ASD	1	36.9	55	76	74	70	67
M9Q2D	1176	M	ASD	1	16.329	90	107	106	100	101
M9Q3N	1177	M	ASD	1	36.041	65	60	81	72	66
M9Q9Y	1178	M	ASD	1	20.994	62	98	106	92	87
M9U5X	1179	F	ASD	1	22	80	105	89	91	89
M9U5X	1179	F	ASD	2	35	72	92	81	71	76
M9X8Y	1180	M	ASD	1	12.156	100	98	102	115	104
M9X8Y	1180	M	ASD	2	24.674	76	93	105	102	92
M9X8Y	1180	M	ASD	3	33.314	69	82	100	74	78
N2D5K	1181	F	TD	1	12.222	113	107	78	117	104
N2D5K	1181	F	TD	2	26.579	107	104	93	107	103
N2D5K	1181	F	TD	3	41.856	87	95	84	95	88
N2D6H	1182	F	TD	1	16	121	125	113	104	119
N2D6H	1182	F	TD	2	23	124	119	111	110	119
N2D6H	1182	F	TD	3	35	120	119	110	124	125
N2E3J	1183	M	ASD	1	34.891	81	91	93	78	83
N2J3L	1184	M	ASD	1	21	51	80	73	70	67
N2J3L	1184	M	ASD	2	34	78	85	58	75	77
N2V6E	1185	M	TD	1	12.78	101	110	103	111	109
N2V6E	1185	M	TD	2	18.563	92	94	112	102	99
N2V6E	1185	M	TD	3	33.511	107	98	108	109	106
N2X6S	1186	F	ASD	1	25	63	63	96	75	67
N2Y7K	1187	F	ASD	1	25.561	66	67	77	74	68
N2Y7K	1187	F	ASD	2	32	61	53	64	65	58
N2Z6G	1188	M	ASD	1	26	80	103	85	77	83
N2Z6G	1188	M	ASD	2	38	80	79	83	66	74
N3A2W	1189	M	TD	1	15.211	84	100	84	104	91
N3A2W	1189	M	TD	2	36.994	100	89	88	92	90
N3C4G	1190	M	ASD	1	34	51	75	93	79	68
N3C4G	1190	M	ASD	2	46	73	74	83	81	75
N3K5P	1191	M	ASD	1	28.32	84	67	85	74	74
N3K5P	1191	M	ASD	2	34.07	79	82	90	96	84
N3M6N	1192	F	ASD	1	31.277	69	80	82	72	72
N3S5A	1193	M	TD	1	16	94	90	98	97	91
N3S5A	1193	M	TD	2	34	117	92	93	105	105
N3U5N	1194	M	ASD	1	12.287	90	80	104	96	91
N3U5N	1194	M	ASD	2	18	105	111	108	106	109
N3U5N	1194	M	ASD	3	33	106	98	110	103	102
N3Y3U	1195	M	ASD	1	15.901	58	75	90	86	74
N3Y3U	1195	M	ASD	2	25.298	64	62	82	72	67
N3Y3U	1195	M	ASD	3	33.446	58	36	67	63	54
N4B4N	1196	M	ASD	1	24.838	71	85	90	78	78
N4M9U	1198	M	TD	1	13.864	113	107	118	117	117
N4M9U	1198	M	TD	2	37.618	104	125	107	130	120
N4X4A	1199	M	ASD	1	13.897	105	111	106	104	108
N4X4A	1199	M	ASD	2	21.454	87	111	106	90	98
N4X4A	1199	M	ASD	3	26.513	86	107	90	87	91
N4X4A	1199	M	ASD	4	32.493	86	95	79	80	82
N4X4Y	1200	M	ASD	1	13.076	78	90	83	100	83
N4X4Y	1200	M	ASD	2	19.877	73	75	88	80	73
N4X4Y	1200	M	ASD	3	26.382	91	82	93	84	85
N4X4Y	1200	M	ASD	4	34.661	86	85	85	93	84
N5A3K	1201	F	TD	1	15.803	112	110	102	110	111
N5G2Q	1202	M	ASD	1	35.253	64	82	90	76	74
N5K8K	1203	M	ASD	1	14.587	69	96	104	92	88
N5K8K	1203	M	ASD	2	34.464	61	89	93	72	75
N5L4N	1204	M	TD	1	14.587	124	115	108	113	118
N5L4N	1204	M	TD	2	26.218	116	120	114	123	122
N5L4N	1204	M	TD	3	38.045	123	117	117	126	125
N5R6S	1205	M	TD	1	13.864	87	80	102	96	89
N5R6S	1205	M	TD	2	20.008	94	86	108	96	95
N5R6S	1205	M	TD	3	33.084	107	91	102	103	101
N5V9N	1206	M	ASD	1	33.873	100	98	108	87	97
N5W9H	1207	F	ASD	1	32	85	92	104	100	89
N5X8R	1208	M	ASD	1	19.154	69	86	100	92	84
N5X8R	1208	M	ASD	2	25	79	98	90	84	85
N5X8R	1208	M	ASD	3	33	74	82	77	68	72
N5Z6W	1209	M	ASD	1	46.916	78	62	72	75	68
N6A9K	1210	F	TD	1	13.733	94	86	90	96	89
N6A9W	1211	M	ASD	1	17	70	95	92	80	79
N6A9W	1211	M	ASD	2	32	57	69	89	65	65
n6c6s	1212	M	ASD	1	15	80	83	89	74	77
N6D6M	1213	M	TD	1	18.431	100	104	104	106	104
N6D6M	1213	M	TD	2	37.52	123	117	97	114	115
N6F6Z	1214	M	ASD	1	19.515	100	96	95	98	96
[truncated: 1,742 more rows]

## Sheet: Mullen-long
sid	id	gender	diag	time	age	fm	vr	rl	el
A2A4U	1	M	TD	1	23.655	109.91	105.69	97.23	93
A2A4U	1	M	TD	2	35.581	87.13	129.28	95.56	92.75
A2A8L	2	M	ASD	1	30.7	87.95	68.4	26.06	65.15
A2B2G	3	M	ASD	1	18.9	89.95	100.53	26.46	47.62
A2C4V	4	M	ASD	1	33.8	20.71	32.54	2.96	14.79
A2C5T	5	M	ASD	1	26.5	86.79	67.92	90.57	64.15
A2C6R	6	M	ASD	1	27.433	80.2	65.61	32.81	43.74
A2C6R	6	M	ASD	2	35.154	79.65	54.05	36.98	59.74
A2C9K	7	M	TD	1	16.099	124.23	124.23	111.81	105.6
A2C9K	7	M	TD	2	25.068	103.72	123.66	119.67	107.71
A2C9K	7	M	TD	3	36.041	110.98	133.18	130.41	102.66
A2F6A	8	M	ASD	1	19.7	91.37	86.29	25.38	25.38
A2F7K	9	M	ASD	1	23.2	73.28	77.59	38.79	34.48
A2F7W	10	M	ASD	1	41.166	97.17	82.59	65.59	68.02
A2G2D	11	F	ASD	1	17.051	105.57	111.43	76.24	99.7
A2G7E	12	F	ASD	1	38.8	87.63	64.43	59.28	69.59
A2H2K	13	M	ASD	1	26.8	100.75	111.94	85.82	97.01
A2H7X	14	M	ASD	1	22.669	88.23	79.4	66.17	66.17
A2J3C	15	F	TD	1	17.61	96.54	113.57	136.29	113.57
A2J4Y	16	M	ASD	1	46.6	42.92	57.94	60.09	66.52
A2J5K	17	M	ASD	1	22.4	89.29	62.5	31.25	40.18
A2J7S	18	M	ASD	1	23.918	96.16	87.8	54.35	50.17
A2J7S	18	M	ASD	2	33.807	79.87	76.91	65.08	59.16
A2K5R	19	M	ASD	1	33.807	44.37	32.54	2.96	17.75
A2L3D	20	M	TD	1	39.556	98.59	116.29	106.18	116.29
A2L3Q	21	M	ASD	1	27.9	39.43	35.84	3.58	21.51
A2L7T	22	M	ASD	1	30	70	53.33	43.33	50
A2M3K	23	F	ASD	1	42.4	47.17	40.09	4.72	11.79
A2M7B	24	F	ASD	1	22.505	79.98	57.76	4.44	17.77
A2N2G	25	M	ASD	1	29.536	77.87	67.71	6.77	16.93
A2N9Q	26	M	ASD	1	29.8	67.11	70.47	13.42	30.2
A2P2N	27	M	ASD	1	21.158	61.44	51.99	4.73	14.18
A2P2Z	28	F	ASD	1	30.62	78.38	58.79	45.72	71.85
A2Q5N	29	F	TD	1	22.1	104.07	108.6	108.6	81.45
A2Q6L	30	M	TD	1	15.737	108.03	114.38	120.73	101.67
A2R2C	31	F	ASD	1	32.526	61.49	46.12	3.07	61.49
A2R5U	32	M	ASD	1	20.2	99.01	79.21	64.36	34.65
A2R6F	33	M	ASD	1	19.3	82.9	88.08	98.45	62.18
A2R7Q	34	F	TD	1	12.222	114.55	130.91	90	81.82
A2R7Q	34	F	TD	2	24.214	99.12	107.38	115.64	74.34
A2R7Q	34	F	TD	3	36.402	109.88	112.63	98.9	107.14
A2T2D	35	M	ASD	1	22.9	113.54	117.9	117.9	152.84
A2T9Y	36	F	ASD	1	33.5	83.58	92.54	110.45	83.58
A2U6B	37	M	TD	1	13.503	111.09	111.09	96.27	74.06
A2U6B	37	M	TD	2	20.435	112.55	127.23	122.34	97.87
A2U6B	37	M	TD	3	28.715	104.48	125.37	114.92	121.89
A2U6B	37	M	TD	4	39.951	112.64	150.18	117.64	107.63
A2V4M	38	F	TD	1	24.444	106.37	118.64	110.46	94.09
A2W5E	39	M	TD	1	16.69	107.85	101.86	107.85	53.92
A2W5E	39	M	TD	2	33.084	93.7	139.04	93.7	105.79
A2Y4H	40	M	ASD	1	35.253	96.45	113.47	76.59	76.59
A2Y7Z	41	M	ASD	1	22.2	94.59	90.09	85.59	81.08
A2Y8L	42	M	ASD	1	39.392	76.16	60.93	58.39	55.85
A2Z2G	43	F	ASD	1	25.1	71.71	39.84	3.98	19.92
A2Z3E	44	M	ASD	1	30.587	91.54	78.46	58.85	71.93
A2Z5Y	45	F	ASD	1	33.708	71.2	68.23	71.2	71.2
A2Z6W	46	M	ASD	1	17.643	90.69	96.36	51.01	68.02
A2Z7H	47	M	ASD	1	15.29	78.48	71.94	6.54	45.78
A2Z7H	47	M	ASD	2	34.595	52.03	31.8	26.02	20.23
A3B4Q	48	F	ASD	1	13.5	66.67	74.07	7.41	51.85
A3B4Q	48	F	ASD	2	19.515	71.74	46.12	5.12	40.99
A3B5Z	49	M	TD	1	25.6	101.56	89.84	105.47	89.84
A3C7D	50	M	ASD	1	23.425	93.92	85.38	72.57	89.65
A3D2V	51	M	ASD	1	19.088	89.06	78.58	36.67	52.39
A3E9M	52	M	ASD	1	33.084	81.61	69.52	3.02	27.2
A3F6Z	53	F	ASD	1	26.743	82.26	74.79	74.79	74.79
A3G2R	54	M	ASD	1	21.979	118.29	86.45	86.45	27.3
A3G6H	55	M	ASD	1	28.419	80.93	80.93	77.41	42.23
A3G6H	55	M	ASD	2	33.511	80.57	74.6	41.78	53.71
A3G6U	56	M	ASD	1	36.731	49	49	68.06	49
A3H4G	57	M	ASD	1	31.409	76.41	57.31	79.6	38.21
A3H5E	58	M	ASD	1	30.193	72.86	52.99	52.99	49.68
A3J4N	59	M	ASD	1	24.181	82.71	86.85	37.22	57.9
A3J7T	60	M	ASD	1	30.554	65.46	65.46	3.27	13.09
A3J9C	61	M	TD	1	13.7	131.39	131.39	109.49	116.79
A3J9P	62	M	ASD	1	16.887	106.59	82.9	76.98	53.3
A3K2Y	63	F	ASD	1	28.386	91.59	59.89	3.52	14.09
A3L3R	64	M	ASD	1	31	90.32	129.03	109.68	112.9
A3L5A	65	M	ASD	1	14.587	89.12	109.69	34.28	34.28
A3L5A	65	M	ASD	2	23.359	89.9	72.78	102.74	85.62
A3L5M	66	M	ASD	1	36.172	85.7	113.35	85.7	99.52
a3n3s	67	M	ASD	1	19.055	104.96	94.46	89.22	83.97
A3N4D	68	M	ASD	1	24.575	93.59	93.59	97.66	56.97
A3N9R	69	F	TD	1	21.06	99.72	109.21	109.21	94.97
A3N9R	69	F	TD	2	39.458	106.44	121.65	83.63	91.24
A3P4W	70	M	ASD	1	20.632	82.4	58.16	53.32	33.93
A3P4W	70	M	ASD	2	29.405	68.02	78.22	85.02	88.42
A3P4W	70	M	ASD	3	36.543	73.89	73.89	60.2	87.57
A3P6S	71	M	ASD	1	24.674	85.11	85.11	93.22	93.22
A3Q9F	72	M	ASD	1	25.791	62.04	42.65	34.9	15.51
A3R2Q	73	M	ASD	1	23.951	62.63	58.45	16.7	37.58
A3R6G	74	M	ASD	1	14.029	106.92	114.05	78.41	64.15
A3R6G	74	M	ASD	2	20.172	118.98	128.89	114.02	84.28
A3R6G	74	M	ASD	3	33.511	83.55	107.43	110.41	116.38
A3S3U	75	M	ASD	1	28.09	78.32	74.76	3.56	28.48
A3S9G	76	M	ASD	1	34.398	81.4	113.38	66.86	40.7
A3S9T	77	M	ASD	1	37.06	70.16	45.87	8.09	16.19
A3T2R	78	M	ASD	1	26.71	56.16	74.88	7.49	14.98
A3W6D	82	M	ASD	1	14.324	139.63	104.72	125.66	118.68
A3W6D	82	M	ASD	2	22.571	88.61	93.04	57.6	57.6
A3W6D	82	M	ASD	3	28.977	72.47	58.67	44.86	55.22
A3W6D	82	M	ASD	4	35.22	56.79	65.3	53.95	51.11
A3X3E	83	M	ASD	1	26.743	63.57	71.05	29.91	33.65
A3Y2Z	85	F	TD	1	41.725	100.66	119.83	86.28	103.06
A3Y6E	86	M	TD	1	18.464	97.49	113.73	108.32	86.66
A3Y8A	87	M	ASD	1	24.575	85.45	85.45	109.87	69.18
A3Z2U	88	M	ASD	1	24.575	89.52	81.38	36.62	65.11
A3Z7V	89	F	ASD	1	24.049	95.64	74.85	54.06	62.37
A3Z8T	90	M	ASD	1	37.947	86.96	137.03	121.22	121.22
A3Z9E	91	F	ASD	1	42.776	65.46	70.13	63.12	81.82
A4A9X	92	M	ASD	1	28.813	62.47	72.88	3.47	13.88
A4B4E	93	M	ASD	1	33.511	71.62	77.59	65.65	53.71
A4B6Y	94	M	ASD	1	34.464	75.44	72.54	66.74	52.23
A4C4L	95	F	ASD	1	34.201	17.54	46.78	2.92	11.7
A4C4X	96	M	ASD	1	24.641	68.99	77.11	89.28	52.76
A4C7R	97	F	TD	1	20.928	105.12	90.79	143.35	86.01
A4D2W	98	M	TD	1	13.602	110.28	88.22	95.57	88.22
A4D2W	98	M	TD	2	21.914	104.96	136.9	136.9	100.39
A4D9G	99	M	ASD	1	38.998	53.85	61.54	33.34	33.34
A4E3P	100	M	ASD	1	43.762	84.55	114.25	89.12	98.26
A4F2L	101	F	ASD	1	25.002	71.99	79.99	91.99	71.99
A4F2L	101	F	ASD	2	34.201	70.17	84.79	81.87	96.49
A4G7T	102	M	ASD	1	21.815	82.51	96.26	59.59	32.09
A4G7T	102	M	ASD	2	33.741	80.02	85.95	100.77	97.8
A4H7B	103	M	ASD	1	36.895	73.18	73.18	59.63	13.55
A4J5M	104	M	TD	1	15.671	102.1	89.34	95.72	89.34
A4J7U	105	F	ASD	1	42.809	42.05	18.69	11.68	37.38
A4K2B	106	M	ASD	1	17.478	91.54	62.94	51.49	57.21
A4K2N	107	M	ASD	1	18.6	96.77	80.65	21.51	43.01
A4k8y	108	M	ASD	1	24.312	86.38	94.6	111.06	16.45
A4l2h	109	F	ASD	1	36.632	30.03	30.03	2.73	13.65
A4L6X	110	M	ASD	1	18.858	111.36	84.84	31.82	37.12
A4M3Y	111	F	ASD	1	18.267	98.54	65.69	32.85	21.9
A4M5H	112	M	ASD	1	34.661	95.21	98.09	95.21	100.98
A4M6F	113	M	ASD	1	37.52	58.64	63.97	23.99	15.99
A4M9X	114	M	ASD	1	42.809	32.7	32.7	35.04	23.36
A4N2V	115	M	ASD	1	38.735	69.7	49.05	28.4	33.56
A4N2V	115	M	ASD	2	48.164	64.36	51.91	31.14	37.37
A4N4R	116	M	ASD	1	36.534	71.17	62.96	10.95	32.85
A4N7W	117	M	ASD	1	29.339	30.68	20.45	6.82	13.63
A4P6G	118	M	ASD	1	41.101	55.96	60.83	31.63	38.93
A4Q2K	119	F	ASD	1	21.815	96.26	82.51	22.92	77.93
a4q5d	120	F	ASD	1	43.17	60.23	46.33	30.11	13.9
A4Q6Z	121	M	TD	1	16.854	118.67	89	118.67	100.87
A4Q6Z	121	M	TD	2	26.053	107.47	111.31	126.66	107.47
A4Q8J	122	M	ASD	1	24.641	85.22	64.93	44.64	60.87
A4Q8J	122	M	ASD	2	33.61	77.36	77.36	80.33	71.41
A4S2L	123	M	ASD	1	38.899	71.98	74.55	69.41	56.56
A4S2X	124	M	ASD	1	32.394	86.44	64.83	40.13	43.22
A4S4G	125	M	ASD	1	38.505	36.36	28.57	5.19	10.39
A4S6P	126	M	ASD	1	26.94	66.82	70.53	25.98	33.41
A4S6P	126	M	ASD	2	45.043	44.4	59.94	53.28	17.76
A4S8W	127	M	ASD	1	16.986	64.76	70.65	29.44	29.44
A4S8W	127	M	ASD	2	30.094	66.46	83.07	59.81	79.75
A4U4H	129	F	TD	1	12.255	146.88	138.72	106.08	97.92
a4v3r	130	M	ASD	1	36.83	76.02	65.16	16.29	38.01
A4V5M	131	F	ASD	1	32.526	73.79	58.41	12.3	43.04
A4X6L	132	F	TD	1	15.671	102.1	114.86	95.72	89.34
A4X8G	133	M	ASD	1	28.517	94.68	87.67	66.63	84.16
A4Y2P	134	M	ASD	1	32.23	80.67	58.95	71.36	99.29
A4Y3Y	135	M	ASD	1	43.663	68.71	61.84	54.97	41.22
A4Y5U	136	M	ASD	1	26.152	84.12	65	76.48	61.18
A5A3Z	137	M	ASD	1	32.329	40.21	40.21	3.09	15.47
A5A6T	138	M	ASD	1	26.579	82.77	67.72	26.34	52.67
A5B2K	139	M	ASD	1	31.113	86.78	77.14	41.78	93.21
A5D4T	140	F	TD	1	13.273	128.08	113.01	105.48	97.94
A5D9H	141	M	ASD	1	23.8	96.64	88.24	33.61	54.62
A5D9H	141	M	ASD	2	34.004	82.34	79.4	79.4	105.87
A5E2F	142	M	ASD	1	14.982	100.12	93.45	93.45	53.4
A5E4N	143	F	ASD	1	23.622	93.13	84.67	12.7	16.93
A5E9P	144	M	ASD	1	27.039	73.97	62.87	48.08	44.38
A5F8L	145	M	ASD	1	23.228	64.58	38.75	4.31	12.92
A5F9J	146	M	ASD	1	12.025	116.42	124.74	91.48	99.79
A5F9J	146	M	ASD	2	19.614	101.97	96.87	66.28	91.77
A5F9J	146	M	ASD	3	34.103	79.17	79.17	73.31	70.38
A5G4P	147	M	ASD	1	26.546	52.74	30.14	3.77	15.07
A5G5M	148	M	ASD	1	32.066	65.49	74.85	34.3	37.42
A5H2B	149	F	ASD	1	28.583	80.47	73.47	3.5	24.49
A5H4J	150	M	ASD	1	42.546	72.86	47.01	18.8	39.96
A5H7P	151	M	ASD	1	29.109	82.45	68.71	96.19	79.01
A5H8A	152	F	ASD	1	29.339	81.8	78.39	85.21	88.62
A5H9W	153	F	TD	1	36.567	84.78	90.25	84.78	79.31
A5J2U	154	F	ASD	1	16.099	62.12	74.54	31.06	24.85
A5J6L	155	M	ASD	1	23.885	62.8	46.05	12.56	25.12
A5K5H	156	M	ASD	1	24.378	94.35	102.55	53.33	32.82
A5M2D	157	M	ASD	1	32.526	86.08	101.46	113.76	73.79
A5N3U	158	M	ASD	1	35.45	78.98	95.91	101.55	101.55
A5N8V	159	M	ASD	1	29.897	60.21	66.9	40.14	33.45
A5R7G	160	F	ASD	1	35.614	75.81	92.66	75.81	92.66
A5R8E	161	F	ASD	1	27.138	99.49	77.38	51.59	66.33
A5S3W	162	M	ASD	1	28.715	76.62	83.58	38.31	34.83
A5S3W	162	M	ASD	2	34.234	78.87	61.34	46.74	43.82
A5S7B	163	M	ASD	1	33.051	33.28	27.23	6.05	15.13
A5T3R	164	M	ASD	1	31.901	53.29	56.42	18.81	37.62
A5T3R	164	M	ASD	2	38.341	59.99	65.2	26.08	44.34
A5T4P	165	M	ASD	1	20.862	52.73	52.73	4.79	57.52
A5T5Y	166	M	ASD	1	23.261	30.09	38.69	4.3	34.39
A5U7C	167	M	ASD	1	27.663	54.22	39.76	3.61	50.61
A5V2H	168	F	ASD	1	30.193	99.36	132.48	145.73	158.98
A5V6X	169	M	ASD	1	27.499	65.46	58.18	36.36	25.46
A5W2C	170	M	ASD	1	35.023	59.96	59.96	39.97	48.54
A5X2V	171	M	ASD	1	28.912	58.8	55.34	44.96	31.13
A5X6Y	172	M	ASD	1	19.45	82.26	71.98	5.14	35.99
A5Y2Q	173	M	ASD	1	33.774	76.98	56.26	2.96	20.73
A5Y5J	174	M	TD	1	12.025	133.06	116.42	83.16	83.16
A6A3P	175	F	ASD	1	27.302	84.24	87.91	25.64	51.28
A6A8D	176	M	ASD	1	32.887	79.06	60.81	18.24	18.24
A6B3V	177	F	ASD	1	32	84.38	59.38	3.12	6.25
A6B8W	178	M	TD	1	23.195	81.91	116.4	112.09	116.4
A6C3Q	179	M	ASD	1	24.082	70.59	41.52	4.15	29.07
A6C4Z	180	F	TD	1	23.491	97.91	110.68	140.48	119.19
A6D2M	181	M	ASD	1	31.441	47.71	57.25	3.18	28.63
A6E2G	182	F	ASD	1	25.068	91.75	83.77	51.86	27.92
A6E3E	183	M	ASD	1	23.754	16.84	4.21	4.21	16.84
A6F3L	184	M	ASD	1	18.628	53.68	64.42	21.47	48.31
A6F3L	184	M	ASD	2	27.269	66.01	88.01	18.34	22
A6F3L	184	M	ASD	3	33.248	60.15	72.18	12.03	21.05
A6F9K	185	M	TD	1	25.528	105.77	94.01	109.68	129.27
A6G2H	186	M	ASD	1	32.296	65.02	61.93	40.25	43.35
A6G2H	186	M	ASD	2	38.078	57.78	52.52	39.39	47.27
A6G4D	187	M	ASD	1	33.84	91.61	115.25	97.52	70.92
A6G5Z	188	M	ASD	1	28.222	63.78	85.04	46.06	24.8
A6G7V	189	M	ASD	1	37.848	58.13	55.49	58.13	63.41
A6H3A	190	M	ASD	1	24.016	83.28	74.95	8.33	49.97
A6H6S	191	M	ASD	1	33.676	71.27	53.45	44.54	62.36
A6H7Q	192	M	ASD	1	31.836	53.4	37.69	3.14	12.56
A6K9M	193	M	ASD	1	31.737	94.53	75.62	85.07	88.23
A6L4S	194	M	ASD	1	30.719	26.04	26.04	3.26	16.28
A6L7X	195	M	ASD	1	29.043	89.52	92.97	92.97	99.85
A6L7X	195	M	ASD	2	43.532	103.37	94.18	105.67	91.89
A6N2L	196	M	TD	1	38.308	96.59	117.47	114.86	117.47
A6N5R	197	M	ASD	1	16.624	90.23	84.22	54.14	54.14
A6P7G	198	M	ASD	1	34.595	98.28	78.05	95.39	104.06
A6p9p	199	M	ASD	1	31.54	6.34	19.02	3.17	19.02
A6R6K	200	F	TD	1	28.55	105.08	126.09	115.59	84.06
A6T3S	201	F	ASD	1	41.856	88.4	102.73	136.18	119.46
A6T8T	202	M	ASD	1	28.747	45.22	48.7	27.83	24.35
A6U4K	203	M	ASD	1	25.429	66.85	58.99	27.53	35.39
A6W2Q	204	M	ASD	1	24.838	52.34	36.23	20.13	28.18
A6X5D	205	M	ASD	1	24.509	106.08	106.08	126.48	81.6
A6Y9Z	206	M	TD	1	17.117	105.16	116.84	128.53	87.63
A6Y9Z	206	M	TD	2	23.918	91.98	121.25	112.89	108.7
A6Y9Z	206	M	TD	3	34.136	99.6	125.97	96.67	82.02
A7B4H	207	F	ASD	1	22.275	80.81	76.32	4.49	26.94
A7B4U	208	M	ASD	1	34.431	66.8	66.8	87.13	98.75
A7B7N	209	M	ASD	1	15.211	78.89	78.89	32.87	59.17
A7B7N	209	M	ASD	2	21.421	51.35	84.03	60.69	56.02
A7B7N	209	M	ASD	3	33.61	59.51	41.65	59.51	50.58
A7B7Z	210	M	ASD	1	24.312	37.02	28.79	4.11	16.45
A7B8L	211	F	ASD	1	20.238	74.12	49.41	29.65	39.53
A7C3R	212	M	ASD	1	27.105	59.03	36.89	29.51	25.83
A7C3R	212	M	ASD	2	34.234	58.42	61.34	43.82	43.82
A7D7C	213	M	ASD	1	24.509	61.2	69.36	24.48	40.8
A7D7C	213	M	ASD	2	33.708	65.27	59.33	29.67	29.67
A7F7D	214	M	ASD	1	16.099	105.6	93.17	43.48	37.27
A7F7D	214	M	ASD	2	23.688	75.99	54.88	42.22	42.22
A7G8U	215	F	TD	1	18.76	95.95	95.95	143.92	122.6
A7G8U	215	F	TD	2	30.423	92.04	134.77	111.76	105.18
A7G8U	215	F	TD	3	37.092	107.84	134.8	110.54	113.23
A7H7R	216	F	ASD	1	23.195	99.16	81.91	103.47	25.87
A7J6N	217	M	ASD	1	41.528	50.57	43.34	26.49	24.08
A7K3C	218	F	ASD	1	31.934	50.1	53.23	40.71	53.23
A7K5W	219	M	ASD	1	27.203	80.87	51.46	3.68	22.06
A7L5R	220	M	ASD	1	31.836	53.4	40.83	31.41	18.85
A7L6P	221	M	ASD	1	27.893	64.53	60.95	3.59	17.93
A7M9C	223	M	ASD	1	33.84	79.79	56.15	20.69	35.46
A7P5M	224	F	ASD	1	28.55	70.05	56.04	10.51	24.52
A7Q8Y	225	M	ASD	1	30.719	87.89	35.81	3.26	29.3
A7S6S	226	M	ASD	1	20.928	86.01	71.67	4.78	23.89
A7U2D	227	F	ASD	1	21.06	85.47	80.72	4.75	61.73
A7U7E	228	M	ASD	1	31.573	66.51	38.01	3.17	19
A7U8C	229	M	ASD	1	22.538	88.74	75.43	35.5	39.93
A7U8C	229	M	ASD	2	34.957	77.24	68.66	22.89	22.89
A7W4M	230	M	ASD	1	26.908	89.19	92.91	81.76	85.48
A7W4Y	231	M	ASD	1	43.236	69.39	62.45	64.76	80.95
A7X4G	232	M	ASD	1	23.129	86.47	82.15	77.82	112.41
A7Z3W	233	M	ASD	1	16.361	48.9	42.78	6.11	30.56
A7Z5F	234	M	ASD	1	24.214	94.99	70.21	12.39	20.65
A8A7H	235	M	ASD	1	38.735	113.59	87.78	92.94	111.01
A8B5G	236	F	ASD	1	38.834	95.28	103	105.58	108.15
A8C6L	237	M	ASD	1	38	105.26	97.37	71.05	92.11
A8E8H	238	M	ASD	1	33.906	79.63	88.48	79.63	70.78
A8F2Q	239	F	TD	1	24.181	90.98	119.93	124.06	111.66
A8F3Z	240	M	ASD	1	31.77	75.54	59.8	28.33	75.54
A8G6N	241	F	TD	1	12.123	115.48	131.98	107.23	115.48
A8G6N	241	F	TD	2	24.936	96.25	92.24	88.23	80.21
A8H3C	242	M	ASD	1	28.057	74.85	57.03	28.51	28.51
A8H4A	243	M	ASD	1	16.033	87.32	99.79	49.9	56.13
A8H4A	243	M	ASD	2	25.396	90.57	90.57	98.44	70.88
A8H4A	243	M	ASD	3	34.595	86.72	75.16	80.94	69.37
A8J3J	244	M	ASD	1	18.727	74.76	80.1	5.34	16.02
A8L7Z	245	M	ASD	1	45.733	50.29	54.67	59.04	59.04
A8M3R	246	F	ASD	1	20.238	74.12	59.29	19.76	34.59
A8N8M	247	M	TD	1	15.869	107.13	100.83	107.13	94.52
A8Q7D	248	M	TD	1	22.768	92.23	105.41	118.59	127.37
A8Q7D	248	M	TD	2	34.924	88.76	131.71	111.67	128.85
A8R7K	249	M	ASD	1	16.394	91.5	91.5	54.9	79.3
A8R9F	250	M	ASD	1	19.351	108.52	56.84	51.68	41.34
A8S9Y	251	M	ASD	1	33.906	97.33	88.48	88.48	97.33
A8U5W	252	M	TD	1	17.807	117.93	112.32	101.08	84.24
A8V2X	253	M	ASD	1	35.055	22.82	19.97	2.85	14.26
A8X2Y	254	M	ASD	1	27.203	NA	NA	NA	NA
A8X2Y	254	M	ASD	2	34.563	75.22	75.22	40.51	46.29
A8Y6K	255	M	ASD	1	33.413	80.81	77.81	56.86	47.89
A8Z6R	256	M	ASD	1	33.466	77.69	86.66	71.71	62.75
A8Z7P	257	M	ASD	1	23.097	95.25	103.91	56.28	64.94
A8Z8M	258	F	ASD	1	19.548	86.97	76.73	66.5	61.39
A8Z8M	258	F	ASD	2	25.988	65.41	65.41	57.72	46.18
A8Z8M	258	F	ASD	3	31.737	50.41	56.72	47.26	44.11
A8Z9W	259	M	ASD	1	13.339	82.46	89.96	52.48	44.98
A9A2U	260	F	TD	1	30.357	118.59	112	98.82	88.94
A9A4Q	261	M	ASD	1	24.279	86.49	86.49	74.14	49.43
A9A4Q	261	M	ASD	2	39.261	68.77	109.52	63.68	45.85
A9B4K	262	M	ASD	1	21.815	100.85	91.68	50.42	27.5
A9B7Q	263	F	ASD	1	31.211	86.51	67.28	76.9	83.3
A9C6M	264	M	ASD	1	25.298	86.96	90.92	86.96	86.96
A9D8P	265	F	ASD	1	29.667	70.79	43.82	3.37	33.71
A9D9M	266	M	TD	1	41.495	96.4	115.68	86.76	103.63
A9H8E	267	M	TD	1	14.193	119.78	112.73	70.46	70.46
A9H8E	267	M	TD	2	20.402	117.64	127.44	122.54	98.03
A9H9C	268	M	ASD	1	25.133	103.45	83.56	95.49	47.75
A9H9C	268	M	ASD	2	33.117	81.53	90.59	75.49	54.35
A9J7Z	269	F	ASD	1	23.754	75.78	67.36	42.1	25.26
A9K2T	270	M	ASD	1	29.207	78.75	61.63	6.85	20.54
A9K9Q	271	M	ASD	1	19.318	88	67.29	51.77	46.59
A9K9Q	271	M	ASD	2	33.216	84.3	87.31	33.12	45.16
A9M2U	272	F	ASD	1	26.119	65.09	61.26	49.77	57.43
A9M2U	272	F	ASD	2	33.938	58.93	58.93	41.25	44.2
A9N3Y	273	M	ASD	1	31.704	88.32	97.78	85.16	75.7
A9N3Y	273	M	ASD	2	39.064	92.16	99.84	79.36	94.72
A9N6F	274	M	ASD	1	13.996	92.88	78.59	57.16	57.16
A9P5P	275	M	TD	1	16.066	99.59	99.59	99.59	93.36
A9P5P	275	M	TD	2	24.936	124.32	100.26	108.28	96.25
A9S6H	276	M	ASD	1	19.253	93.49	93.49	57.13	67.52
A9U7T	277	M	ASD	1	31.08	77.22	74	32.18	38.61
A9W5A	278	M	ASD	1	26.382	75.81	68.23	15.16	37.9
A9X4J	279	F	ASD	1	32.164	83.94	65.29	40.42	55.96
A9X6E	280	M	ASD	1	22.341	67.14	76.09	49.24	13.43
A9Y7V	281	M	ASD	1	24.476	85.8	73.54	53.11	49.03
A9Z8Z	282	M	TD	1	18.76	111.94	101.28	95.95	95.95
B2C6B	283	F	TD	1	16.789	119.13	101.26	95.3	89.34
B2F5L	284	F	TD	1	29.634	80.99	134.98	101.24	104.61
B2G5F	285	F	ASD	1	21.717	92.09	87.49	101.3	96.7
B2H5M	286	M	ASD	1	17.938	100.35	89.2	39.02	50.17
B2H6W	287	F	ASD	1	14.029	106.92	99.79	28.51	106.92
B2J8M	288	M	ASD	1	34.3	75.8	84.55	46.65	46.65
B2J9W	289	M	ASD	1	17.281	98.37	81.01	81.01	81.01
B2J9W	289	M	ASD	2	22.637	88.35	110.44	61.85	75.1
B2J9W	289	M	ASD	3	29.733	90.81	104.26	77.36	67.27
B2L5U	290	M	ASD	1	14.883	87.35	94.07	100.79	26.88
B2M3T	291	M	ASD	1	20.304	103.43	113.28	113.28	98.5
B2M4E	292	M	TD	1	18.497	108.13	97.31	108.13	108.13
B2M4E	292	M	TD	2	27.466	94.66	120.15	101.94	101.94
B2M9F	293	F	ASD	1	27.893	75.29	71.7	35.85	60.95
B2Q4M	294	M	TD	1	12.123	98.99	140.23	90.74	82.49
B2R7M	295	M	ASD	1	19.023	89.37	89.37	57.82	84.11
B2R8W	296	F	TD	1	31.244	108.82	105.62	86.42	99.22
B2R9H	297	M	ASD	1	35.647	56.11	64.52	2.81	33.66
B2T6Q	298	F	ASD	1	30.653	88.08	84.82	45.67	52.2
B2U4C	299	M	ASD	1	14.127	92.02	77.87	7.08	21.24
b2y3t	300	F	ASD	1	17.478	51.49	34.33	5.72	17.16
B3A6Z	301	F	TD	1	17.051	99.7	99.7	140.75	123.16
B3D4Z	302	F	ASD	1	31.211	76.9	57.67	22.43	70.49
B3E4U	303	M	ASD	1	43.926	59.19	45.53	61.47	50.08
B3H6L	304	M	TD	1	13.372	119.65	104.7	97.22	89.74
B3H6L	304	M	TD	2	28.057	117.62	117.62	99.8	103.36
B3L5J	305	M	ASD	1	30.784	90.96	94.2	48.73	12.99
B3P5R	307	F	ASD	1	28.419	98.53	95.01	80.93	80.93
B3P5R	307	F	ASD	2	40.575	115.83	113.37	96.12	105.98
B3Q5L	308	M	ASD	1	32.986	81.85	54.57	81.85	84.88
B3Z5W	309	M	ASD	1	30.259	66.1	76.01	16.52	26.44
B4E2B	310	M	ASD	1	33.971	26.49	14.72	11.77	8.83
B4E3L	311	F	ASD	1	17.511	62.82	62.82	11.42	39.97
B4F7V	312	M	ASD	1	28.025	82.07	89.21	64.23	71.36
B4J4L	313	M	TD	1	13.536	125.59	96.04	96.04	96.04
B4J4L	313	M	TD	2	28.846	93.6	93.6	104	83.2
B4J9A	314	M	TD	1	14.357	111.44	111.44	90.55	97.51
B4K9T	315	F	TD	1	15.77	95.12	101.46	88.78	95.12
B4K9T	315	F	TD	2	27.269	84.34	77.01	99.01	84.34
B4K9T	315	F	TD	3	35.548	87.21	92.83	84.39	92.83
B4L2R	316	F	ASD	1	12.485	80.1	88.11	64.08	40.05
B4L8D	317	M	ASD	1	25.331	78.95	78.95	51.32	51.32
B4L8D	317	M	ASD	2	34.727	77.75	71.99	71.99	63.35
B4L9B	318	F	ASD	1	39.951	55.07	52.56	50.06	55.07
B4P6Q	319	M	ASD	1	12.419	88.57	112.73	104.68	96.63
B4P6Q	319	M	ASD	2	19.055	94.46	99.71	52.48	26.24
B4P6Q	319	M	ASD	3	24.805	80.63	76.6	80.63	60.47
B4R9K	320	F	ASD	1	25.593	31.26	31.26	3.91	15.63
B4S5B	321	F	ASD	1	20.337	98.34	93.43	122.93	132.76
B4V3N	322	M	ASD	1	31.639	69.53	75.86	41.09	47.41
B4X3P	323	M	TD	1	46.719	113.44	111.3	104.88	107.02
B4X8Q	324	M	ASD	1	19.877	85.53	75.46	65.4	40.25
B4X8Q	324	M	ASD	2	30.916	84.1	80.86	42.05	45.28
B4X8Q	324	M	ASD	3	37.585	71.84	55.87	63.86	53.21
B4z6J	325	F	ASD	1	29.667	NA	57.3	30.34	26.97
B5C2B	326	M	TD	1	18.924	110.97	110.97	142.68	95.12
B5K7Y	327	F	TD	1	30.522	101.57	101.57	101.57	91.74
B5T5J	328	F	ASD	1	16.296	85.91	92.05	98.18	49.09
B5T5J	328	F	ASD	2	22.604	92.9	92.9	84.06	88.48
B5T5J	328	F	ASD	3	34.234	81.79	75.95	87.63	102.24
B5T5J	328	F	ASD	4	46.292	79.93	73.45	88.57	99.37
B5W2X	329	F	ASD	1	16.296	104.32	98.18	67.5	49.09
B5W2X	329	F	ASD	2	22.604	97.33	101.75	97.33	92.9
B5W2X	329	F	ASD	3	34.76	86.31	71.92	80.55	103.57
B5W7A	330	M	ASD	1	46.817	96.12	102.53	57.67	83.3
B5X9C	331	F	ASD	1	26.448	75.62	86.96	49.15	64.28
B5X9C	331	F	ASD	2	32.657	79.62	88.8	82.68	73.49
B5Z4P	332	M	TD	1	13.93	107.68	100.5	100.5	107.68
B5Z4P	332	M	TD	2	21.06	104.46	99.72	113.96	113.96
B5Z4P	332	M	TD	3	27.499	94.55	98.19	112.73	105.46
B5Z4P	332	M	TD	4	36.337	90.82	126.59	121.09	110.08
B6B6X	333	M	ASD	1	25.561	93.89	97.81	43.03	46.95
B6C2P	334	M	TD	1	23.228	111.93	103.32	116.24	90.41
B6C2P	334	M	TD	2	30.653	88.08	81.56	97.87	94.61
B6C2P	334	M	TD	3	37.092	88.97	124.02	88.97	97.06
B6E8P	335	M	TD	1	12.9	108.53	93.02	69.77	77.52
B6E8P	335	M	TD	2	18.9	95.24	95.24	68.78	89.95
B6E8P	335	M	TD	3	34.4	90.12	98.84	87.21	81.4
B6J4N	336	M	TD	1	23.228	103.32	90.41	103.32	94.71
B6J4N	336	M	TD	2	30.653	97.87	88.08	91.35	84.82
B6J4N	336	M	TD	3	37.092	88.97	105.14	83.58	99.75
B6K8L	337	M	ASD	1	33.84	76.83	70.92	73.88	50.24
B6L8S	338	M	ASD	1	18.398	92.4	97.84	70.66	27.18
B6M3X	339	M	ASD	1	21.914	82.14	73.01	27.38	63.89
B6M3X	339	M	ASD	2	33.446	89.7	68.77	20.93	53.82
B6M9W	340	M	TD	1	21.651	96.99	92.37	115.47	83.14
B6N2H	341	F	TD	1	13.405	126.82	89.52	82.06	89.52
B6N2H	341	F	TD	2	28.55	119.09	168.13	154.12	140.11
B6N5N	342	M	ASD	1	43.795	70.78	93.62	75.35	73.07
B6Q2V	344	M	TD	1	33.314	81.05	93.05	81.05	99.06
B6Y4V	345	M	ASD	1	22.735	74.77	74.77	39.59	39.59
B6Y4V	345	M	ASD	2	33.774	50.33	71.06	65.14	50.33
B6Y9W	347	M	ASD	1	33.511	89.52	77.59	68.63	77.59
B7D8V	348	F	ASD	1	34.103	67.44	70.38	38.12	64.51
B7G3Q	349	M	ASD	1	23.162	73.4	90.67	25.9	30.22
B7G3Q	349	M	ASD	2	33.248	60.15	72.18	39.1	24.06
B7L6L	350	M	ASD	1	21.487	97.73	125.66	111.7	60.5
B7L6L	350	M	ASD	2	35.91	86.33	91.9	86.33	75.19
B7M9X	351	M	ASD	1	14	107.14	107.14	92.86	85.71
B7M9X	351	M	ASD	2	22.388	80.4	80.4	102.73	53.6
B7M9X	351	M	ASD	3	33.577	92.33	80.41	98.28	104.24
B7Q2K	352	M	ASD	1	38.637	77.65	64.7	44	41.41
B7R5W	353	F	ASD	1	48.099	NA	NA	NA	NA
B7R7S	354	M	ASD	1	33.774	50.33	38.49	23.69	26.65
B7T5L	355	M	TD	1	20.698	86.96	86.96	62.81	86.96
B7T5L	355	M	TD	2	26.875	81.86	96.74	93.02	100.47
B7T5L	355	M	TD	3	35.515	101.37	112.63	95.73	87.29
B7W9K	356	M	TD	1	18.497	113.53	97.31	102.72	91.91
B7X8G	357	M	ASD	1	34.267	78.79	116.73	90.47	116.73
B7Y9X	358	F	ASD	1	34.168	81.95	96.58	70.24	64.39
B8A2Q	359	F	TD	1	13.602	117.63	117.63	102.93	95.57
B8A2Q	359	F	TD	2	29.01	82.73	141.33	93.07	99.97
B8A5J	360	M	ASD	1	18.628	91.26	91.26	69.79	80.52
B8A5J	360	M	ASD	2	25.232	91.15	95.12	95.12	79.26
B8A5J	360	M	ASD	3	31.113	32.14	86.78	96.42	112.49
B8A5J	360	M	ASD	4	34.858	94.67	94.67	88.93	103.28
B8C8D	361	M	ASD	1	15.671	108.48	89.34	89.34	95.72
B8C8D	361	M	ASD	2	24.608	93.47	97.53	56.89	52.83
B8C8D	361	M	ASD	3	32.296	86.7	80.51	80.51	68.12
B8F6D	362	M	ASD	1	38.571	72.59	64.82	38.89	57.04
B8G5M	363	M	ASD	1	12.189	98.45	82.04	73.84	57.43
B8G5M	363	M	ASD	2	18.366	92.56	81.67	59.89	54.45
B8G5M	363	M	ASD	3	32.526	70.71	61.49	76.86	70.71
B8H2B	364	F	ASD	1	14.784	114.99	94.7	74.4	94.7
B8H2B	364	F	ASD	2	22.604	92.9	79.63	110.6	97.33
B8K5U	365	M	ASD	1	16.953	88.48	58.99	35.39	41.29
B8K7D	366	M	ASD	1	22.538	79.87	93.18	48.81	44.37
B8K7Q	367	M	ASD	1	27.663	83.14	97.6	90.37	57.84
B8K8B	368	F	ASD	1	12.485	104.12	80.1	72.09	48.06
B8K8B	368	F	ASD	2	36.567	54.69	71.1	2.73	54.69
B8N5Q	369	M	ASD	1	19.877	90.56	80.5	55.34	40.25
B8N5Q	369	M	ASD	2	28.057	78.41	96.23	64.16	57.03
B8N5Q	369	M	ASD	3	34.267	78.79	75.87	64.2	58.37
B8N9G	370	M	TD	1	20.698	111.12	115.95	62.81	67.64
B8N9G	370	M	TD	2	44.879	98.04	102.5	69.07	89.13
B8T5A	371	M	ASD	1	29.832	77.1	83.8	80.45	90.51
B8T5A	371	M	ASD	2	35.581	78.69	84.31	92.75	87.13
B8V4D	372	M	ASD	1	28.025	64.23	64.23	85.64	96.34
B8V4D	372	M	ASD	2	35.548	78.77	109.71	92.83	92.83
B8W5H	373	M	ASD	1	29	72.41	68.97	48.28	44.83
B8W5H	373	M	ASD	2	35.713	78.4	70	61.6	47.6
B8Y3Z	374	M	ASD	1	30.916	84.1	67.93	74.4	74.4
B8Y3Z	374	M	ASD	2	40.082	74.85	59.88	77.34	72.35
B8Y9Y	375	M	ASD	1	19.844	100.79	90.71	90.71	90.71
B8Y9Y	375	M	ASD	2	28.715	80.1	87.06	114.92	100.99
B8Y9Y	375	M	ASD	3	35.154	79.65	51.2	93.87	105.25
B9D3K	376	F	TD	1	14.423	104	104	90.13	83.2
B9G3F	377	M	ASD	1	21.585	50.96	46.33	18.53	32.43
B9G3F	377	M	ASD	2	34.136	76.17	70.31	38.08	46.87
B9G4Q	378	M	TD	1	14.686	136.18	136.18	95.33	95.33
B9M2R	379	M	ASD	1	31.606	94.92	98.08	79.1	75.93
B9M2R	379	M	ASD	2	37.651	98.27	106.24	74.37	87.65
B9M7F	380	F	TD	1	23.754	101.04	138.92	138.92	113.67
B9N6P	381	M	TD	1	15.474	109.86	103.4	84.01	103.4
B9N6P	381	M	TD	2	27.893	96.8	129.06	107.55	125.48
B9N6P	381	M	TD	3	37.454	96.12	120.15	98.79	104.13
B9Q4U	382	M	ASD	1	14.686	108.95	115.76	54.47	61.28
B9Q4U	382	M	ASD	2	21.158	113.43	122.88	89.8	70.9
B9Q4U	382	M	ASD	3	27.203	99.25	113.96	102.93	84.55
B9Q6D	383	M	TD	1	12.583	135.1	111.26	111.26	103.31
B9Q6D	383	M	TD	2	19.22	114.46	104.06	119.67	93.65
B9Q6D	383	M	TD	3	28.189	117.07	109.97	145.45	85.14
B9Q7N	384	F	ASD	1	22.867	100.58	104.95	48.1	43.73
B9S2Z	385	F	TD	1	21.651	101.61	106.23	115.47	83.14
B9T7J	386	M	ASD	1	22.341	80.57	67.14	40.28	40.28
B9U8N	387	F	TD	1	12.156	131.62	123.4	106.94	115.17
B9W3B	388	F	TD	1	13.47	126.21	126.21	126.21	133.63
B9W3B	388	F	TD	2	27.269	110.02	110.02	110.02	102.68
B9W3B	388	F	TD	3	33.413	89.79	122.71	110.74	116.72
B9W8C	389	M	TD	1	33.4	NA	NA	NA	NA
B9X6B	390	M	ASD	1	35.285	51.01	68.02	19.84	48.18
B9Y2E	391	M	TD	1	20.107	109.41	124.33	119.36	49.73
B9Y2E	391	M	TD	2	26.119	103.37	141.66	126.34	118.69
C2A2S	392	M	TD	1	28.222	95.67	95.67	109.84	95.67
C2A5L	393	M	ASD	1	34	82.35	61.76	55.88	44.12
C2A8R	394	M	ASD	1	15.737	82.61	76.25	19.06	44.48
C2A8R	394	M	ASD	2	22.012	63.6	68.14	40.89	54.52
C2A8R	394	M	ASD	3	34.168	64.39	79.02	17.56	46.83
C2B9J	395	M	ASD	1	26.021	84.55	76.86	84.55	76.86
C2F2C	396	M	TD	1	13.24	128.4	113.29	105.74	105.74
C2F2C	396	M	TD	2	19.581	122.57	117.46	127.67	91.93
C2F2C	396	M	TD	3	27.269	124.68	124.68	121.02	106.35
C2F2C	396	M	TD	4	37.749	103.31	137.75	95.37	113.91
C2J7L	397	M	TD	1	34.037	114.58	114.58	105.77	114.58
C2K2E	398	M	ASD	1	41.068	87.66	104.7	119.31	85.22
C2K3C	399	F	TD	1	24.016	112.43	120.75	112.43	116.59
C2K6H	400	M	ASD	1	19.351	77.52	77.52	46.51	41.34
C2K6H	400	M	ASD	2	27.959	71.53	82.26	67.96	82.26
C2K6H	400	M	ASD	3	34.628	69.31	83.75	86.64	101.07
C2N8X	401	M	ASD	1	16.953	100.28	106.18	53.09	70.78
C2N8X	401	M	ASD	2	26.283	87.51	76.09	83.7	83.7
C2N8X	401	M	ASD	3	35.647	78.55	75.74	61.72	78.55
C2S4W	402	F	ASD	1	21.947	95.69	77.46	63.79	45.56
C2S4W	402	F	ASD	2	34.99	88.6	111.46	80.02	77.16
C2T9S	403	M	ASD	1	34.234	81.79	75.95	37.97	43.82
C2Y7G	404	M	TD	1	19.253	93.49	88.3	124.66	93.49
C2Y7G	404	M	TD	2	27.598	86.96	108.7	86.96	94.21
C2Y9C	405	M	ASD	1	22.998	86.96	82.62	34.79	21.74
C2Y9C	405	M	ASD	2	33.15	81.45	54.3	39.22	15.08
C2Z7Z	406	M	ASD	1	29.536	94.8	84.64	37.24	57.56
C3E5P	408	F	ASD	1	22.768	65.88	87.84	21.96	26.35
C3E5P	408	F	ASD	2	28.912	93.39	93.39	13.84	17.29
C3E5P	408	F	ASD	3	35.91	72.4	64.05	27.85	16.71
C3G5D	409	M	ASD	1	21.717	101.3	105.91	64.47	59.86
C3G5D	409	M	ASD	2	29.109	106.5	99.63	82.45	61.84
C3G5D	409	M	ASD	3	34.366	104.75	113.48	81.48	69.84
C3U6U	411	M	TD	1	15.671	89.34	95.72	82.96	102.1
C3U8Q	412	M	ASD	1	26.546	116.78	97.94	56.51	79.11
C3U8Q	412	M	ASD	2	36.172	74.64	82.94	77.41	71.88
C3W5L	413	M	TD	1	28.517	94.68	101.69	115.72	129.75
C3W5L	413	M	TD	2	48.493	105.17	103.11	127.85	105.17
C3W8E	414	F	ASD	1	29.306	95.54	81.89	68.25	47.77
C3W8E	414	F	ASD	2	43.598	89.45	94.04	57.34	59.64
C3X7Z	415	F	ASD	1	24.903	84.33	80.31	36.14	48.19
C3Y7H	416	M	ASD	1	34.136	79.1	55.66	38.08	38.08
C3Z8M	417	F	ASD	1	27.63	86.86	76	50.67	57.91
C3Z8M	417	F	ASD	2	33.38	80.89	77.89	68.9	59.92
C4B3A	418	M	ASD	1	14.554	75.58	68.71	27.48	41.23
C4E3H	419	M	ASD	1	13.897	79.15	86.35	50.37	57.57
C4E3H	419	M	ASD	2	21.947	77.46	72.9	41.01	41.01
C4E3H	419	M	ASD	3	38.439	54.63	46.83	33.82	31.22
C4G5E	420	M	ASD	1	12.682	110.39	102.51	78.85	70.97
C4J5F	421	F	TD	1	26.086	92	130.34	126.5	107.34
C4J9V	422	M	ASD	1	27.368	84.04	87.69	47.5	62.12
C4J9V	422	M	ASD	2	33.741	100.77	91.88	88.91	103.73
C4M6X	423	M	TD	1	16.164	111.36	117.55	117.55	49.49
C4M6X	423	M	TD	2	27.696	97.49	119.15	111.93	83.04
C4N3M	424	M	ASD	1	33.708	65.27	80.1	80.1	71.2
C4Q7E	425	M	TD	1	12.747	109.83	117.67	101.98	70.6
C4Q7E	425	M	TD	2	22.407	107.11	93.72	120.5	116.04
C4Q7E	425	M	TD	3	35.975	91.73	108.41	113.97	111.19
C4W5A	426	M	ASD	1	15.901	106.91	106.91	88.04	62.89
C4Z3A	427	M	ASD	1	24.542	93.72	93.72	52.97	89.64
C4Z3A	427	M	ASD	2	33.577	89.35	77.43	98.28	110.19
C4Z7D	428	F	ASD	1	24.378	106.65	106.65	69.74	61.53
C4Z7D	428	F	ASD	2	33.741	88.91	77.06	65.2	59.28
C5D9N	429	M	TD	1	17.577	119.47	130.85	153.61	73.96
C5D9N	429	M	TD	2	30.916	90.57	148.79	119.68	113.21
C5E7M	430	F	TD	1	19.581	107.25	86.82	127.67	122.57
C5F6J	431	M	TD	1	22.735	96.77	101.17	118.76	92.37
C5H8F	433	M	ASD	1	35.943	83.47	72.34	75.12	91.81
C5J5T	434	F	ASD	1	19.581	107.25	102.14	56.18	76.6
C5J5T	434	F	ASD	2	26.086	NA	NA	NA	NA
C5J5T	434	F	ASD	3	33.112	81.54	81.54	93.62	84.56
C5J8M	435	M	ASD	1	12.682	126.16	94.62	110.39	102.51
C5J8M	435	M	ASD	2	19.121	104.6	94.14	115.06	94.14
C5J8M	435	M	ASD	3	27.17	84.65	58.89	55.21	62.57
C5L9L	436	M	ASD	1	20.37	83.46	73.64	49.09	58.91
C5L9X	437	M	ASD	1	23.195	77.6	77.6	38.8	25.87
C5L9X	437	M	ASD	2	33.38	65.91	86.88	74.9	71.9
C5Q8D	438	F	ASD	1	18.891	105.87	79.4	31.76	42.35
C5Q8D	438	F	ASD	2	27.828	79.06	57.5	32.34	32.34
C5Q8D	438	F	ASD	3	35.647	75.74	64.52	36.47	14.03
C5S4B	439	F	TD	1	45.799	26.2	113.54	91.71	93.89
C5T3W	440	M	TD	1	14.127	113.26	120.34	92.02	99.1
C5T3W	440	M	TD	2	22.505	88.87	93.31	97.76	88.87
C5T3W	440	M	TD	3	36.37	76.99	112.73	98.98	107.23
C5V2N	441	M	TD	1	12.485	112.13	112.13	88.11	96.12
C5V2N	441	M	TD	2	15.31	130.63	137.17	130.63	78.38
C5V2N	441	M	TD	3	18.464	113.73	113.73	119.15	108.32
C5V2N	441	M	TD	4	24.279	123.56	123.56	111.21	144.16
C5V2N	441	M	TD	5	31.409	105.07	95.51	130.54	117.8
C5W7V	442	F	TD	1	18.267	114.96	98.54	93.06	82.12
C6F3R	443	M	ASD	1	24.444	53.18	57.27	4.09	12.27
C6G4V	444	M	ASD	1	12.583	127.16	119.21	63.58	95.37
C6G4V	444	M	ASD	2	16.821	35.67	83.23	47.56	47.56
C6G4V	444	M	ASD	3	24.542	110.02	142.61	110.02	97.79
C6G4V	444	M	ASD	4	37.092	97.06	110.54	118.62	105.14
C6J8B	445	M	ASD	1	18.431	65.11	59.68	27.13	27.13
C6J8B	445	M	ASD	2	27.565	72.56	65.3	21.77	18.14
C6J8B	445	M	ASD	3	34.07	88.05	79.25	41.09	NA
C6N6U	446	M	ASD	1	18.891	89.99	74.11	68.82	47.64
C6N6U	446	M	ASD	2	26.283	87.51	87.51	26.63	30.44
C6N6U	446	M	ASD	3	33.577	89.35	68.5	11.91	17.87
C6P6C	447	M	ASD	1	21.552	78.88	83.52	60.32	60.32
C6P6C	447	M	ASD	2	27.959	64.38	75.11	53.65	53.65
C6U9E	448	M	TD	1	18.76	106.61	111.94	122.6	95.95
C6Y3H	449	M	TD	1	26.48	79.31	64.2	33.99	45.32
C7E5G	450	M	ASD	1	14.522	117.06	82.63	48.2	61.97
C7E5G	450	M	ASD	2	22.768	79.06	74.67	83.45	74.67
C7E5G	450	M	ASD	3	33.478	98.57	86.62	98.57	104.55
C7G8Z	451	M	ASD	1	33.807	76.91	85.78	73.95	53.24
C7H6Y	452	F	ASD	1	20.6	97.09	82.52	63.11	82.52
C7H6Y	452	F	ASD	2	33.61	80.33	71.41	98.19	110.09
C7J9Y	453	M	TD	1	23.294	94.44	124.5	115.91	98.74
C7L5W	454	M	ASD	1	15.474	103.4	109.86	84.01	58.16
C7L5W	454	M	ASD	2	23.524	102.02	89.27	59.51	42.51
C7M6C	455	M	ASD	1	33.971	64.76	44.16	41.21	47.1
C7N8E	456	F	ASD	1	22.341	80.57	53.71	31.33	44.76
C7V7R	457	M	ASD	1	25.298	NA	NA	NA	NA
C7X5K	458	M	ASD	1	17.807	73	67.39	50.54	67.39
C7X5K	458	M	ASD	2	35.055	57.05	68.46	77.02	65.61
C7Y3V	459	M	ASD	1	23.359	77.06	85.62	42.81	21.41
C7Y3V	459	M	ASD	2	34.957	80.1	71.52	37.19	37.19
C8B3E	460	F	ASD	1	20.041	89.82	89.82	64.87	79.84
C8B3E	460	F	ASD	2	26.251	80	91.43	91.43	68.57
C8B3E	460	F	ASD	3	34.168	90.73	105.36	87.8	96.58
C8B7U	461	F	ASD	1	20.008	74.97	74.97	10	39.98
C8B7U	461	F	ASD	2	33.018	81.77	75.72	15.14	30.29
C8D9R	462	M	TD	1	13.207	106	121.15	98.43	90.86
C8G7E	463	M	ASD	1	12.813	101.46	109.26	101.46	70.24
C8G7E	463	M	ASD	2	29.996	80.01	90.01	90.01	46.67
C8G9Y	464	M	ASD	1	13.7	102.19	72.99	36.5	87.59
C8G9Y	464	M	ASD	2	21.881	77.69	91.4	77.69	77.69
C8J3P	465	M	ASD	1	32.953	84.97	72.83	66.76	60.69
C8L8R	466	M	ASD	1	34.891	80.25	65.92	17.2	NA
C8Z4P	467	M	ASD	1	19.45	66.84	77.12	30.85	35.99
C8Z4P	467	M	ASD	2	24.345	65.72	82.15	32.86	41.08
C8Z4P	467	M	ASD	3	32.624	73.57	58.24	33.72	36.78
C9C2C	468	M	ASD	1	19.844	110.86	95.75	70.55	75.59
C9C2C	468	M	ASD	2	26.448	79.4	94.53	64.28	68.06
C9C2C	468	M	ASD	3	33.347	89.96	89.96	80.97	80.97
C9E7E	469	M	TD	1	18.858	116.66	111.36	127.27	106.06
C9E7E	469	M	TD	2	28.649	115.19	143.11	115.19	101.23
C9F8J	470	F	TD	1	12.55	127.49	135.46	103.59	111.55
C9F8J	470	F	TD	2	18.497	97.31	113.53	118.94	97.31
C9F8J	470	F	TD	3	25.988	107.74	130.83	130.83	88.5
C9G7S	471	M	TD	1	17.741	112.73	101.46	112.73	101.46
C9G7S	471	M	TD	2	23.885	100.48	104.67	117.23	92.11
C9H2X	472	M	ASD	1	28.09	92.56	67.64	67.64	64.08
C9H2X	472	M	ASD	2	38.407	78.11	75.51	65.09	70.3
C9J5X	473	M	ASD	1	21.224	94.23	51.83	42.4	65.96
C9K2Y	474	F	TD	1	13.569	117.92	132.66	140.03	110.55
C9K5F	475	M	ASD	1	30.423	72.31	82.17	42.73	26.3
C9L3R	476	M	ASD	1	26.973	100.1	144.59	114.93	85.27
C9L3R	476	M	ASD	2	34.136	90.81	152.33	108.39	134.76
C9Q7K	477	F	ASD	1	34.103	58.65	43.98	NA	NA
C9Q7W	478	M	ASD	1	30.784	42.23	32.48	3.25	16.24
C9Q8H	479	F	ASD	1	19.22	88.45	83.25	20.81	46.83
C9R3B	480	F	ASD	1	26.021	80.7	88.39	73.02	61.49
C9R3B	480	F	ASD	2	33.314	78.05	69.04	66.04	48.03
C9S3U	481	M	ASD	1	14.883	60.47	73.91	73.91	47.03
C9Y3L	482	M	TD	1	14.554	116.81	116.81	89.32	116.81
C9Z7V	483	M	ASD	1	19.121	88.91	109.83	52.3	52.3
D2A8Z	484	M	ASD	1	17.544	74.1	85.5	39.9	51.3
D2A8Z	484	M	ASD	2	25.823	81.32	96.81	50.34	61.96
D2A8Z	484	M	ASD	3	33.15	81.45	78.43	72.4	78.43
D2K7P	485	M	ASD	1	30.916	74.4	80.86	48.52	54.99
D2K7P	485	M	ASD	2	45.733	72.16	94.02	67.78	67.78
D2L2H	486	M	TD	1	17.15	104.96	99.13	93.29	93.29
D2N6A	487	M	ASD	1	15.737	108.03	88.96	63.54	57.19
D2N6A	487	M	ASD	2	21.421	107.37	88.7	102.7	70.02
D2N6A	487	M	ASD	3	33.741	100.77	97.8	82.99	77.06
D2S3J	488	M	TD	1	19.745	101.29	101.29	116.49	91.16
D2S3J	488	M	TD	2	36.665	98.19	122.73	90	98.19
D2Z9S	489	M	ASD	1	29.864	73.67	83.71	66.97	53.58
D2Z9S	489	M	ASD	2	37.717	74.24	82.19	71.59	63.63
D3C6U	490	F	ASD	1	20.238	79.06	74.12	64.24	24.71
D3C6U	490	F	ASD	2	35.713	84	112	92.4	81.2
D3D9H	491	M	ASD	1	29.897	86.97	80.28	80.28	97
D3G5A	492	M	ASD	1	25.462	90.33	98.19	94.26	62.84
D3G5A	492	M	ASD	2	33.018	90.86	81.77	99.95	106
D3G9D	493	M	TD	1	28.78	93.82	138.99	114.66	100.76
D3G9D	493	M	TD	2	34.103	99.7	152.48	96.77	117.29
D3H4J	494	M	ASD	1	30.587	91.54	150.39	143.85	130.77
D3H4J	494	M	ASD	2	37.421	96.2	152.32	117.58	120.25
D3M3N	495	F	ASD	1	27.4	80.29	62.04	25.55	32.85
D3M3N	495	F	ASD	2	34.267	70.04	75.87	37.94	26.26
D3M7R	496	M	ASD	1	23.688	92.87	84.43	21.11	54.88
D3M7R	496	M	ASD	2	34.563	98.37	98.37	81.01	66.55
D3Q6C	497	M	ASD	1	28.649	90.75	62.83	45.38	55.85
D3Q6C	497	M	ASD	2	37.618	55.82	55.82	29.24	34.56
D3T8S	498	M	ASD	1	40.181	77.15	64.71	49.77	49.77
D4A9B	499	M	TD	1	12.123	123.73	131.98	90.74	115.48
D4A9B	499	M	TD	2	24.082	107.96	112.12	112.12	116.27
D4A9B	499	M	TD	3	36.107	91.4	132.94	116.32	146.79
D4B8W	500	M	ASD	1	31.77	69.25	56.66	59.8	40.92
D4B8W	500	M	ASD	2	47.737	58.65	96.36	62.84	48.18
D4F4J	501	M	TD	1	17.774	118.15	118.15	135.03	112.52
D4F4J	501	M	TD	2	26	100	138.46	115.38	119.23
D4F4J	501	M	TD	3	43.762	91.4	109.68	105.11	102.83
D4H3A	502	M	ASD	1	42.678	93.73	96.07	79.67	96.07
D4J3G	503	M	ASD	1	26.316	76	91.2	79.8	49.4
D4J3G	503	M	ASD	2	32.46	80.1	104.74	95.5	55.45
D4M4M	504	M	ASD	1	17.61	96.54	51.11	39.75	22.71
D4N9U	506	F	ASD	1	25.561	89.98	70.42	89.98	86.07
D4R6W	507	M	TD	1	19.778	106.18	80.9	85.95	75.84
D4S2Z	508	M	ASD	1	24.969	84.1	72.09	28.03	40.05
D4S2Z	508	M	ASD	2	30.949	84.01	80.78	42	38.77
D4S2Z	508	M	ASD	3	37.158	69.97	67.28	48.44	45.75
D4S5T	509	F	TD	1	14.029	121.18	99.79	92.67	71.28
D4S5T	509	F	TD	2	28.287	91.92	141.41	106.06	116.66
D4S5T	509	F	TD	3	38.111	94.46	118.08	107.58	112.83
D4T8T	510	F	ASD	1	15.376	97.55	71.54	65.04	58.53
D4T8T	510	F	ASD	2	21.355	79.61	74.92	74.92	70.24
D4T8T	510	F	ASD	3	27.598	83.34	94.21	68.85	72.47
D4T8T	510	F	ASD	4	34.99	77.16	77.16	57.16	60.02
D4X7X	511	F	ASD	1	13.963	128.91	107.43	64.46	64.46
D4X7X	511	F	ASD	2	24.378	94.35	94.35	94.35	90.25
D4X7X	511	F	ASD	3	33.38	107.85	107.85	98.86	104.85
D4X9T	512	F	TD	1	13.864	108.19	93.77	100.98	86.56
D4X9T	512	F	TD	2	23.129	90.8	103.77	121.06	99.44
D4X9T	512	F	TD	3	33.446	92.69	128.57	92.69	107.64
D5C3E	513	M	ASD	1	16	100	93.75	137.5	112.5
D5C3E	513	M	ASD	2	23.097	95.25	73.6	116.9	112.57
D5C3E	513	M	ASD	3	39.4	91.37	91.37	104.06	109.14
D5H6G	514	M	ASD	1	21.881	73.12	54.84	13.71	41.13
D5H6G	514	M	ASD	2	35.154	51.2	45.51	2.84	34.14
D5J7X	515	F	ASD	1	12.123	123.73	90.74	115.48	74.24
D5J7X	515	F	ASD	2	24.016	108.26	108.26	116.59	112.43
D5J7X	515	F	ASD	3	46.259	95.12	142.67	101.6	99.44
D5L2X	516	M	ASD	1	19.515	112.73	81.99	40.99	30.75
D5L2X	516	M	ASD	2	26.973	88.98	88.98	70.44	77.86
D5L2X	516	M	ASD	3	34.793	103.47	89.1	80.48	68.98
D5L6P	517	M	ASD	1	22.571	88.61	93.04	44.3	62.03
D5L6P	517	M	ASD	2	33.708	68.23	56.37	38.57	77.13
D5Q3X	518	M	ASD	1	27.433	61.97	58.32	32.81	61.97
D5R3S	519	F	ASD	1	25.462	90.33	106.04	106.04	102.11
D5U7E	520	M	ASD	1	28.977	82.82	82.82	69.02	75.92
D5U7E	520	M	ASD	2	35.417	76.23	87.53	70.59	76.23
D5V6Z	521	F	ASD	1	16.197	92.61	98.78	30.87	49.39
D6J5R	522	F	TD	1	15.54	109.4	122.27	148.01	102.96
D6N4J	523	F	ASD	1	16.361	85.57	79.46	55.01	55.01
D6R4R	524	M	ASD	1	29.175	82.26	116.54	95.97	89.12
D6R4R	524	M	ASD	2	36.14	99.61	182.62	116.21	96.85
D6R4R	524	M	ASD	3	42.809	114.46	154.17	137.82	105.12
D6R6A	525	M	TD	1	18.136	99.25	110.28	121.31	99.25
D6R6A	525	M	TD	2	28.32	98.87	137.71	109.46	109.46
D6T9G	526	M	ASD	1	25.363	63.08	63.08	15.77	19.71
D6T9G	526	M	ASD	2	33.774	59.22	47.37	23.69	8.88
D6V8W	527	M	ASD	1	17.084	93.65	99.51	35.12	52.68
D6V8W	527	M	ASD	2	24.674	97.27	93.22	28.37	97.27
D6V8W	527	M	ASD	3	36.501	73.97	73.97	73.97	65.75
D6Y3E	528	M	ASD	1	15.639	57.55	63.94	25.58	31.97
D6Y3E	528	M	ASD	2	24.674	56.74	60.79	32.42	40.53
D6Y3E	528	M	ASD	3	35.253	48.22	59.57	36.88	36.88
D6Y7U	529	M	TD	1	14.522	117.06	117.06	96.41	82.63
D6Y7U	529	M	TD	2	39.721	113.29	125.88	138.47	98.18
D6Z6R	530	M	ASD	1	37.158	64.59	67.28	59.21	24.22
D7D7E	531	F	ASD	1	12.452	72.28	80.31	48.19	48.19
D7E4S	532	M	ASD	1	30.982	77.46	80.69	22.59	41.96
D7E4S	532	M	ASD	2	41.166	68.02	75.3	41.3	41.3
D7L2Z	533	M	ASD	1	28.747	69.57	80.01	48.7	62.62
D7L2Z	533	M	ASD	2	40.411	69.29	76.71	76.71	89.08
D7P2J	534	M	ASD	1	31.704	66.24	75.7	41	31.54
D7V2A	535	M	ASD	1	13.503	96.27	74.06	44.43	74.06
D7V2A	535	M	ASD	2	33.15	63.35	57.32	81.45	105.58
D7X7P	536	M	TD	1	20.731	106.12	130.24	120.59	110.94
D7X9W	537	M	ASD	1	16.329	67.36	73.49	61.24	55.12
D8A3T	538	M	ASD	1	15.54	96.53	96.53	83.66	77.22
D8A3T	538	M	ASD	2	37.158	64.59	45.75	64.59	75.35
D8A4R	539	M	TD	1	14.094	113.52	106.43	92.24	70.95
D8A4R	539	M	TD	2	25.133	107.43	91.51	115.39	87.53
D8A4R	539	M	TD	3	35.253	104.96	110.63	96.45	99.28
D8D2R	540	M	ASD	1	26.645	86.32	90.07	82.57	75.06
D8D2R	540	M	ASD	2	34.136	76.17	73.24	73.24	76.17
D8D9B	541	M	TD	1	16.164	92.8	111.36	86.61	80.43
D8G5S	542	M	ASD	1	14.817	107.98	101.24	74.24	60.74
D8G5S	542	M	ASD	2	25.626	81.95	105.36	31.22	62.44
D8G5S	542	M	ASD	3	44.4	74.32	96.85	74.32	72.07
D8P3U	543	M	ASD	1	20.961	100.19	114.5	109.73	38.17
D8P3U	543	M	ASD	2	30.127	99.58	119.49	109.54	76.34
D8P3U	543	M	ASD	3	36.172	77.41	102.29	102.29	107.82
D8Q4M	544	M	ASD	1	28.846	76.27	62.4	31.2	31.2
D8Q4M	544	M	ASD	2	39.754	67.92	60.37	60.37	50.31
D8R4T	545	M	TD	1	27.893	93.21	93.21	89.63	96.8
D8R7A	546	M	TD	1	12.287	113.94	97.66	81.39	97.66
D8W4Q	547	M	ASD	1	22.604	79.63	106.18	35.39	39.82
D8W4Q	547	M	ASD	2	37.881	87.11	95.03	89.75	55.44
D9D7G	549	M	ASD	1	14.653	102.37	129.67	88.72	61.42
D9E4H	550	M	ASD	1	22.341	80.57	89.52	58.19	44.76
D9E4H	550	M	ASD	2	27.368	87.69	69.42	40.19	54.81
D9E4H	550	M	ASD	3	34.3	78.72	72.89	49.56	49.56
D9H4D	551	M	ASD	1	22.078	99.65	135.88	108.71	67.94
D9H4D	551	M	ASD	2	28.747	80.01	100.88	107.84	97.4
D9H4D	551	M	ASD	3	35.187	93.78	110.84	110.84	90.94
D9H5N	552	M	TD	1	14.062	92.45	106.67	78.23	92.45
D9H5N	552	M	TD	2	20.928	95.57	124.24	114.68	86.01
D9H5N	552	M	TD	3	25.955	104.03	111.73	107.88	84.76
D9H5N	552	M	TD	4	36.074	94.25	110.88	94.25	97.02
D9J7Q	553	M	ASD	1	39.524	75.9	103.73	78.43	91.08
D9M2K	554	M	ASD	1	18.924	95.12	73.98	52.84	68.7
D9M2K	554	M	ASD	2	27.302	65.93	76.92	84.24	76.92
D9M2K	554	M	ASD	3	34.924	77.31	71.58	77.31	68.72
D9N5W	555	M	TD	1	12.879	85.41	93.17	69.88	46.59
D9N5W	555	M	TD	2	22.177	103.71	112.73	121.75	99.2
D9N5W	555	M	TD	3	38.965	92.39	102.66	92.39	107.79
D9Q4B	556	M	ASD	1	26.875	89.3	89.3	111.63	66.98
D9Q4B	556	M	ASD	2	33.873	100.37	91.52	97.42	97.42
D9S5M	557	M	TD	1	19.154	104.42	88.75	88.75	83.53
D9S5M	557	M	TD	2	30.587	88.27	98.08	91.54	94.81
D9S5M	557	M	TD	3	37.947	94.87	102.77	94.87	92.23
D9V3Y	558	M	ASD	1	16.493	109.14	90.95	78.82	78.82
D9V3Y	558	M	ASD	2	22.702	88.1	79.29	83.69	70.48
D9V3Y	558	M	ASD	3	40.4	74.26	91.58	81.68	89.11
D9X8P	559	M	ASD	1	24.378	86.14	106.65	90.25	20.51
D9X8P	559	M	ASD	2	37.191	96.8	123.69	83.35	104.86
D9Y2K	560	M	TD	1	29.799	87.25	100.67	90.61	90.61
E2D9D	561	F	ASD	1	24.378	98.45	139.47	98.45	82.04
E2E2N	562	F	ASD	1	29.47	61.08	78.05	57.69	61.08
E2E2N	562	F	ASD	2	35.713	72.8	72.8	36.4	56
E2E7C	563	M	ASD	1	24.181	90.98	74.44	70.3	70.3
E2E9K	564	M	ASD	1	32.493	40.01	36.93	9.23	27.7
E2J6T	565	M	ASD	1	24.969	92.11	92.11	60.07	64.08
E2J6T	565	M	ASD	2	36.14	83.01	83.01	55.34	49.81
E2K8V	566	M	ASD	1	14.719	81.53	88.32	88.32	61.15
E2K8V	566	M	ASD	2	45.7	74.4	56.89	54.7	59.08
E2N4N	567	F	ASD	1	31.08	77.22	48.26	9.65	38.61
E2P4U	569	M	ASD	1	28.189	60.31	46.12	28.38	24.83
E2P4U	569	M	ASD	2	34.628	40.43	31.77	17.33	11.55
E2T6S	570	F	TD	1	15.507	96.73	103.18	116.08	83.83
E2T6S	570	F	TD	2	24.936	112.29	108.28	72.18	84.22
E2T6S	570	F	TD	3	36.665	120.01	122.73	98.19	100.91
E2T8N	571	M	ASD	1	19.088	94.3	83.82	68.11	62.87
E2T8N	571	M	ASD	2	27.368	84.04	69.42	47.5	51.15
E2T8N	571	M	ASD	3	33.314	81.05	72.04	42.02	51.03
E3F6Y	572	M	ASD	1	26.645	97.58	90.07	67.55	67.55
E3F6Y	572	M	ASD	2	34.103	108.49	105.56	87.97	79.17
E3G3N	573	M	ASD	1	23.885	75.36	79.55	58.61	62.8
E3G9Y	574	M	TD	1	15.146	112.24	105.64	105.64	92.43
E3H2K	575	M	ASD	1	18.76	90.62	69.3	58.64	79.96
E3N5Y	576	F	TD	1	14.752	115.24	128.8	88.12	94.9
E3N5Y	576	F	TD	2	21.388	102.86	144.94	107.54	102.86
E3N5Y	576	F	TD	3	47.3	103.59	109.94	107.82	95.14
E3V9B	577	F	TD	1	16.427	109.58	97.4	115.66	91.31
E3V9B	577	F	TD	2	24.805	84.66	96.75	112.88	96.75
E3W8W	578	M	ASD	1	26.875	55.81	40.93	26.05	26.05
E3X6J	579	M	ASD	1	28.583	73.47	69.97	17.49	52.48
E3X6J	579	M	ASD	2	34.76	57.54	60.41	25.89	43.15
E3Z3E	580	M	TD	1	33.248	84.22	108.28	102.26	111.28
E3Z5A	581	M	ASD	1	24.312	86.38	86.38	45.25	57.58
E3Z5A	581	M	ASD	2	33	81.82	93.94	81.82	87.88
E4C3A	582	M	ASD	1	18.628	96.63	102	69.79	69.79
E4C3A	582	M	ASD	2	26.283	87.51	98.92	114.14	98.92
E4C3A	582	M	ASD	3	34.333	90.29	84.47	90.29	104.86
E4E6G	583	M	ASD	1	32.624	61.3	61.3	33.72	27.59
E4G4A	584	M	ASD	1	25.561	70.42	93.89	50.86	62.6
E4J5X	585	M	ASD	1	14.554	109.94	123.68	96.19	68.71
E4J5X	585	M	ASD	2	22.407	89.26	93.72	84.79	58.02
E4K3W	586	M	ASD	1	36.14	58.11	58.11	63.64	41.51
E4N3S	587	F	TD	1	44.682	118.62	111.9	94	73.86
E4N8T	588	F	ASD	1	13.569	88.44	81.07	58.96	58.96
E4N8T	588	F	ASD	2	21.479	83.8	69.84	74.49	79.15
E4N8T	588	F	ASD	3	36.9	73.17	56.91	67.75	73.17
E4Q4R	589	M	ASD	1	13.7	116.79	116.79	80.29	58.39
E4Q4R	589	M	ASD	2	26.316	76	87.4	87.4	76
E4Q6Y	590	M	ASD	1	32.92	69.87	45.57	60.75	63.79
E4Q7W	591	M	ASD	1	20.008	84.97	79.97	64.97	84.97
E4T8Q	592	F	TD	1	25.561	133.02	113.45	105.63	93.89
E4T8Q	592	F	TD	2	35.45	132.58	146.69	93.09	104.37
E4V6V	593	M	ASD	1	23.721	96.96	105.39	96.96	71.67
E4V6V	593	M	ASD	2	34.168	96.58	96.58	87.8	105.36
E4W3W	594	M	ASD	1	23.129	69.18	51.88	25.94	38.91
E5C4X	595	M	ASD	1	40.542	91.26	74	66.6	88.8
E5C5J	596	M	ASD	1	22.209	90.05	112.57	81.05	63.04
E5C5J	596	M	ASD	2	42.119	54.61	54.61	52.23	35.61
E5E2R	597	M	TD	1	12.025	99.79	116.42	108.11	99.79
E5E5K	598	M	TD	1	19.68	91.46	96.54	116.87	86.38
E5F8W	599	M	TD	1	16.131	111.59	105.39	117.79	105.39
E5G4N	600	F	ASD	1	14.39	97.29	69.49	69.49	76.44
E5J5M	601	F	ASD	1	33.61	83.31	119.01	110.09	119.01
E5L2H	602	M	ASD	1	27.4	80.29	98.54	109.49	98.54
E5L2H	602	M	ASD	2	37.322	83.06	80.38	80.38	45.55
E5Q3U	603	M	TD	1	14.949	100.34	113.72	93.65	113.72
E5Q3U	603	M	TD	2	27.795	111.53	97.14	111.53	118.73
E5R7F	604	M	ASD	1	34.53	57.92	52.13	31.86	26.06
E5T2F	606	M	ASD	1	14.719	81.53	88.32	27.18	88.32
E5T2F	606	M	ASD	2	24.082	95.51	103.81	58.13	87.2
E5T2F	606	M	ASD	3	34.201	108.18	108.18	81.87	102.34
E6E9P	608	M	ASD	1	29.7	90.91	90.91	80.81	94.28
E6E9P	608	M	ASD	2	41.363	101.54	111.21	89.45	94.29
E6F3W	609	F	TD	1	20.041	89.82	104.79	124.74	99.8
E6G4P	610	M	ASD	1	26.678	74.97	74.97	29.99	33.74
E6G4P	610	M	ASD	2	41.002	63.41	80.48	75.61	80.48
E6G9D	611	F	TD	1	12.386	121.1	129.18	121.1	72.66
E6G9D	611	F	TD	2	21.027	99.87	128.41	133.16	80.85
E6G9D	611	F	TD	3	37.29	96.54	128.72	112.63	107.27
E6H7P	612	F	TD	1	18.07	99.61	88.54	83.01	83.01
E6H7P	612	F	TD	2	24.444	110.46	118.64	122.73	98.18
E6J2U	613	M	ASD	1	16.099	111.81	43.48	49.69	31.06
E6J2U	613	M	ASD	2	28.517	77.15	91.17	84.16	84.16
E6J2U	613	M	ASD	3	34.037	79.33	58.76	79.33	76.39
E6L3T	614	M	ASD	1	27.663	79.53	93.99	97.6	104.83
E6L8H	615	M	ASD	1	24.838	96.63	96.63	120.78	36.23
E6N6N	616	F	TD	1	17.774	118.15	95.65	84.39	84.39
E6R6V	617	M	ASD	1	17.018	123.4	76.39	47.01	70.51
E6S9V	618	F	ASD	1	28.452	94.9	87.87	49.21	52.72
E6S9V	618	F	ASD	2	40.936	83.06	80.61	56.19	51.3
E6T8S	619	F	ASD	1	22.867	87.46	87.46	43.73	78.72
E6U6E	620	M	ASD	1	27.992	60.73	57.16	21.43	28.58
E6W4W	621	F	TD	1	20.468	127.03	112.37	131.91	107.48
E6W4W	621	F	TD	2	27.072	125.59	169.92	132.98	158.84
E6W4W	621	F	TD	3	37.06	118.73	116.03	105.23	113.33
E6X6M	622	M	ASD	1	20.665	87.1	67.75	62.91	38.71
E6Y3N	623	M	ASD	1	13.109	114.43	114.43	106.8	106.8
E6Y3N	623	M	ASD	2	18.858	111.36	127.27	74.24	111.36
E6Y3N	623	M	ASD	3	27.598	97.83	90.59	83.34	105.08
E6Y3N	623	M	ASD	4	34.267	81.71	90.47	87.55	84.63
E6Y4X	624	F	TD	1	33.084	108.81	157.18	148.11	151.13
E6Z6B	625	M	ASD	1	37.322	45.55	37.51	26.79	13.4
E7A4M	626	M	TD	1	21.914	104.96	109.52	123.21	109.52
E7D9J	627	M	ASD	1	33.018	78.74	93.89	93.89	106
E7E5Y	628	M	ASD	1	15.803	113.9	82.26	56.95	50.62
E7E5Y	628	M	ASD	2	33.741	109.66	97.8	106.7	106.7
E7G2U	629	M	ASD	1	32.657	67.37	73.49	39.81	48.99
E7K2D	630	M	ASD	1	29.7	60.61	53.87	26.94	50.51
E7Q3K	631	M	ASD	1	18.628	96.63	80.52	69.79	64.42
E7Q3K	631	M	ASD	2	24.608	105.66	85.34	81.27	65.02
E7Q3K	631	M	ASD	3	33.051	84.72	78.67	90.77	105.9
E7Q8L	632	M	ASD	1	15.179	118.58	105.41	65.88	65.88
E7Q8L	632	M	ASD	2	21.322	98.49	107.87	65.66	84.42
E7Q8L	632	M	ASD	3	36.4	74.18	85.16	93.41	98.9
E7T4Q	633	F	ASD	1	19.647	101.8	86.53	50.9	NA
E7V8H	634	M	ASD	1	20.665	101.62	72.59	67.75	77.43
E7V8H	634	M	ASD	2	28.78	79.92	83.39	93.82	83.39
E7V8H	634	M	ASD	3	34.661	75.01	89.44	86.55	100.98
E7W3Z	635	M	ASD	1	16.394	42.7	36.6	42.7	30.5
E7W3Z	635	M	ASD	2	25.528	58.76	47.01	27.42	19.59
E7W3Z	635	M	ASD	3	35.253	56.73	53.9	39.71	22.69
E7Y4A	636	M	TD	1	14.423	117.87	124.8	97.07	104
E8D4V	637	F	ASD	1	27.072	62.8	59.1	25.86	44.33
E8D8Y	638	M	ASD	1	33.281	72.11	57.09	42.07	18.03
E8H5V	639	M	TD	1	27.63	97.72	86.86	90.48	94.1
E8H5V	639	M	TD	2	35.417	93.18	93.18	96	90.35
E8J2K	640	M	ASD	1	20.238	69.18	59.29	34.59	44.47
E8J2K	640	M	ASD	2	30.259	72.71	69.4	33.05	29.74
E8J2K	640	M	ASD	3	48	56.25	52.08	52.08	75
E8J5D	641	F	TD	1	13.109	91.54	99.17	99.17	91.54
E8K5K	642	M	ASD	1	17.084	93.65	70.24	29.27	23.41
E8K5K	642	M	ASD	2	24.148	74.54	82.82	53.83	28.99
E8K5K	642	M	ASD	3	34.825	77.53	83.27	37.33	25.84
E8P7H	643	M	ASD	1	45.076	88.74	126.45	68.77	64.34
E8S8B	644	M	ASD	1	37.684	74.3	71.65	74.3	87.57
E8T5P	645	F	TD	1	13.076	137.66	99.42	107.07	130.01
E8V9G	646	M	TD	1	14.324	97.74	97.74	97.74	118.68
E8V9G	646	M	TD	2	22.538	84.3	88.74	119.8	97.61
E8V9G	646	M	TD	3	36.304	85.39	85.39	99.16	101.92
E8Y8E	647	F	ASD	1	26.349	64.52	68.31	34.16	60.72
E8Y8E	647	F	ASD	2	35.68	75.67	70.07	78.48	78.48
E8Z7N	649	M	ASD	1	21.651	78.52	60.04	46.19	23.09
E9B9K	650	M	TD	1	12.813	124.87	101.46	101.46	109.26
E9B9K	650	M	TD	2	19.253	119.46	119.46	93.49	77.91
E9B9K	650	M	TD	3	25.495	109.83	117.67	98.06	90.21
E9C9R	651	M	ASD	1	26.218	102.98	99.17	83.91	91.54
E9L7B	652	F	TD	1	15.639	102.31	95.91	83.13	108.7
E9P5Z	653	F	ASD	1	25.626	78.05	70.24	42.93	50.73
E9R8H	654	M	ASD	1	32.263	68.19	49.59	34.09	37.19
E9S6G	655	F	ASD	1	23.589	89.02	63.59	59.35	38.15
E9S6G	655	F	ASD	2	33.446	77.74	77.74	83.72	83.72
E9Y9Q	657	M	ASD	1	33.314	66.04	45.03	21.01	27.02
E9Z8Y	658	M	ASD	1	21.06	71.23	75.97	37.99	47.48
E9Z9W	659	M	TD	1	13.634	117.35	95.35	88.02	95.35
F2C4E	660	F	ASD	1	25.133	83.56	39.79	39.79	35.81
F2C4E	660	F	ASD	2	33.018	81.77	72.69	39.37	48.46
F2D5V	661	F	TD	1	14.39	125.09	104.24	90.34	83.39
F2D5V	661	F	TD	2	23.064	95.39	91.05	117.07	86.72
F2D5V	661	F	TD	3	29.634	104.61	111.36	101.24	87.74
F2E6N	662	F	TD	1	16.559	108.7	102.66	120.78	96.62
F2G2L	663	M	TD	1	32.953	91.04	100.14	100.14	112.28
F2J3K	664	F	TD	1	23.129	86.47	103.77	116.74	77.82
F2J3K	664	F	TD	2	34.628	89.52	89.52	98.19	89.52
F2L4J	665	M	ASD	1	21.585	78.76	83.39	50.96	55.59
F2S6H	666	F	TD	1	15.146	132.05	112.24	105.64	99.04
F2S6H	666	F	TD	2	17.938	111.5	105.92	133.79	111.5
F2T3J	667	F	TD	1	39.655	90.78	121.04	105.91	108.44
F2U2S	668	M	ASD	1	23.556	59.43	84.9	12.74	38.21
F2U2S	668	M	ASD	2	33.117	63.41	69.45	27.18	51.33
F2W3E	669	F	ASD	1	37.684	47.77	82.26	50.42	63.69
F2W3R	670	M	ASD	1	27.17	62.57	44.17	40.49	18.4
F2W5M	671	M	ASD	1	37.125	75.42	83.5	72.73	88.89
F2W9D	672	M	ASD	1	13.273	82.88	90.41	82.88	52.74
F2W9D	672	M	ASD	2	21.388	93.51	88.83	60.78	56.11
F2W9D	672	M	ASD	3	27.532	72.64	83.54	90.8	65.38
F2W9D	672	M	ASD	4	33.413	80.81	77.81	83.8	86.79
F3B8C	673	F	ASD	1	14.686	102.14	108.95	88.52	54.47
F3B8C	673	F	ASD	2	23.721	96.96	101.18	105.39	96.96
F3B8C	673	F	ASD	3	35.121	88.27	88.27	85.42	74.03
F3C9T	674	M	ASD	1	25.641	89.7	89.7	105.3	109.2
F3C9T	674	M	ASD	2	33.807	100.57	115.36	97.61	106.49
F3E9H	675	F	TD	1	29.142	89.22	116.67	92.65	89.22
F3N5V	676	M	ASD	1	29.405	81.62	64.61	47.61	30.61
F3N5V	676	M	ASD	2	46.193	64.94	71.44	67.11	75.77
F3Q7F	677	F	ASD	1	34.136	49.8	61.52	23.44	38.08
F3Q9B	678	M	TD	1	27.828	79.06	89.84	111.4	100.62
F3Q9B	678	M	TD	2	43.203	101.84	120.36	131.94	118.05
F3V2B	679	M	ASD	1	18.037	72.07	55.44	27.72	49.9
F3V2B	679	M	ASD	2	23.655	84.55	76.09	33.82	33.82
F4E7B	680	M	ASD	1	25.068	87.76	71.8	43.88	47.87
F4E7B	680	M	ASD	2	33.708	77.13	86.03	50.43	68.23
F4G5G	681	M	ASD	1	15.179	112	98.82	46.12	59.29
F4G5G	681	M	ASD	2	24.378	90.25	118.96	98.45	86.14
F4G5G	681	M	ASD	3	39.6	78.28	101.01	90.91	101.01
F4L5V	682	M	ASD	1	18.628	64.42	59.05	5.37	48.31
F4L6T	683	M	ASD	1	14.456	117.6	110.68	76.09	62.26
F4L6T	683	M	ASD	2	20.665	87.1	77.43	48.39	38.71
F4L6T	683	M	ASD	3	33.577	80.41	71.48	44.67	38.72
F4R8L	684	M	ASD	1	17.117	116.84	81.79	52.58	52.58
F4R8L	684	M	ASD	2	24.246	82.49	98.99	94.86	49.49
F4R8L	684	M	ASD	3	48.2	64.32	60.17	58.09	43.57
F4Z9B	685	M	TD	1	16.361	91.68	85.57	116.13	110.02
F4Z9B	685	M	TD	2	24.181	107.52	86.85	111.66	95.12
F4Z9B	685	M	TD	3	37.7	82.23	42.44	100.8	122.02
F5A3V	686	F	ASD	1	15.113	105.87	99.25	86.02	59.55
F5A3V	686	F	ASD	2	24.016	95.77	99.93	104.1	49.97
F5A3V	686	F	ASD	3	36.238	82.79	107.62	74.51	77.27
F5B2F	687	M	TD	1	27.663	97.6	104.83	108.45	112.06
F5C9V	688	M	TD	1	14.522	103.29	103.29	68.86	68.86
F5C9V	688	M	TD	2	21.651	83.14	NA	115.47	NA
F5C9V	688	M	TD	3	36.698	114.45	155.32	100.82	117.17
F5L2E	689	F	TD	1	13.273	105.48	97.94	82.88	75.34
F5L2E	689	F	TD	2	33.314	108.06	111.06	102.06	117.07
F5M6C	690	M	ASD	1	27.203	80.87	66.17	47.79	55.14
F5R4V	691	F	TD	1	12.189	131.27	114.86	82.04	98.45
F5T7Q	692	M	TD	1	29.864	100.46	130.59	93.76	97.11
F5U3G	693	M	ASD	1	19.285	82.97	72.6	72.6	51.85
F5U4R	694	M	TD	1	13.076	114.71	130.01	99.42	130.01
F5U4R	694	M	TD	2	33.446	92.69	110.63	83.72	86.71
F5Z4Z	695	F	TD	1	16.296	122.73	85.91	116.59	49.09
F5Z4Z	695	F	TD	2	24.444	110.46	106.37	122.73	114.55
F5Z4Z	695	F	TD	3	34.793	112.09	123.59	103.47	123.59
F6F2V	696	M	ASD	1	27.729	75.73	68.52	32.46	14.43
F6F2V	696	M	ASD	2	35.713	75.6	67.2	39.2	22.4
F6J7S	697	M	TD	1	16.296	110.46	110.46	110.46	104.32
F6J7S	697	M	TD	2	22.078	104.18	117.76	113.23	104.18
F7C5U	698	F	TD	1	22.768	92.23	118.59	122.98	48.31
F7C5U	698	F	TD	2	35.187	105.15	130.73	105.15	102.31
F7G3C	699	M	ASD	1	17.643	85.02	73.68	56.68	28.34
F7G3C	699	M	ASD	2	27.466	83.74	83.74	87.38	80.1
F7G3C	699	M	ASD	3	33.676	83.15	62.36	68.3	62.36
F7H7A	700	F	TD	1	25.889	92.7	81.12	92.7	84.98
F7H7A	700	F	TD	2	38.439	23.41	88.45	80.65	83.25
F7Q5P	701	M	ASD	1	13.24	83.08	75.53	52.87	52.87
F7Q5P	701	M	ASD	2	18.99	68.46	52.66	47.39	68.46
F7Q5P	701	M	ASD	3	27.269	62.34	47.67	29.34	47.67
F7Q5P	701	M	ASD	4	33.544	68.57	29.81	65.59	68.57
F7S2K	702	M	ASD	1	37.651	63.74	61.09	98.27	95.61
F7X4C	703	M	ASD	1	23.491	85.14	89.4	34.06	38.31
F7X5A	704	M	TD	1	13.043	107.34	115	107.34	107.34
F7X5A	704	M	TD	2	18.103	116	82.86	110.48	93.91
F7X5A	704	M	TD	3	25.002	111.99	119.99	99.99	95.99
F7X5A	704	M	TD	4	31.901	87.77	115.98	94.04	115.98
F7X6K	705	M	ASD	1	18.398	70.66	54.35	43.48	38.05
F7X6K	705	M	ASD	2	26.71	78.62	71.13	33.7	26.21
F7Y9K	706	F	ASD	1	25.363	86.74	78.86	55.2	90.68
F7Y9K	706	F	ASD	2	30	93.33	86.67	83.33	86.67
F7Y9K	706	F	ASD	3	35.253	96.45	93.61	85.1	99.28
F7Y9K	706	F	ASD	4	42.283	106.43	106.43	99.33	85.14
F8B2V	707	M	TD	1	19.614	86.67	91.77	96.87	81.57
F8B2V	707	M	TD	2	26.513	124.47	101.84	86.75	105.61
F8B9F	708	M	ASD	1	14.522	123.95	89.52	103.29	96.41
F8B9F	708	M	ASD	2	24.608	97.53	101.59	97.53	85.34
F8F3V	709	M	TD	1	13.142	129.36	129.36	106.53	121.75
F8G9C	710	F	TD	1	19.22	104.06	104.06	130.07	93.65
F8K9W	711	M	ASD	1	21.388	79.48	65.46	37.4	42.08
F8K9W	711	M	ASD	2	34.563	78.12	57.87	37.61	49.19
F8P3Z	713	M	ASD	1	26.316	68.4	64.6	34.2	34.2
F8P3Z	713	M	ASD	2	34.103	76.24	90.9	73.31	67.44
F8R3C	714	M	TD	1	30.489	121.36	108.24	111.52	118.08
F9A9Y	715	M	ASD	1	27.795	93.54	82.75	35.98	43.17
F9D8W	716	M	ASD	1	30.85	64.83	48.62	42.14	22.69
F9M3N	717	M	ASD	1	31.047	96.63	86.96	57.98	48.31
F9N7X	718	F	TD	1	13.634	102.68	124.69	117.35	88.02
F9U6E	719	F	TD	1	22.669	101.46	132.34	119.11	114.69
F9W7Q	720	F	TD	1	34.037	99.89	108.71	88.14	76.39
F9Y8C	721	F	TD	1	15.704	114.62	165.56	178.3	127.36
F9Z3U	722	M	ASD	1	16.756	83.55	59.68	41.78	35.81
F9Z3U	722	M	ASD	2	23.195	68.98	56.05	47.42	43.11
F9Z3U	722	M	ASD	3	34.464	66.74	60.93	69.64	60.93
G2F2B	723	F	ASD	1	12.517	111.85	95.87	87.88	55.92
G2F2B	723	F	ASD	2	32.6	82.82	73.62	76.69	73.62
G2M7F	724	F	ASD	1	13.996	100.03	107.17	71.45	71.45
G2M7F	724	F	ASD	2	22.702	118.93	105.72	105.72	105.72
G2R8S	725	M	ASD	1	18.366	81.67	87.12	81.67	54.45
G2R8S	725	M	ASD	2	24.082	83.05	95.51	99.66	83.05
G2R8S	725	M	ASD	3	31.507	73	130.13	79.35	85.7
G2R8S	725	M	ASD	4	35.548	84.39	95.65	87.21	98.46
G3B3W	726	F	TD	1	33.183	132.6	138.63	102.46	108.49
G3C5Y	727	M	ASD	1	40.148	84.69	99.63	82.2	89.67
G3L4G	728	M	ASD	1	23.359	77.06	77.06	34.25	55.65
G3L4G	728	M	ASD	2	29.109	82.45	79.01	44.66	68.71
G3L4G	728	M	ASD	3	34.924	62.99	83.04	37.22	45.81
G3V4S	730	M	ASD	1	13.799	123.2	101.46	65.22	36.23
G3V4S	730	M	ASD	2	20.402	112.73	102.93	49.01	58.82
G3V4S	730	M	ASD	3	31.474	95.32	82.61	85.79	85.79
G3V4S	730	M	ASD	4	39.162	76.6	79.16	79.16	81.71
G4K5L	731	M	ASD	1	26.842	78.24	89.41	81.96	78.24
G4K5L	731	M	ASD	2	34.76	94.94	89.18	86.31	69.04
G4M3R	732	M	ASD	1	15.573	89.9	96.32	57.79	44.95
G4M3R	732	M	ASD	2	22.242	94.42	89.92	35.97	67.44
G4M3R	732	M	ASD	3	34.3	96.21	119.53	90.38	122.45
G4S4X	733	M	ASD	1	21.388	93.51	65.46	70.13	74.81
G4U4M	734	M	ASD	1	13.733	80.1	72.82	50.97	58.25
G4U4M	734	M	ASD	2	20.6	106.8	82.52	82.52	67.96
G4U4M	734	M	ASD	3	28.452	80.84	63.26	94.9	77.32
G4U4M	734	M	ASD	4	33.971	79.48	76.54	100.09	85.37
G5A4D	735	F	ASD	1	18.168	115.59	104.58	71.55	71.55
G5A4D	735	F	ASD	2	25.298	94.87	83.01	90.92	71.15
G5D8P	736	F	ASD	1	33.84	70.92	50.24	38.42	20.69
G5D8P	736	F	ASD	2	45.897	50.11	45.75	28.32	17.43
G5J2Y	737	M	ASD	1	33.051	72.62	69.59	42.36	45.38
G5K7H	738	M	ASD	1	26.678	52.48	37.48	18.74	29.99
G5R6N	739	F	ASD	1	15.441	84.19	38.86	64.76	38.86
G5R6N	739	F	ASD	2	23.688	67.54	63.32	63.32	50.66
G5R6N	739	F	ASD	3	36.665	70.91	65.46	35.46	49.09
G5V7N	740	M	ASD	1	25.101	67.73	79.68	23.9	19.92
G5Y4Q	741	M	ASD	1	24.674	72.95	68.9	44.58	40.53
G5Y5N	742	F	ASD	1	25.659	81.84	77.95	38.97	54.56
G5Z3Y	743	F	TD	1	35.384	96.09	130	110.22	130
G6F6J	744	F	ASD	1	33.216	69.24	72.25	81.29	72.25
G6M3T	745	M	ASD	1	43.86	70.68	59.28	77.52	84.36
G6P7X	746	M	ASD	1	34.563	86.8	72.33	78.12	57.87
G6Q2R	747	F	TD	1	13.207	121.15	121.15	98.43	113.58
G6Q2R	747	F	TD	2	22.209	117.07	117.07	121.57	103.56
G6Q2R	747	F	TD	3	34.168	96.58	120	114.14	125.85
G6T8L	748	F	ASD	1	19.614	86.67	71.38	50.98	40.79
G6T8L	748	F	ASD	2	26.678	56.23	33.74	29.99	14.99
G6T8L	748	F	ASD	3	34.53	52.13	55.02	17.38	23.17
G6U8S	749	M	ASD	1	16.033	124.74	149.69	56.13	62.37
G6U8S	749	M	ASD	2	23.556	118.87	106.13	63.68	55.19
G6U8S	749	M	ASD	3	29.142	92.65	82.36	44.61	17.16
G6U8S	749	M	ASD	4	33.117	84.55	78.51	39.25	27.18
G6V8A	750	M	ASD	1	42.218	66.32	78.17	71.06	68.69
G6W5Z	751	M	TD	1	16	112.5	112.5	93.75	87.5
G6W5Z	751	M	TD	2	22.998	117.4	108.71	100.01	100.01
G6W5Z	751	M	TD	3	28.879	90.03	93.49	103.88	96.96
G6Y4E	752	M	TD	1	15.409	103.84	110.33	97.35	110.33
G6Y6Y	753	M	TD	1	15.244	124.64	98.4	124.64	98.4
G7C6C	754	F	ASD	1	34.431	69.7	72.61	69.7	52.28
G7E4U	756	M	ASD	1	34.793	66.11	68.98	54.61	63.23
G7E5S	757	M	ASD	1	21.191	80.22	61.35	70.78	56.63
G7E5S	757	M	ASD	2	33.15	72.4	90.5	69.38	60.33
G7E9V	758	M	ASD	1	28.846	62.4	52	55.47	55.47
G7E9V	758	M	ASD	2	45.799	61.14	72.05	65.5	56.77
G7G5T	759	M	ASD	1	29.405	74.82	27.21	27.21	34.01
G7G5T	759	M	ASD	2	35.417	76.23	73.41	42.35	45.18
G7H6X	760	M	ASD	1	30.456	72.24	59.1	36.12	42.68
G7H6X	760	M	ASD	2	44.517	47.17	44.93	33.69	38.19
G7J2C	761	M	TD	1	48.099	97.72	95.64	85.24	76.92
G7M6B	762	M	ASD	1	12.353	113.33	129.52	113.33	97.14
G7P3J	763	M	ASD	1	20.107	84.55	84.55	69.63	49.73
G7P3J	763	M	ASD	2	28.386	84.55	95.12	77.5	49.32
G7Q3D	764	M	ASD	1	29.175	78.83	78.83	85.69	95.97
G7R4U	765	M	ASD	1	32	81.25	78.12	68.75	37.5
G7R4U	765	M	ASD	2	42.645	NA	NA	NA	NA
G7T3L	766	F	TD	1	20.731	101.3	125.42	110.94	82
G7X5J	767	F	ASD	1	24.542	73.34	77.42	61.12	69.27
G7X9M	768	F	TD	1	18.661	107.18	85.74	128.61	85.74
G7X9M	768	F	TD	2	26.612	90.18	116.49	124	97.7
G7X9M	768	F	TD	3	39.819	105.48	113.01	105.48	105.48
G8G9X	769	M	ASD	1	13.569	132.66	125.29	73.7	88.44
G8G9X	769	M	ASD	2	25.199	103.18	107.15	107.15	91.27
G8G9X	769	M	ASD	3	37.2	91.4	104.84	91.4	104.84
G8J2Q	770	M	ASD	1	30.062	66.53	63.2	33.26	39.92
G8M7A	771	M	TD	1	35.943	25.04	144.67	91.81	108.51
G8M8W	772	M	ASD	1	18.53	91.74	70.16	37.78	75.55
G8M8W	772	M	ASD	2	28.156	28.41	60.38	39.07	63.93
G8P3W	773	F	TD	1	41.823	105.21	114.77	109.99	107.6
G8R2N	774	M	ASD	1	24.739	84.89	84.89	20.21	48.51
G9A5F	776	M	ASD	1	35.055	85.58	88.43	77.02	74.17
G9B2T	777	M	ASD	1	16.46	97.21	54.68	24.3	36.45
G9C3L	778	M	ASD	1	18.99	73.72	68.46	36.86	47.39
G9C3L	778	M	ASD	2	31.014	64.49	64.49	70.94	58.04
G9C3L	778	M	ASD	3	38.111	68.22	55.1	65.6	57.73
G9F9S	779	M	ASD	1	18.53	107.93	80.95	75.55	43.17
G9F9S	779	M	ASD	2	26.021	88.39	57.65	49.96	34.59
G9F9S	779	M	ASD	3	37.4	69.52	80.21	72.19	42.78
G9G2Q	780	F	TD	1	14.982	120.14	126.82	113.47	113.47
G9J4M	781	M	ASD	1	23.392	59.85	47.02	29.92	38.47
G9J4M	781	M	ASD	2	42.973	39.56	23.27	25.6	20.94
G9J7F	782	M	ASD	1	33.906	58.99	67.83	47.19	61.94
G9K7M	783	M	TD	1	26.612	86.43	86.43	105.22	63.88
G9K7M	783	M	TD	2	46.916	121.49	115.1	89.52	83.13
G9T9A	784	M	TD	1	12.386	137.25	121.1	104.96	129.18
G9T9A	784	M	TD	2	18.136	115.79	110.28	132.33	115.79
G9T9A	784	M	TD	3	25.232	110.97	114.93	122.86	110.97
G9T9A	784	M	TD	4	30.982	100.06	138.79	106.51	125.88
G9V9B	785	M	ASD	1	30.85	84.28	84.28	58.35	71.31
G9Y2Y	786	M	ASD	1	44.09	63.51	61.24	61.24	79.38
G9Y8X	787	M	ASD	1	33.314	54.03	51.03	57.03	42.02
G9Z5Y	788	M	ASD	1	22.242	89.92	80.93	22.48	26.98
H2B6L	789	F	TD	1	18.924	105.69	100.4	132.11	105.69
H2B6L	789	F	TD	2	33.183	93.42	99.45	102.46	111.5
H2E3Z	790	M	ASD	1	34.924	77.31	54.4	37.22	40.09
H2G5K	791	F	ASD	1	22.209	76.55	67.54	40.52	31.52
H2G5K	791	F	ASD	2	35.121	88.27	93.96	79.72	68.34
H2G7F	792	M	ASD	1	23.951	96.03	75.15	54.28	66.8
H2G8Q	793	F	ASD	1	26.021	88.39	96.08	49.96	53.8
H2G8Q	793	F	ASD	2	33.38	83.88	80.89	68.9	65.91
H2K9J	794	M	ASD	1	18.99	110.58	94.79	68.46	63.19
H2K9J	794	M	ASD	2	27.565	94.32	94.32	83.44	61.67
H2M3X	795	M	ASD	1	30.292	69.33	75.93	52.82	59.42
H2M3X	795	M	ASD	2	42.251	66.27	71	63.9	56.8
H2M6R	796	M	ASD	1	18.76	90.62	74.63	10.66	42.64
H2M6R	796	M	ASD	2	46.62	100.82	102.96	90.09	92.24
H2M7C	797	F	TD	1	40.411	89.08	101.46	84.14	86.61
H2Q8U	798	M	ASD	1	28.353	95.23	88.17	56.43	28.22
H2S9T	799	F	ASD	1	34.464	69.64	95.75	78.34	75.44
H2U7A	800	F	ASD	1	22.768	92.23	105.41	65.88	74.67
H2U7A	800	F	ASD	2	34.727	80.63	106.55	86.39	106.55
H2X7H	801	F	TD	1	14.916	120.68	134.08	100.56	100.56
H2X7H	801	F	TD	2	22.275	125.7	130.19	125.7	107.74
H2X7H	801	F	TD	3	37.881	110.87	118.79	97.67	110.87
H2Z3F	802	M	TD	1	13.864	100.98	108.19	93.77	115.41
H3B2V	803	M	TD	1	15.047	106.33	112.98	86.4	46.52
H3B2V	803	M	TD	2	31.113	109.28	99.64	109.28	112.49
H3B2V	803	M	TD	3	42.086	99.8	128.31	109.3	102.17
H3D8J	804	M	ASD	1	20.14	74.48	59.58	44.69	34.76
H3D8J	804	M	ASD	2	27.598	65.22	86.96	47.1	54.35
H3D8J	804	M	ASD	3	35.943	75.12	75.12	75.12	55.64
H3E8D	805	M	ASD	1	40.082	74.85	74.85	67.36	87.32
H3H7B	806	M	TD	1	24.542	105.94	101.87	114.09	97.79
H3H7B	806	M	TD	2	36.468	109.69	112.43	93.23	98.72
H3J8S	808	F	ASD	1	30.094	66.46	66.46	46.52	66.46
H3K9W	809	M	TD	1	12.649	118.59	118.59	102.77	102.77
H3K9W	809	M	TD	2	21.881	91.4	95.97	82.26	54.84
H3K9W	809	M	TD	3	31.014	90.28	93.51	87.06	48.37
H3K9W	809	M	TD	4	38.045	89.37	97.25	97.25	86.74
H3L9E	810	M	ASD	1	29.109	82.45	123.67	106.5	61.84
H3T4N	811	M	TD	1	28.517	108.71	115.72	115.72	140.27
H3T4N	811	M	TD	2	48.493	105.17	111.36	121.67	94.86
H3U7N	812	F	ASD	1	16.723	35.88	59.8	41.86	23.92
H3X8T	813	M	ASD	1	20.337	59.01	59.01	49.17	29.5
H3X8T	813	M	ASD	2	34.563	81.01	66.55	69.44	26.04
H4A8C	814	M	ASD	1	26.349	68.31	79.7	53.13	68.31
H4A8C	814	M	ASD	2	32.789	91.49	76.25	45.75	67.1
H4A8C	814	M	ASD	3	39.294	78.89	83.98	76.35	66.17
H4C7F	815	M	TD	1	12.715	110.11	133.7	110.11	62.92
H4C7F	815	M	TD	2	23.064	95.39	104.06	108.39	117.07
H4D6C	816	M	ASD	1	30.719	68.36	81.38	81.38	65.11
H4D6C	816	M	ASD	2	45.142	75.32	110.76	81.96	86.39
H4D7A	817	F	ASD	1	12.78	117.37	117.37	101.72	117.37
H4D7A	817	F	ASD	2	19.088	104.78	73.34	68.11	83.82
H4D7A	817	F	ASD	3	28.78	83.39	90.34	76.44	62.54
H4D7A	817	F	ASD	4	35.351	76.38	87.69	79.21	99.01
H4E4Z	818	F	ASD	1	34.628	66.42	72.2	77.97	60.64
H4G2G	819	M	ASD	1	22.965	100.15	91.44	82.73	78.38
H4G2G	819	M	ASD	2	33.413	77.81	77.81	89.79	83.8
H4G2G	819	M	ASD	3	38.472	80.58	70.18	80.58	93.57
H4G2G	819	M	ASD	4	46.982	76.63	70.24	76.63	85.14
H4K5U	820	M	ASD	1	15.376	97.55	97.55	32.52	58.53
H4K5U	820	M	ASD	2	31.507	63.48	66.65	25.39	38.09
H4K5U	820	M	ASD	3	44.649	38.07	42.55	29.12	35.84
H4S2A	821	F	ASD	1	19.253	93.49	83.1	25.97	41.55
H4S2A	821	F	ASD	2	35.384	65	70.65	36.74	19.78
H4Z3U	822	M	TD	1	13.634	88.02	102.68	80.68	88.02
H4Z3U	822	M	TD	2	27.138	81.07	95.81	121.6	117.92
H4Z6N	823	M	ASD	1	24.674	72.95	64.85	28.37	24.32
H5A4A	824	M	ASD	1	41.068	119.31	138.79	112.01	80.35
H5B6C	825	M	ASD	1	23.195	94.85	103.47	86.23	64.67
H5B6C	825	M	ASD	2	32.526	95.31	110.68	92.23	86.08
H5J8H	826	M	ASD	1	15.08	79.58	86.21	86.21	33.16
H5J8H	826	M	ASD	2	28.517	73.64	63.12	38.57	14.03
H5K2D	827	M	ASD	1	37.125	64.65	61.95	24.24	40.4
H5X6N	828	M	TD	1	27.762	86.45	90.05	97.26	100.86
H5X6N	828	M	TD	2	39.721	93.15	103.22	103.22	100.7
H5Z3V	829	M	TD	1	22.669	92.64	101.46	97.05	114.69
H6D3L	830	M	ASD	1	19.91	85.38	80.36	35.16	40.18
H6D3L	830	M	ASD	2	33.183	99.45	108.49	102.46	108.49
H6L9U	831	M	ASD	1	31.474	66.72	66.72	44.48	41.3
H6L9U	831	M	ASD	2	43.86	52.44	61.56	50.16	75.24
H6Q6E	832	M	ASD	1	27.105	66.41	55.34	18.45	25.83
H6Q6E	832	M	ASD	2	34.168	81.95	61.46	20.49	14.63
H6R7J	833	M	ASD	1	25.659	81.84	81.84	35.08	35.08
H6R9R	834	M	ASD	1	19.745	101.29	86.1	65.84	50.65
H7B8M	835	M	TD	1	21.29	108.03	112.73	131.52	103.33
H7B8M	835	M	TD	2	31.409	108.25	130.54	140.09	127.35
H7E6M	836	F	TD	1	12.255	114.24	97.92	114.24	122.4
H7E6M	836	F	TD	2	21.06	104.46	113.96	113.96	104.46
H7E6M	836	F	TD	3	28.682	125.51	142.95	115.05	101.11
H7F9A	837	F	ASD	1	17.84	112.11	89.69	61.66	78.48
H7J9U	838	M	ASD	1	25.068	71.8	83.77	35.9	19.95
H7N6E	839	M	ASD	1	12.189	90.25	82.04	41.02	73.84
H7N6E	839	M	ASD	2	23.129	56.21	51.88	38.91	56.21
H7R5P	841	M	ASD	1	23.392	89.77	102.6	115.42	72.67
H7R8U	842	M	ASD	1	22.637	88.35	92.77	61.85	53.01
H7T5D	843	M	ASD	1	20.567	87.52	92.38	63.21	77.79
H7T5D	843	M	ASD	2	27.17	95.69	110.42	99.37	95.69
H7U8Q	844	M	TD	1	15.211	118.34	105.19	105.19	105.19
H7W8E	845	M	ASD	1	41.232	75.18	75.18	60.63	58.21
H7Y8S	846	M	ASD	1	37.06	48.57	53.97	35.08	37.78
H7Z5G	847	F	TD	1	16.099	111.81	118.02	149.08	124.23
H7Z5G	847	F	TD	2	29.339	112.48	102.25	122.7	122.7
H8B5H	848	M	ASD	1	40.246	64.6	62.12	27.33	24.85
H8D7E	849	M	ASD	1	17.15	87.46	64.14	29.15	40.82
H8D7E	849	M	ASD	2	37.4	69.52	72.19	82.89	93.58
H8G3V	850	M	ASD	1	15.704	127.36	101.88	63.68	50.94
H8G3V	850	M	ASD	2	24.444	94.09	94.09	73.64	73.64
H8G7A	851	F	ASD	1	17.15	99.13	93.29	52.48	58.31
H8G7A	851	F	ASD	2	36.1	83.1	94.18	85.87	96.95
H8P2V	852	M	ASD	1	24.246	74.24	70.11	53.62	49.49
H8P2V	852	M	ASD	2	38.3	62.66	75.72	65.27	57.44
H8Q4L	853	M	TD	1	22.637	92.77	88.35	119.27	92.77
H8T9U	854	M	ASD	1	34.563	86.8	69.44	78.12	95.48
H8U4Z	855	M	ASD	1	22.932	87.21	113.38	69.77	78.49
H8U4Z	855	M	ASD	2	30.259	89.23	102.45	99.14	115.67
H8V3K	856	F	TD	1	12.715	125.84	110.11	125.84	117.97
H8W5Y	857	F	ASD	1	24.608	93.47	85.34	32.51	48.76
H9C7L	858	M	ASD	1	30.817	55.16	74.63	35.69	29.2
H9E3V	859	M	ASD	1	15.836	101.04	82.09	44.2	56.83
H9E3V	859	M	ASD	2	20.895	105.29	90.93	47.86	76.57
H9E3V	859	M	ASD	3	30.39	72.39	85.55	78.97	78.97
H9U7H	860	M	TD	1	18.694	90.94	101.64	128.38	106.99
H9Y9S	861	F	TD	1	15.704	108.25	108.25	95.52	108.25
H9Z9Y	862	M	ASD	1	24.969	88.11	72.09	40.05	20.02
J2B6U	863	M	TD	1	16.394	109.8	109.8	79.3	54.9
J2B6U	863	M	TD	2	28.353	109.34	119.92	119.92	91.7
J2B8Q	864	M	TD	1	13.109	129.68	114.43	99.17	91.54
J2D9C	865	F	ASD	1	17.511	97.08	85.66	102.79	85.66
J2E4H	866	F	TD	1	20.698	106.29	125.62	120.78	86.96
J2E4H	866	F	TD	2	33.051	127.08	130.1	111.95	118
J2M3U	867	M	ASD	1	15.54	64.35	64.35	38.61	45.05
J2M3U	867	M	ASD	2	44.583	58.32	51.59	60.56	38.13
J2M5D	868	F	TD	1	14.489	124.23	117.33	96.63	124.23
J2N6U	869	M	ASD	1	31.836	65.96	62.82	21.99	40.83
J2S9D	872	M	ASD	1	16.329	73.49	85.74	55.12	36.74
J2S9D	872	M	ASD	2	24.181	74.44	53.76	115.79	66.17
J2T2N	873	M	ASD	1	37.881	95.03	108.23	79.2	87.11
J2T7C	874	M	ASD	1	22.571	97.47	70.89	48.74	44.3
J2W9F	875	M	TD	1	12.977	107.88	115.59	84.77	92.47
J2W9F	875	M	TD	2	23.129	86.47	90.8	82.15	99.44
J2Z3P	876	M	TD	1	27.138	99.49	99.49	110.55	128.97
J3B6V	877	M	ASD	1	23.228	90.41	111.93	107.63	120.54
J3D2T	878	M	ASD	1	30.423	88.75	69.03	78.89	75.6
J3H4R	879	M	ASD	1	18.431	113.94	81.38	59.68	97.66
J3J5V	880	M	ASD	1	19.548	102.31	86.97	40.92	71.62
J3J5V	880	M	ASD	2	28.485	63.19	91.28	70.21	98.3
J3J5V	880	M	ASD	3	34.727	69.11	89.27	69.11	80.63
J3K2K	881	M	ASD	1	35.023	68.53	57.11	37.12	25.7
J3L5W	882	M	ASD	1	40.608	91.12	123.13	66.49	88.65
J3M7Y	883	M	ASD	1	36.041	74.91	66.59	74.91	63.82
J3M8K	884	M	ASD	1	18.366	119.79	125.23	76.23	87.12
J3M8K	884	M	ASD	2	25.166	111.26	95.37	91.39	87.42
J3N8R	885	M	ASD	1	23.951	66.8	66.8	37.58	50.1
J3P5S	886	F	TD	1	12.452	136.52	128.49	112.43	128.49
J3P5S	886	F	TD	2	18.628	139.57	128.84	128.84	112.73
J3P5S	886	F	TD	3	24.411	114.7	122.9	126.99	114.7
J3S2H	887	M	ASD	1	37.914	58.03	39.56	7.91	18.46
J3U9S	889	M	ASD	1	25.068	79.78	75.79	39.89	39.89
J3U9S	889	M	ASD	2	42.448	91.88	77.74	73.03	82.45
J4D5B	891	M	ASD	1	28.682	90.65	87.16	45.32	45.32
J4D5B	891	M	ASD	2	41.265	67.85	75.12	58.16	63.01
J4G3N	892	M	ASD	1	14.456	103.76	103.76	55.34	89.93
J4G3N	892	M	ASD	2	19.285	77.78	98.52	114.08	93.34
J4G3N	892	M	ASD	3	26.448	75.62	75.62	113.43	83.18
J4G3N	892	M	ASD	4	34.694	80.71	89.35	95.12	100.88
J4H8J	894	M	ASD	1	25.101	55.77	75.69	3.98	27.89
J4H8J	894	M	ASD	2	37	56.76	43.24	21.62	35.14
J4J4M	895	M	ASD	1	25.823	81.32	89.07	54.22	54.22
J4J4M	895	M	ASD	2	31.08	90.09	93.31	80.44	57.92
J4J4M	895	M	ASD	3	39.097	79.29	94.64	76.73	74.17
J4K7A	896	M	ASD	1	14.062	113.78	106.67	78.23	56.89
J4K7A	896	M	ASD	2	20.14	119.17	124.13	99.3	89.37
J4K7A	896	M	ASD	3	26.283	98.92	129.36	106.53	117.95
J4M8X	897	F	ASD	1	25.101	67.73	55.77	23.9	35.86
J4M8X	897	F	ASD	2	37.3	58.98	56.3	45.58	56.3
J4P6R	898	F	TD	1	13.996	121.46	128.61	92.88	107.17
J4P6R	898	F	TD	2	20.698	106.29	120.78	120.78	111.12
J4S6M	899	M	ASD	1	19.548	56.27	86.97	51.16	35.81
J4S6M	899	M	ASD	2	29.175	75.41	71.98	34.28	54.84
J4S6M	899	M	ASD	3	34.924	77.31	83.04	37.22	65.86
J4V5K	900	M	ASD	1	19.351	87.85	103.35	103.35	87.85
J4Z8F	901	M	TD	1	14.62	95.76	75.24	75.24	61.56
J4Z8F	901	M	TD	2	24.739	92.97	84.89	109.14	97.01
J5A6R	902	F	ASD	1	20.008	104.96	114.95	54.98	69.97
J5A6R	902	F	ASD	2	29.175	95.97	99.4	95.97	89.12
J5A6R	902	F	ASD	3	35.318	93.44	87.77	79.28	99.1
J5H7M	903	M	ASD	1	21.979	81.9	22.75	13.65	13.65
J5H7M	903	M	ASD	2	47.4	42.19	52.74	21.1	16.88
J5L3E	904	F	TD	1	20.501	87.8	73.17	53.66	19.51
J5L3E	904	F	TD	2	27.138	88.44	92.12	92.12	84.75
J5M6R	905	M	ASD	1	14.16	98.87	77.68	70.62	70.62
J5M6R	905	M	ASD	2	21.618	74.01	115.64	87.89	64.76
J5M6R	905	M	ASD	3	33.084	93.7	87.66	93.7	87.66
J5P6F	906	F	ASD	1	43.828	68.45	57.04	61.6	75.29
J5V4B	908	M	ASD	1	17.774	56.26	78.77	16.88	45.01
J5V4B	908	M	ASD	2	27.203	84.55	88.23	51.46	51.46
J5V4B	908	M	ASD	3	34.858	74.59	65.98	54.51	77.46
J5X5M	909	M	ASD	1	28.78	41.7	41.7	24.32	27.8
J6A3M	910	F	TD	1	14.259	119.22	112.21	112.21	112.21
J6B7K	911	M	ASD	1	40.148	89.67	72.23	74.72	72.23
J6C3B	912	M	ASD	1	31.836	94.23	97.37	103.66	84.81
J6C4L	913	M	TD	1	31.31	99.01	153.31	95.82	99.01
J6E9B	914	F	ASD	1	22.669	92.64	101.46	66.17	66.17
J6E9B	914	F	ASD	2	37.749	55.63	31.79	15.89	37.09
J6G3Q	915	F	ASD	1	29.142	102.94	78.92	37.75	44.61
J6G3Q	915	F	ASD	2	34.891	80.25	77.38	65.92	91.71
J6K3X	916	M	TD	1	24.082	112.12	161.95	99.66	95.51
J6K3X	916	M	TD	2	42.71	91.31	154.53	128.78	107.7
J6N6A	917	M	TD	1	13.405	104.44	104.44	82.06	89.52
J6R4M	918	M	TD	1	13.339	104.96	104.96	82.46	104.96
J6R4M	918	M	TD	2	34.99	85.74	111.46	97.17	102.89
J6T7G	919	F	ASD	1	28.977	69.02	51.77	20.71	41.41
J6V5A	920	M	ASD	1	16.329	85.74	85.74	67.36	61.24
J6V5A	920	M	ASD	2	23.622	88.9	84.67	55.03	84.67
J6V5A	920	M	ASD	3	33.38	68.9	59.92	83.88	71.9
J6X6L	921	M	TD	1	13.339	134.94	112.45	97.46	112.45
J6X6L	921	M	TD	2	20.238	103.77	113.65	113.65	93.88
J6X6L	921	M	TD	3	32.099	93.46	105.92	96.58	87.23
J7A4X	922	M	TD	1	14.259	147.28	119.22	105.2	105.2
J7C3C	923	M	ASD	1	14.029	106.92	78.41	21.38	28.51
J7C3C	923	M	ASD	2	32	93.75	125	96.88	90.62
J7F6Q	924	M	ASD	1	21.027	99.87	114.14	47.56	33.29
J7F6Q	924	M	ASD	2	47.244	124.88	139.7	103.72	95.25
J7F8X	925	M	TD	1	23.754	113.67	122.08	130.5	134.71
J7J9R	926	M	ASD	1	32.789	51.85	54.9	15.25	42.7
J7K2P	927	F	ASD	1	15.343	117.32	104.28	104.28	58.66
J7K2P	927	F	ASD	2	19.713	101.46	101.46	101.46	60.87
J7K2P	927	F	ASD	3	31.31	86.23	79.85	99.01	57.49
J7K2P	927	F	ASD	4	38.932	77.06	95.04	79.63	71.92
J7M7R	928	F	TD	1	12.189	114.86	98.45	114.86	98.45
J7P5K	929	M	ASD	1	35.68	92.49	95.29	86.88	98.09
J7Q4G	930	F	ASD	1	28.583	94.46	69.97	45.48	76.97
J7Q4G	930	F	ASD	2	38.242	104.6	101.98	73.22	91.52
J7S7Z	931	M	TD	1	13.733	131.07	123.79	123.79	145.63
J7S7Z	931	M	TD	2	19.713	106.53	86.24	96.38	121.75
J7S7Z	931	M	TD	3	29.01	99.97	127.54	103.41	124.1
J7T5A	932	M	ASD	1	22.768	87.84	52.71	4.39	26.35
J7T5A	932	M	ASD	2	35	77.14	54.29	45.71	57.14
J7T7U	933	F	ASD	1	15.507	128.97	90.28	122.53	83.83
J7T7U	933	F	ASD	2	33.2	102.41	99.4	108.43	126.51
J7U3X	934	M	ASD	1	35.023	51.39	42.83	25.7	34.26
J8D6Q	936	M	ASD	1	32.493	61.55	43.09	40.01	15.39
J8D6Q	936	M	ASD	2	44.7	46.98	53.69	44.74	38.03
J8N3V	937	M	ASD	1	31.639	66.37	50.57	31.61	50.57
J8N3V	937	M	ASD	2	39.819	77.85	65.3	70.32	82.88
J8T2U	938	M	TD	1	15.836	132.61	132.61	82.09	82.09
J8T2U	938	M	TD	2	26.678	101.21	97.46	104.96	104.96
J8T8G	939	M	ASD	1	24.772	64.59	60.55	12.11	40.37
J8T8G	939	M	ASD	2	32.69	55.06	52	42.83	45.89
J8T8G	939	M	ASD	3	40.016	44.98	59.98	19.99	19.99
J8Y5W	940	M	TD	1	13.93	129.22	114.86	93.32	78.97
J8Y5W	940	M	TD	2	23.622	101.6	101.6	114.3	118.53
J8Y5W	940	M	TD	3	34.497	104.36	104.36	113.05	113.05
J8Z9H	941	M	ASD	1	24.805	68.53	48.38	28.22	36.28
J8Z9H	941	M	ASD	2	34.234	64.26	70.11	32.13	43.82
J9B6Q	942	M	ASD	1	25.068	59.84	47.87	11.97	23.93
J9E5N	943	M	TD	1	20.862	86.28	100.66	115.04	95.87
J9H9Y	944	M	ASD	1	24.016	91.61	95.77	24.98	37.48
J9P4C	945	M	TD	1	27.893	100.38	146.99	111.14	111.14
J9Q4J	946	M	ASD	1	18.168	99.08	88.07	60.55	77.06
J9T4R	947	M	TD	1	27.433	83.84	149.46	109.36	87.49
J9T4R	947	M	TD	2	34.103	96.77	105.56	96.77	105.56
J9W8Q	948	M	ASD	1	20.271	103.6	74	74	39.47
J9W8Q	948	M	ASD	2	33	69.7	72.73	103.03	106.06
J9Z7N	949	M	TD	1	21.914	95.83	91.27	109.52	104.96
J9Z7N	949	M	TD	2	36.632	90.09	98.27	101	125.57
K2R4R	951	F	TD	1	17.84	117.71	100.9	95.29	89.69
K2R9F	952	M	ASD	1	19.187	93.81	72.97	41.69	41.69
K2R9F	952	M	ASD	2	28.813	72.88	83.3	34.71	59
K2R9F	952	M	ASD	3	34.793	66.11	68.98	57.48	66.11
K2S6G	953	F	TD	1	23.326	94.32	85.74	94.32	68.59
K2S6G	953	F	TD	2	38.834	108.15	95.28	84.98	84.98
K2u2R	954	M	ASD	1	37.29	56.32	40.23	26.82	34.86
K2U5W	955	F	TD	1	13.799	115.95	101.46	130.44	101.46
K2U5W	955	F	TD	2	20.567	102.11	97.24	111.83	82.66
K2U9B	956	M	ASD	1	17.577	62.58	68.27	34.14	34.14
K2U9B	956	M	ASD	2	30.6	65.36	55.56	81.7	65.36
K2Z4V	957	M	ASD	1	39.721	100.7	151.05	75.53	73.01
K2Z9K	958	M	ASD	1	30.587	88.27	130.77	91.54	58.85
K3A2U	959	F	ASD	1	24.509	93.84	77.52	73.44	69.36
K3A2U	959	F	ASD	2	38.242	96.75	94.14	107.21	94.14
K3G5E	960	M	ASD	1	27.532	65.38	69.01	54.48	43.59
K3G5E	960	M	ASD	2	40.936	58.63	63.51	65.96	34.2
K3T2X	961	M	TD	1	17.643	113.36	119.03	136.03	113.36
K3T2X	961	M	TD	2	25.922	92.59	150.45	131.16	119.59
K3T2X	961	M	TD	3	36.501	109.59	156.16	115.07	123.28
K3U7G	962	M	TD	1	12.452	120.46	88.34	88.34	72.28
K3U7G	962	M	TD	2	35.91	116.96	125.31	108.6	103.04
K3V7Z	963	M	ASD	1	24.378	73.84	61.53	20.51	41.02
K3V7Z	963	M	ASD	2	41.265	63.01	70.28	65.43	58.16
K3V8X	964	M	ASD	1	30.719	65.11	65.11	35.81	45.57
K3Z9L	965	M	ASD	1	27.992	64.3	64.3	35.72	46.44
K3Z9L	965	M	ASD	2	33.676	68.3	56.42	56.42	59.39
K4B3Z	966	F	TD	1	13.142	121.75	114.14	98.92	106.53
K4G8L	967	M	ASD	1	20.862	81.49	110.25	33.55	47.93
K4G8L	967	M	ASD	2	36.961	54.11	73.05	37.88	56.82
K4L3M	968	F	TD	1	34.628	103.96	155.94	121.29	144.39
K4L6F	969	F	ASD	1	15.113	86.02	72.79	66.17	66.17
K4L6F	969	F	ASD	2	21.092	85.34	80.6	61.63	80.6
K4L6F	969	F	ASD	3	29.536	91.41	77.87	91.41	81.26
K4L6F	969	F	ASD	4	34.924	80.17	83.04	77.31	100.22
K4S6J	970	M	ASD	1	18.844	90.21	106.13	42.45	37.15
K4T4U	971	F	TD	1	19.844	85.67	65.51	65.51	30.24
K4X5H	972	M	TD	1	12.912	131.66	100.68	100.68	92.94
K4X5H	972	M	TD	2	19.811	106	80.76	100.95	85.81
K4Z5V	973	M	ASD	1	29.47	74.65	84.83	91.62	61.08
K5A6B	974	F	TD	1	15.671	108.48	89.34	82.96	89.34
K5B6U	975	F	TD	1	22.209	90.05	108.06	85.55	81.05
K5C3V	976	M	TD	1	12.682	118.28	118.28	78.85	110.39
K5C3V	976	M	TD	2	22.2	103.6	108.11	126.13	144.14
K5C3V	976	M	TD	3	29.2	95.89	136.99	150.68	147.26
K5C3V	976	M	TD	4	39.8	110.55	125.63	133.17	150.75
K5E4U	978	F	TD	1	15.474	116.32	122.79	64.62	103.4
K5G7C	979	F	TD	1	13.076	107.07	107.07	76.48	99.42
K5G7C	979	F	TD	2	19.778	91.01	106.18	96.07	91.01
K5H7V	980	F	ASD	1	23.031	86.84	69.47	4.34	17.37
K5K5P	981	M	ASD	1	16.789	89.34	83.39	35.74	41.69
K5K9S	982	M	ASD	1	20.271	98.66	98.66	64.13	44.4
K5K9S	982	M	ASD	2	36.1	77.56	99.72	94.18	38.78
K5Q5X	983	M	ASD	1	29.24	68.4	58.14	44.46	54.72
K5V3A	984	M	ASD	1	20.895	86.15	62.22	43.07	62.22
K5V3A	984	M	ASD	2	28.945	62.19	58.73	44.91	62.19
K6B8E	985	M	TD	1	15.08	119.36	106.1	86.21	66.31
K6B8E	985	M	TD	2	39	84.62	117.95	117.95	110.26
K6E2N	986	M	ASD	1	26.349	64.52	56.93	22.77	37.95
K6E2N	986	M	ASD	2	34.53	57.92	57.92	37.65	40.54
K6E5T	987	F	TD	1	13.273	113.01	105.48	97.94	90.41
K6E5T	987	F	TD	2	23.852	100.62	113.2	138.35	121.58
K6E5T	987	F	TD	3	34.07	99.79	132.08	99.79	146.76
K6F4Q	988	M	ASD	1	14.784	81.17	60.88	60.88	47.35
K6F4Q	988	M	ASD	2	33.413	92.78	122.71	110.74	107.74
K6L4M	989	M	ASD	1	12.977	107.88	92.47	84.77	69.35
K6L4M	989	M	ASD	2	24.838	80.52	84.55	96.63	92.6
K6L4M	989	M	ASD	3	33.807	82.82	62.12	79.87	103.53
K6N3Q	990	F	TD	1	28.09	92.56	106.8	99.68	96.12
K6N3Q	990	F	TD	2	35.515	87.29	95.73	95.73	101.37
K7C2N	992	F	TD	1	26.119	103.37	137.83	130.17	99.54
K7C2N	992	F	TD	2	33.938	114.92	135.54	120.81	117.86
K7C6E	993	F	TD	1	13.142	129.36	114.14	106.53	98.92
K7C6E	993	F	TD	2	24.805	112.88	120.94	112.88	104.82
K7E8B	994	M	ASD	1	25.823	85.2	89.07	85.2	65.83
K7L7T	996	F	TD	1	35.581	109.61	115.23	109.61	103.99
K7M2M	997	M	TD	1	13.766	130.76	108.96	108.96	123.49
K7M2M	997	M	TD	2	26.776	123.24	100.84	115.78	115.78
K7M2M	997	M	TD	3	40.608	98.5	98.5	100.97	113.28
K7R2P	998	F	ASD	1	31.934	84.55	75.16	40.71	21.92
K7V9B	999	M	ASD	1	23.721	84.31	96.96	71.67	96.96
K7V9B	999	M	ASD	2	33.38	83.88	92.87	80.89	83.88
K7Y3W	1000	M	ASD	1	27.663	61.45	54.22	79.53	25.3
K7Y3W	1000	M	ASD	2	34.201	81.87	99.41	81.87	61.4
K8C7Q	1001	M	ASD	1	37.651	55.78	71.71	29.22	31.87
K8C8N	1002	F	TD	1	12.485	104.12	112.13	96.12	80.1
K8C8N	1002	F	TD	2	19.154	93.98	93.98	125.3	93.98
K8C8N	1002	F	TD	3	27.663	86.76	97.6	97.6	97.6
K8G9B	1003	M	ASD	1	41.823	78.9	74.12	74.12	74.12
K8H5R	1004	M	ASD	1	32.723	91.68	82.51	48.9	42.78
K8L4C	1005	M	TD	1	13.405	126.82	119.36	134.28	96.98
K8L4C	1005	M	TD	2	20.895	124.43	124.43	119.65	124.43
K8L4C	1005	M	TD	3	26.776	89.63	89.63	100.84	108.31
K8L7U	1006	M	ASD	1	21.224	98.94	108.37	94.23	84.81
K8L7U	1006	M	ASD	2	26.776	85.9	108.31	89.63	74.69
K8L7U	1006	M	ASD	3	33.38	83.88	86.88	80.89	104.85
K8M2B	1007	M	TD	1	16.394	109.8	97.6	85.4	91.5
K8M2B	1007	M	TD	2	22.341	107.43	111.9	89.52	80.57
K8M2B	1007	M	TD	3	28.32	116.53	105.93	98.87	84.75
K8S3U	1008	F	ASD	1	21.979	77.35	91	31.85	36.4
K8S3U	1008	F	ASD	2	37.7	79.58	55.7	18.57	34.48
K8U9U	1010	M	ASD	1	35.154	76.8	54.05	76.8	73.96
K8V7G	1011	M	ASD	1	15.474	129.25	109.86	84.01	96.94
K8V7G	1011	M	ASD	2	39.7	98.24	113.35	105.79	108.31
K9A3M	1012	M	ASD	1	35.68	72.87	81.28	70.07	78.48
K9F2L	1013	M	ASD	1	32.986	69.73	60.63	69.73	66.69
K9F2L	1013	M	ASD	2	45.1	68.74	88.69	86.47	79.82
K9L4Q	1014	M	ASD	1	24.838	80.52	64.42	72.47	40.26
K9L4Q	1014	M	ASD	2	30.817	71.39	77.88	61.65	51.92
K9L4Q	1014	M	ASD	3	36.797	81.53	70.66	62.51	54.35
K9L5B	1015	M	ASD	1	40.641	44.29	51.67	46.75	51.67
K9N2J	1016	F	TD	1	12.156	123.4	139.85	106.94	82.26
K9R5K	1017	F	ASD	1	36.304	85.39	110.18	93.65	101.92
K9S3V	1018	M	TD	1	16.394	103.7	103.7	79.3	85.4
K9S3V	1018	M	TD	2	24.312	94.6	111.06	94.6	86.38
K9S3V	1018	M	TD	3	30.193	89.42	102.67	92.74	86.11
K9S5R	1019	M	ASD	1	27.302	87.91	65.93	84.24	87.91
L2C9Z	1020	F	TD	1	28.386	95.12	91.59	95.12	102.16
L2D7Y	1021	M	ASD	1	17.281	75.23	98.37	52.08	52.08
L2H5T	1022	M	ASD	1	29.569	91.31	84.55	77.78	67.64
L2H5T	1022	M	ASD	2	36.238	82.79	93.82	74.51	77.27
L2K4K	1023	F	ASD	1	34.76	86.31	71.92	77.68	48.91
L2M7R	1024	M	ASD	1	23.064	78.04	82.38	17.34	73.71
L2M7R	1024	M	ASD	2	33.051	90.77	90.77	102.87	63.54
L2P4A	1025	M	ASD	1	33.413	77.81	80.81	80.81	62.85
L2Q2L	1026	F	ASD	1	23.951	91.85	79.33	58.45	58.45
L2Q2L	1026	F	ASD	2	34.004	91.17	97.05	88.22	102.93
L2U5G	1027	M	ASD	1	37.52	82.62	82.62	63.97	93.28
L2U7P	1028	M	ASD	1	32.361	83.43	71.07	27.81	52.53
L2U7P	1028	M	ASD	2	44.8	60.27	58.04	60.27	46.88
L2X4R	1029	F	ASD	1	20.271	74	88.8	44.4	49.33
L2X4R	1029	F	ASD	2	29.47	81.44	98.41	44.11	50.9
L2X4R	1029	F	ASD	3	34.53	75.3	89.78	63.71	66.61
L2Y5J	1030	M	ASD	1	30.193	59.62	56.3	13.25	13.25
L3C9P	1031	F	ASD	1	30.883	90.66	106.85	87.43	87.43
L3E9Q	1032	F	ASD	1	30.9	77.67	93.85	80.91	74.43
L3N7M	1033	M	ASD	1	36.402	82.41	74.17	82.41	65.93
L3T2U	1034	M	ASD	1	21.914	82.14	82.14	27.38	41.07
L3T2U	1034	M	ASD	2	29.897	80.28	80.28	20.07	40.14
L3T2U	1034	M	ASD	3	38.078	52.52	60.4	52.52	52.52
L3U9L	1035	M	ASD	1	33.478	89.61	86.62	56.75	53.77
L3U9L	1035	M	ASD	2	46.39	90.54	112.09	79.76	62.51
L3W2D	1036	M	TD	1	25.922	138.88	131.16	115.73	119.59
L3Z6P	1037	F	TD	1	16.263	122.98	110.68	135.28	135.28
L3Z6P	1037	F	TD	2	33.6	130.95	110.12	122.02	125
L4E4Q	1038	M	ASD	1	19.844	105.83	100.79	75.59	70.55
L4E4Q	1038	M	ASD	2	27.663	93.99	93.99	97.6	86.76
L4E4Q	1038	M	ASD	3	38.209	96.84	141.33	81.13	94.22
L4F5H	1039	M	TD	1	13.733	109.23	116.51	101.94	36.41
L4F5H	1039	M	TD	2	22.275	89.79	85.3	103.25	80.81
L4F5H	1039	M	TD	3	34.563	86.8	112.84	86.8	89.69
L4H7E	1040	M	TD	1	19.614	91.77	76.48	127.46	112.16
L4H7E	1040	M	TD	2	33.183	99.45	123.56	93.42	78.35
L4L3J	1041	F	ASD	1	23.491	97.91	68.11	29.8	12.77
L4L3J	1041	F	ASD	2	37.1	75.47	83.56	64.69	48.52
L4Q5T	1042	M	TD	1	13.7	109.49	109.49	94.89	94.89
L4Q5T	1042	M	TD	2	31.803	97.48	150.93	103.76	100.62
L4S3A	1043	M	ASD	1	38.571	72.59	54.45	33.7	15.56
L4U4L	1044	M	ASD	1	20.9	86.12	95.69	76.56	95.69
L4U4L	1044	M	ASD	2	35.2	42.61	42.61	25.57	56.82
L4U4X	1045	F	ASD	1	23.064	99.72	99.72	86.72	78.04
L4W2E	1046	M	TD	1	24.542	93.72	93.72	93.72	97.79
L4W2E	1046	M	TD	2	31.409	92.33	105.07	98.7	105.07
L4W2E	1046	M	TD	3	36.994	81.09	97.31	89.2	100.02
L5A5M	1047	M	ASD	1	19.121	73.22	41.84	31.38	36.61
L5A5M	1047	M	ASD	2	26.875	74.42	66.98	74.42	55.81
L5A5M	1047	M	ASD	3	34.004	70.58	97.05	70.58	76.46
L5C2H	1048	F	ASD	1	34.858	60.24	60.24	68.85	37.29
L5E6A	1049	M	ASD	1	15.08	106.1	66.31	53.05	39.79
L5F5V	1050	M	ASD	1	21.979	77.35	45.5	22.75	36.4
L5G3H	1051	F	ASD	1	18.004	94.42	61.1	38.88	27.77
L5L9V	1052	M	ASD	1	33.938	70.72	70.72	70.72	103.13
L5M4C	1053	F	ASD	1	36.402	74.17	85.16	76.92	57.69
L5Q8N	1054	M	ASD	1	39.951	75.09	57.57	57.57	35.04
L5S3Z	1055	M	ASD	1	12.616	134.75	134.75	103.04	71.34
L5S3Z	1055	M	ASD	2	18.595	123.69	91.42	75.29	75.29
L5S3Z	1055	M	ASD	3	25.199	95.24	103.18	87.31	79.37
L5S3Z	1055	M	ASD	4	31.441	98.6	146.31	108.14	111.32
L5U8Q	1056	M	ASD	1	35.417	76.23	59.29	28.24	62.12
L5U9Z	1057	M	ASD	1	13.766	94.44	101.7	72.64	43.59
L5U9Z	1057	M	ASD	2	26.415	87.07	75.71	90.86	64.36
L5U9Z	1057	M	ASD	3	33.774	68.1	68.1	74.02	82.9
L5X2A	1058	M	ASD	1	19.515	102.49	87.11	51.24	66.62
L5Y8F	1059	F	ASD	1	17.018	76.39	70.51	11.75	35.26
L5Y8F	1059	F	ASD	2	32.8	82.32	73.17	76.22	85.37
L5Y9Q	1060	M	TD	1	21.487	102.39	116.35	107.04	93.08
L5Y9Q	1060	M	TD	2	38.078	81.41	89.29	94.54	102.42
L6B5U	1062	M	ASD	1	23.754	92.62	79.99	42.1	21.05
L6B5U	1062	M	ASD	2	37.881	60.72	76.56	66	39.6
L6E3U	1063	M	TD	1	25.626	109.26	128.78	117.07	113.17
L6E3U	1063	M	TD	2	33.446	110.63	122.59	110.63	110.63
L6E4F	1064	M	ASD	1	33.446	59.8	86.71	83.72	83.72
L6L8Y	1066	F	TD	1	12.386	113.03	121.1	113.03	80.74
L6L8Y	1066	F	TD	2	21.388	98.19	112.21	126.24	102.86
L6P8H	1067	M	TD	1	13.667	131.7	124.39	95.12	87.8
L6P8H	1067	M	TD	2	25.101	103.58	123.5	107.57	123.5
L6P8H	1067	M	TD	3	32.526	92.23	110.68	101.46	119.9
L6T5E	1068	M	TD	1	23.918	117.07	112.89	104.52	112.89
L6T5E	1068	M	TD	2	38.407	109.36	111.96	114.56	104.15
L6T8W	1069	M	ASD	1	24.706	68.81	72.86	32.38	40.48
L6Z3M	1070	F	ASD	1	29.864	70.32	70.32	70.32	33.49
L7D6U	1071	M	ASD	1	36.994	72.98	62.17	54.06	45.95
L7D8D	1072	M	ASD	1	28.649	NA	NA	NA	NA
L7H6W	1073	M	ASD	1	23.688	97.1	67.54	59.1	71.77
L7H6W	1073	M	ASD	2	34.431	78.42	78.42	72.61	69.7
L7N3N	1074	M	ASD	1	33.281	63.1	69.11	39.06	18.03
L7S3D	1075	M	ASD	1	22.965	87.09	65.32	56.61	26.13
L7S3D	1075	M	ASD	2	35.6	84.27	64.61	70.22	19.66
L7S5L	1076	M	ASD	1	34.3	61.22	61.22	46.65	40.82
L7T2M	1077	M	ASD	1	25.922	92.59	96.44	61.72	65.58
L7T2M	1077	M	ASD	2	31.671	88.41	104.2	88.41	63.15
L7T2M	1077	M	ASD	3	37.651	95.61	90.3	79.68	63.74
L7U6K	1078	M	ASD	1	33.117	81.53	75.49	27.18	24.16
L7U6K	1078	M	ASD	2	45.9	58.82	63.18	58.82	67.54
L7X5U	1079	M	ASD	1	29.273	75.15	68.32	23.91	44.41
L8A5D	1080	M	ASD	1	36.468	46.62	46.62	41.13	43.87
L8B7S	1081	M	ASD	1	29.503	61.01	71.18	37.28	50.84
L8B7S	1081	M	ASD	2	34.234	78.87	84.71	78.87	96.4
L8D7G	1082	F	TD	1	24.903	144.56	136.53	124.48	108.42
L8E4H	1083	M	ASD	1	33.971	70.65	70.65	70.65	97.14
L8E5S	1084	F	ASD	1	22.669	79.4	79.4	61.76	30.88
L8E5S	1084	F	ASD	2	33.906	70.78	67.83	38.34	47.19
L8G8M	1085	F	TD	1	20.928	86.01	90.79	109.9	71.67
L8G8M	1085	F	TD	2	29.24	95.76	85.5	85.5	88.92
L8H6L	1086	F	ASD	1	36.238	71.75	80.03	38.63	57.95
L8J8N	1087	F	ASD	1	28.747	76.53	86.97	52.18	27.83
L8P5E	1088	M	ASD	1	16.92	88.65	88.65	41.37	41.37
L8P9H	1089	F	ASD	1	21.684	83.01	83.01	50.73	73.79
L8W4R	1090	M	TD	1	14.784	101.46	101.46	74.4	47.35
L8W4R	1090	M	TD	2	36.534	84.85	117.7	112.22	95.8
L8W5P	1091	M	ASD	1	16.821	83.23	95.12	29.72	35.67
L8Y2K	1092	M	ASD	1	22.078	72.47	72.47	27.18	40.76
L8Y2K	1092	M	ASD	2	34	67.65	73.53	17.65	47.06
L8Y7L	1093	F	TD	1	23.655	84.55	88.78	105.69	88.78
L8Y7L	1093	F	TD	2	39.556	128.93	131.46	128.93	106.18
L9G8Z	1094	M	ASD	1	34.201	35.09	40.93	2.92	17.54
L9P7N	1095	M	ASD	1	28.912	76.09	83.01	55.34	69.18
L9P7N	1095	M	ASD	2	35.713	84	126	67.2	72.8
L9P9J	1096	M	TD	1	41.823	107.6	124.33	93.25	86.08
L9U2V	1097	M	ASD	1	27.893	71.7	50.19	17.93	35.85
L9U2V	1097	M	ASD	2	40.312	66.98	64.5	32.25	39.69
L9V7R	1098	M	TD	1	12.813	132.68	140.48	109.26	117.07
L9V7R	1098	M	TD	2	20.172	118.98	128.89	118.98	99.15
L9V7R	1098	M	TD	3	26.94	111.36	133.63	111.36	100.22
L9Z8R	1099	F	TD	1	12.255	130.56	122.4	114.24	114.24
L9Z8R	1099	F	TD	2	17.873	111.9	95.12	100.71	111.9
L9Z8R	1099	F	TD	3	24.049	83.16	120.59	91.48	87.32
M2C4J	1100	M	ASD	1	25.199	59.53	59.53	35.72	51.59
M2C4J	1100	M	ASD	2	38.407	78.11	85.92	65.09	54.68
M2D3F	1101	F	ASD	1	25.068	103.72	91.75	43.88	55.85
M2F3T	1102	M	ASD	1	24.016	83.28	74.95	24.98	33.31
M2M3W	1103	F	TD	1	26.71	97.34	123.55	104.83	82.37
M2V5W	1104	M	ASD	1	40.082	67.36	67.36	27.44	22.45
M2W7A	1105	F	ASD	1	26.382	64.44	41.7	41.7	64.44
M2X2F	1106	M	ASD	1	28.846	104	107.47	58.93	52
M2X5X	1107	M	TD	1	14.127	99.1	113.26	120.34	92.02
M2X5X	1107	M	TD	2	26.316	87.4	125.4	106.4	102.6
M2X5X	1107	M	TD	3	36.337	101.82	112.83	99.07	123.84
M3B3S	1108	M	ASD	1	26.349	75.9	75.9	49.34	60.72
M3B3S	1108	M	ASD	2	35.778	100.62	125.78	92.24	97.83
M3C3A	1109	M	ASD	1	26.086	84.34	76.67	42.17	46
M3C3A	1109	M	ASD	2	34.366	81.48	78.57	64.02	61.11
M3G8D	1111	M	TD	1	21.421	84.03	74.69	65.36	74.69
M3G8D	1111	M	TD	2	30.39	85.55	98.72	88.85	85.55
M3J7T	1112	M	ASD	1	22.998	86.96	78.27	17.39	43.48
M3J7T	1112	M	ASD	2	35.6	78.65	75.84	78.65	61.8
M3L5M	1113	M	ASD	1	20.567	97.24	68.07	4.86	43.76
M3L5M	1113	M	ASD	2	33	81.82	87.88	81.82	93.94
M3M9W	1114	M	TD	1	14.39	138.99	145.93	62.54	83.39
M3P3Y	1115	F	TD	1	16.361	103.91	128.35	85.57	122.24
M3P3Y	1115	F	TD	2	34.7	97.98	115.27	106.63	103.75
M3T9N	1116	F	ASD	1	40.214	69.63	49.73	37.3	34.81
M3U4G	1117	M	TD	1	13.142	121.75	114.14	121.75	114.14
M3U4G	1117	M	TD	2	19.581	112.35	117.46	112.35	107.25
M3U4G	1117	M	TD	3	27.4	102.19	109.49	113.14	94.89
M3U8W	1118	F	ASD	1	22.571	97.47	119.62	119.62	79.75
M3U8W	1118	F	ASD	2	29.897	93.65	137.14	110.38	97
M3V6V	1119	F	ASD	1	23.524	72.27	85.02	102.02	89.27
M3V6V	1119	F	ASD	2	33.643	74.31	68.36	89.17	104.03
M3Z4Q	1120	F	TD	1	13.273	105.48	135.61	113.01	113.01
M3Z4Q	1120	F	TD	2	19.943	85.24	95.27	110.31	85.24
M3Z4Q	1120	F	TD	3	25.068	95.74	99.73	107.71	131.64
M3Z4Q	1120	F	TD	4	30.653	84.82	107.66	127.23	94.61
M4K9K	1121	M	ASD	1	24.411	73.74	86.03	45.06	61.45
M4K9K	1121	M	ASD	2	35.351	59.4	67.89	36.77	33.95
M4L5B	1122	M	ASD	1	18.825	84.99	90.31	79.68	31.87
M4L5B	1122	M	ASD	2	32.23	83.77	77.57	83.77	74.46
M4N4R	1123	M	ASD	1	22.407	NA	NA	NA	NA
M4N6M	1124	M	ASD	1	22.998	78.27	65.22	26.09	34.79
M4N6M	1124	M	ASD	2	31.31	83.04	67.07	22.36	47.91
M4S7A	1125	M	TD	1	12.485	136.16	128.15	104.12	112.13
M4S7A	1125	M	TD	2	35.713	100.8	126	128.8	112
M4S9U	1126	M	ASD	1	28.156	74.58	67.48	88.79	95.89
M4V5M	1127	M	ASD	1	31.244	64.01	64.01	41.61	16
M5B6B	1128	M	ASD	1	35.055	88.43	85.58	77.02	65.61
M5D4T	1129	F	TD	1	14.587	116.54	123.4	102.83	102.83
M5D4T	1129	F	TD	2	21.717	138.14	151.95	128.93	101.3
M5D9U	1130	M	ASD	1	33.446	80.73	62.79	38.87	41.86
M5G2G	1132	M	ASD	1	13.996	107.17	114.32	92.88	107.17
M5G2G	1132	M	ASD	2	20.205	89.09	103.93	79.19	79.19
M5G2G	1132	M	ASD	3	32.2	83.85	74.53	96.27	90.06
M5G8F	1133	M	ASD	1	16.953	100.28	88.48	47.19	47.19
M5L6A	1134	M	ASD	1	23.622	55.03	84.67	46.57	59.27
M5L6A	1134	M	ASD	2	29.7	94.28	97.64	67.34	47.14
M5L6A	1134	M	ASD	3	34.793	89.1	94.85	89.1	51.73
M5L6A	1134	M	ASD	4	45.339	88.22	99.25	79.4	79.4
M5N2W	1135	M	ASD	1	21.29	84.55	79.85	18.79	46.97
M5N2W	1135	M	ASD	2	33.248	78.2	81.21	57.15	24.06
M5Q8W	1136	F	TD	1	12.747	109.83	117.67	101.98	78.45
M5U6R	1137	F	ASD	1	31.901	87.77	84.64	94.04	90.91
M5U6R	1137	F	ASD	2	45.1	104.21	126.39	113.08	93.13
M5W3M	1138	M	TD	1	19.7	86.29	81.22	116.75	86.29
M5W3M	1138	M	TD	2	26.5	75.47	109.43	116.98	98.11
M5W3M	1138	M	TD	3	33.6	98.21	116.07	107.14	125
M5W3M	1138	M	TD	4	40.6	103.45	123.15	152.71	147.78
M5Y2Q	1139	F	TD	1	12.255	122.4	122.4	114.24	97.92
M5Y2Q	1139	F	TD	2	20.402	102.93	117.64	166.65	142.14
M5Y2Q	1139	F	TD	3	31.277	108.71	147.07	124.69	134.28
M5Y2Q	1139	F	TD	4	42.382	106.18	108.54	162.8	113.26
M5Z6N	1140	F	ASD	1	26.94	77.95	70.53	48.26	44.54
M6E9Q	1141	M	ASD	1	15.639	89.52	89.52	63.94	89.52
M6G5B	1142	M	ASD	1	41.823	78.9	74.12	64.56	66.95
M6J2V	1143	M	ASD	1	23.228	103.32	99.02	55.97	51.66
M6J2V	1143	M	ASD	2	35.023	77.09	102.79	85.66	82.8
M6M2E	1144	M	TD	1	15.441	116.57	123.05	84.19	103.62
M6N7A	1145	M	ASD	1	36.3	66.12	44.08	5.51	41.32
M6P7T	1146	F	TD	1	13.207	128.72	113.58	98.43	68.15
M6S6E	1147	M	TD	1	15.704	95.52	108.25	57.31	89.15
M6S8M	1149	M	ASD	1	27.828	71.87	64.68	39.53	43.12
M6S8M	1149	M	ASD	2	34.694	95.12	123.94	80.71	100.88
M6T3S	1150	F	TD	1	12.123	123.73	156.73	115.48	98.99
M6T3S	1150	F	TD	2	25.068	119.67	119.67	131.64	123.66
M6T3S	1150	F	TD	3	35.187	110.84	130.73	110.84	113.68
M6U3M	1151	F	TD	1	18.464	92.07	92.07	81.24	92.07
M6U5U	1152	F	ASD	1	16.986	82.42	82.42	35.32	29.44
M6U5U	1152	F	ASD	2	27.072	81.26	73.88	48.02	22.16
M6U5U	1152	F	ASD	3	34.201	76.02	61.4	55.55	40.93
M6W3Z	1153	M	ASD	1	13.043	92	115	84.34	76.67
M6W3Z	1153	M	ASD	2	19.023	110.39	84.11	52.57	52.57
M6W3Z	1153	M	ASD	3	35.614	78.62	75.81	75.81	67.39
M6Z9U	1154	M	TD	1	13.7	116.79	102.19	80.29	102.19
M6Z9U	1154	M	TD	2	25.955	104.03	111.73	96.32	88.61
M7F3Y	1155	M	ASD	1	27.368	76.73	87.69	36.54	80.39
M7F3Y	1155	M	ASD	2	33.708	83.07	74.17	65.27	86.03
M7F3Y	1155	M	ASD	3	39.786	85.46	72.89	82.94	77.92
M7J9T	1156	M	ASD	1	20.468	87.94	97.71	53.74	43.97
M7J9T	1156	M	ASD	2	36.632	70.98	79.17	73.71	60.06
M7P3E	1157	F	ASD	1	15.146	92.43	52.82	39.61	39.61
M7P3E	1157	F	ASD	2	31.2	64.1	60.9	76.92	64.1
M7S7D	1158	F	TD	1	48.197	101.67	107.89	95.44	87.14
M7U4X	1159	F	TD	1	26.513	101.84	124.47	128.24	101.84
M7U4X	1159	F	TD	2	36.994	100.02	116.24	105.42	105.42
M7V4S	1160	M	ASD	1	13.043	107.34	115	61.34	53.67
M7V4S	1160	M	ASD	2	19.351	103.35	98.19	67.18	62.01
M7Y3Q	1161	M	ASD	1	16.427	60.88	73.05	42.61	30.44
M7Y3Q	1161	M	ASD	2	40.936	56.19	63.51	58.63	58.63
M8A7U	1162	F	ASD	1	12.912	116.17	116.17	85.19	54.21
M8C6X	1163	M	ASD	1	29.043	103.3	99.85	86.08	82.64
M8C6X	1163	M	ASD	2	43.532	107.97	114.86	96.48	89.59
M8D2P	1164	M	ASD	1	22.472	80.1	66.75	26.7	31.15
M8D2P	1164	M	ASD	2	34.5	69.57	57.97	46.38	17.39
M8H3P	1165	M	ASD	1	34.267	75.87	119.65	78.79	43.77
M8J3V	1166	M	TD	1	18.234	98.72	87.75	71.3	82.26
M8J3V	1166	M	TD	2	32.887	142.91	76.02	94.26	79.06
M8K5X	1167	M	ASD	1	19.548	71.62	76.73	51.16	61.39
M8K5X	1167	M	ASD	2	26.71	67.39	97.34	67.39	59.9
M8K5X	1167	M	ASD	3	30.062	76.51	96.47	79.84	59.88
M8K9P	1168	F	ASD	1	35.318	59.46	59.46	36.81	59.46
M8L7N	1169	F	ASD	1	15.376	91.05	97.55	58.53	65.04
M8L7N	1169	F	ASD	2	23.162	94.98	103.62	64.76	69.08
M8L7N	1169	F	ASD	3	35	88.57	114.29	80	60
M8Q5H	1170	M	TD	1	22.308	89.65	94.14	112.07	80.69
M8R2V	1171	F	ASD	1	23.951	100.2	83.5	54.28	41.75
M8R2V	1171	F	ASD	2	35.4	84.75	70.62	56.5	56.5
M8R5P	1172	M	ASD	1	14.85	94.28	80.81	6.73	26.94
M8R5P	1172	M	ASD	2	35.8	36.31	33.52	2.79	8.38
M8U8Q	1173	M	ASD	1	32.591	46.02	79.78	27.61	55.23
M9H7T	1174	M	TD	1	12.977	115.59	115.59	100.18	77.06
M9H7T	1174	M	TD	2	19.844	100.79	85.67	136.06	110.86
M9H7T	1174	M	TD	3	37.947	97.5	126.49	115.95	97.5
M9J4H	1175	M	ASD	1	36.994	54.06	43.25	2.7	16.22
M9Q2D	1176	M	ASD	1	16.329	97.99	104.11	110.23	73.49
M9Q3N	1177	M	ASD	1	36.041	72.14	66.59	36.07	36.07
M9Q9Y	1178	M	ASD	1	20.994	80.98	223.87	61.92	42.87
M9U5X	1179	F	ASD	1	22.012	81.77	86.32	68.14	72.69
M9U5X	1179	F	ASD	2	35.8	78.21	81.01	78.21	67.04
M9X8Y	1180	M	ASD	1	12.156	106.94	98.72	90.49	57.58
M9X8Y	1180	M	ASD	2	24.674	72.95	77	52.69	56.74
M9X8Y	1180	M	ASD	3	33.314	84.05	54.03	57.03	48.03
N2D5K	1181	F	TD	1	12.222	98.18	122.73	106.37	81.82
N2D5K	1181	F	TD	2	26.546	82.88	97.94	124.31	101.71
N2D5K	1181	F	TD	3	41.856	86.01	97.95	86.01	95.57
N2D6H	1182	F	TD	1	16.887	106.59	124.36	106.59	94.75
N2D6H	1182	F	TD	2	23.326	94.32	107.18	128.61	120.04
N2D6H	1182	F	TD	3	35.088	88.35	128.25	111.15	111.15
N2E3J	1183	M	ASD	1	34.891	77.38	74.52	42.99	28.66
N2J3L	1184	M	ASD	1	21.388	84.16	56.11	4.68	32.73
N2J3L	1184	M	ASD	2	34.1	76.25	70.38	38.12	20.53
N2V6E	1185	M	TD	1	12.419	120.78	136.89	104.68	104.68
N2V6E	1185	M	TD	2	18.333	98.18	87.27	130.91	98.18
N2V6E	1185	M	TD	3	33.511	98.48	110.41	107.43	116.38
N2X6S	1186	F	ASD	1	25.922	84.87	54.01	3.86	27
N2Y7K	1187	F	ASD	1	25.561	39.12	27.39	35.21	46.95
N2Y7K	1187	F	ASD	2	32	43.75	31.25	25	31.25
N2Z6G	1188	M	ASD	1	26.71	86.11	86.11	63.65	63.65
N2Z6G	1188	M	ASD	2	38.5	80.52	101.3	80.52	93.51
N3A2W	1189	M	TD	1	15.211	118.34	124.91	111.76	92.04
N3A2W	1189	M	TD	2	36.994	100.02	121.64	83.8	105.42
N3C4G	1190	M	ASD	1	34.431	75.51	98.75	72.61	49.37
N3C4G	1190	M	ASD	2	46.3	60.48	79.91	71.27	34.56
N3K5P	1191	M	ASD	1	28.32	70.62	70.62	81.21	77.68
N3K5P	1191	M	ASD	2	34.07	88.05	76.31	70.44	76.31
N3M6N	1192	F	ASD	1	31.277	83.13	67.14	47.96	44.76
N3S5A	1193	M	TD	1	16.2	86.42	74.07	43.21	80.25
N3S5A	1193	M	TD	2	34.8	94.83	149.43	106.32	114.94
N3U5N	1194	M	ASD	1	12.287	81.39	113.94	105.8	65.11
N3U5N	1194	M	ASD	2	18.037	110.88	88.71	121.97	99.79
N3U5N	1194	M	ASD	3	33.61	92.23	136.86	107.11	119.01
N3Y3U	1195	M	ASD	1	15.901	100.62	88.04	44.02	31.44
N3Y3U	1195	M	ASD	2	25.298	79.06	90.92	51.39	31.62
N3Y3U	1195	M	ASD	3	33.446	83.72	80.73	65.78	29.9
N4B4N	1196	M	ASD	1	24.838	96.63	92.6	52.34	52.34
N4M9U	1198	M	TD	1	13.864	122.62	129.83	115.41	115.41
N4X4A	1199	M	ASD	1	13.897	122.33	107.94	107.94	107.94
N4X4A	1199	M	ASD	2	21.454	121.19	121.19	69.92	79.24
N4X4A	1199	M	ASD	3	26.513	116.92	116.92	124.47	90.52
N4X4Y	1200	M	ASD	1	12.747	101.98	94.14	54.91	47.07
N4X4Y	1200	M	ASD	2	19.614	91.77	96.87	81.57	50.98
N4X4Y	1200	M	ASD	3	25.166	95.37	115.23	95.37	87.42
N4X4Y	1200	M	ASD	4	35.121	79.72	93.96	105.35	113.89
N5A3K	1201	F	TD	1	14.653	102.37	95.54	75.07	116.02
N5G2Q	1202	M	ASD	1	35.253	73.75	68.08	22.69	28.37
N5K8K	1203	M	ASD	1	14.587	89.12	102.83	34.28	34.28
N5K8K	1203	M	ASD	2	34.497	66.67	69.57	37.68	28.99
N5L4N	1204	M	TD	1	14.587	109.69	102.83	123.4	116.54
N5L4N	1204	M	TD	2	26.218	91.54	125.87	129.68	133.5
N5R6S	1205	M	TD	1	14.193	77.5	70.46	70.46	63.41
N5R6S	1205	M	TD	2	20.008	104.96	99.96	84.97	99.96
N5R6S	1205	M	TD	3	33.084	93.7	90.68	99.75	105.79
N5V9N	1206	M	ASD	1	33.873	109.23	73.81	82.66	97.42
N5W9H	1207	F	ASD	1	32.92	69.87	57.72	75.94	60.75
N5X8R	1208	M	ASD	1	19.154	88.75	93.98	31.33	52.21
N5X8R	1208	M	ASD	2	25.922	69.44	77.15	65.58	50.15
N5X8R	1208	M	ASD	3	33.873	67.9	67.9	70.85	41.33
N5Z6W	1209	M	ASD	1	46.916	59.68	66.08	57.55	57.55
N6A9K	1210	F	TD	1	13.733	116.51	94.66	101.94	87.38
N6A9W	1211	M	ASD	1	17.84	95.29	67.26	22.42	33.63
N6A9W	1211	M	ASD	2	32.1	81	65.42	18.69	40.5
n6c6s	1212	M	ASD	1	15.179	112	92.23	39.53	46.12
N6D6M	1213	M	TD	1	18.431	92.24	108.51	135.64	97.66
N6F6Z	1214	M	ASD	1	19.515	102.49	92.24	102.49	102.49
N6F6Z	1214	M	ASD	2	28.025	92.77	110.62	107.05	85.64
N6L2T	1215	M	TD	1	18.037	99.79	133.06	121.97	99.79
N6P2P	1216	M	ASD	1	25.265	87.08	91.04	98.95	91.04
N6Q4E	1217	F	ASD	1	24.575	89.52	81.38	36.62	28.48
N6Q4E	1217	F	ASD	2	36.2	63.54	55.25	35.91	33.15
N6V4Z	1219	M	TD	1	13.109	122.05	106.8	99.17	91.54
N6V4Z	1219	M	TD	2	19.745	91.16	96.23	91.16	91.16
N6V4Z	1219	M	TD	3	38.078	94.54	89.29	86.66	97.17
N6W3K	1220	F	TD	1	35.745	86.73	92.32	95.12	97.92
N6W9J	1221	M	ASD	1	16.427	85.23	79.14	36.53	42.61
N6W9J	1221	M	ASD	2	40.936	41.53	39.09	14.66	12.21
N6Y7C	1222	F	TD	1	18.201	131.86	131.86	164.83	98.9
N6Y7C	1222	F	TD	2	27.17	114.1	125.14	136.18	136.18
N6Z2H	1223	F	ASD	1	15.869	126.03	100.83	144.94	94.52
N6Z2H	1223	F	ASD	2	23.162	90.67	64.76	107.94	73.4
N7F2X	1224	M	ASD	1	26.546	97.94	94.18	90.41	67.81
N7F2X	1224	M	ASD	2	35.975	94.51	75.05	86.17	77.83
N7H2Y	1225	M	ASD	1	20.632	87.24	96.94	63.01	58.16
N7H2Y	1225	M	ASD	2	28.222	92.13	74.41	70.87	63.78
N7H2Y	1225	M	ASD	3	34.037	88.14	79.33	79.33	70.51
N7K3X	1226	M	ASD	1	36.402	93.4	68.68	63.18	21.98
N7K7P	1227	F	TD	1	12.485	112.13	112.13	104.12	128.15
N7K7P	1227	F	TD	2	21.29	108.03	93.94	131.52	131.52
N7M5U	1228	M	ASD	1	18.267	93.06	98.54	43.79	65.69
N7M5U	1228	M	ASD	2	28.057	74.85	96.23	60.59	60.59
N7M5U	1228	M	ASD	3	40.476	66.71	61.76	74.12	69.18
N7N9F	1229	F	TD	1	13.832	122.9	122.9	115.67	108.44
N7S6P	1230	M	ASD	1	29.437	61.15	61.15	23.78	57.75
N7S6P	1230	M	ASD	2	33.873	64.95	62	88.57	91.52
N7U7B	1231	M	ASD	1	16.236	86.23	80.07	61.59	43.11
N7W8A	1232	M	ASD	1	48.131	70.64	64.41	56.1	83.11
N7W8Y	1233	M	TD	1	12.452	104.4	96.37	104.4	80.31
N7W8Y	1233	M	TD	2	34.497	89.86	98.56	89.86	107.26
N7Z2J	1234	M	TD	1	12.255	146.88	114.24	146.88	146.88
N7Z2J	1234	M	TD	2	18.07	110.68	138.35	154.95	127.28
N7Z2J	1234	M	TD	3	29.339	115.89	126.11	115.89	112.48
N8H2Z	1236	M	ASD	1	25.199	79.37	75.4	43.65	59.53
N8P9B	1237	M	ASD	1	28.09	81.88	89	64.08	49.84
N8S3K	1238	M	ASD	1	33.708	80.1	86.03	74.17	80.1
N8T4C	1239	M	TD	1	13.832	65.07	93.98	72.3	93.98
N8T8F	1240	M	ASD	1	26.316	87.4	95	87.4	57
N8V2U	1241	M	ASD	1	23.819	75.57	75.57	54.58	50.38
N8V2U	1241	M	ASD	2	35.975	94.51	86.17	66.71	66.71
N9A4M	1242	F	ASD	1	31.047	90.19	99.85	106.29	74.08
N9A9B	1243	M	TD	1	20.764	110.77	96.32	130.03	101.14
N9B7A	1244	F	TD	1	22.177	108.22	117.24	121.75	108.22
N9B7A	1244	F	TD	2	35.154	96.72	110.94	119.47	122.32
N9D3W	1245	M	ASD	1	35.811	78.19	64.23	27.92	50.26
N9U2P	1246	F	ASD	1	38.209	88.98	54.96	62.81	68.05
N9X2K	1247	M	ASD	1	40.181	67.2	64.71	69.68	87.11
P2C5M	1248	M	ASD	1	29.93	80.19	76.85	43.43	56.8
P2D6R	1249	M	ASD	1	21.684	92.23	64.56	83.01	59.95
P2D6R	1249	M	ASD	2	28.879	96.96	141.97	117.73	62.33
P2L8W	1250	F	ASD	1	32.887	66.9	51.69	27.37	36.49
P2L8W	1250	F	ASD	2	40.936	51.3	56.19	14.66	51.3
P2M4B	1251	M	ASD	1	15.507	83.83	90.28	51.59	38.69
P2M7G	1252	M	ASD	1	24.641	81.17	93.34	52.76	68.99
P2M7G	1252	M	ASD	2	31.244	83.22	76.81	73.61	73.61
P2M7G	1252	M	ASD	3	37.749	82.12	66.23	63.58	71.53
P2N3K	1253	M	ASD	1	28.123	74.67	81.78	46.23	32
P2N8L	1254	M	ASD	1	22.3	98.65	80.72	58.3	67.26
P2N8L	1254	M	ASD	2	35.023	97.08	97.08	97.08	111.36
P2P5M	1255	M	TD	1	13.142	98.92	106.53	83.7	98.92
P2P5M	1255	M	TD	2	20.107	104.44	104.44	124.33	89.52
P2P5M	1255	M	TD	3	29.273	88.82	99.07	116.15	112.73
P2Q3L	1256	M	ASD	1	29.372	74.9	61.28	3.4	20.43
P2R5Z	1257	M	ASD	1	21.717	78.28	96.7	23.02	23.02
P2S8Z	1258	M	ASD	1	25.528	82.26	90.1	43.09	47.01
P2S8Z	1258	M	ASD	2	33.577	98.28	110.19	110.19	116.15
P2V6B	1259	M	ASD	1	22.669	79.4	66.17	13.23	35.29
P2V6B	1259	M	ASD	2	34.6	63.58	60.69	37.57	46.24
P2W5W	1260	M	ASD	1	17.971	116.85	116.85	72.34	55.65
[truncated: 1,594 more rows]
