# Supplementary material for: Large-scale examination of early-age sex differences in neurotypical toddlers and those with autism spectrum disorder or other developmental conditions
Source: Nat Hum Behav. 2025 May 26;9(8):1697–709. doi: 10.1038/s41562-025-02132-6 (PMC12367553; doi:10.1038/s41562-025-02132-6)
Supplement: Supplementary file 10 — Statistical source data. [file 41562_2025_2132_MOESM10_ESM.xlsx]

## Sheet: Sheet1
		ASD-F	ASD-M	TD-F	TD-M	DD-F	DD-M
	N	339	1200	252	349	129	349
	Ethnicity
	Hispanic or Latino	0.40118	0.371667	0.206349	0.206304	0.457364	0.464183
	Not Hispanic or Latino	0.530973	0.559167	0.706349	0.730659	0.48062	0.475645
	Unknown or Not Reported	0.0678466	0.0691667	0.0873016	0.0630372	0.0620155	0.0601719
	Race
	American Indian or Alaska Native	0.0176991	0.00833333	0	0.00573066	0	0.025788
	Asian	0.141593	0.1375	0.0674603	0.131805	0.100775	0.0659026
	Black or African American	0.0442478	0.0216667	0.0198413	0.0315186	0.0232558	0.0429799
	More than one race	0.103245	0.126667	0.0793651	0.0773639	0.0542636	0.100287
	Native Hawaiian or other Pacific Islander	0.0117994	0.0133333	0.0119048	0.0114613	0.00775194	0.0200573
	Unknown or Not Reported	0.185841	0.175833	0.138889	0.0974212	0.224806	0.229226
	White	0.495575	0.516667	0.68254	0.644699	0.589147	0.515759
	SES (mean household income)	94413.2	99056.6	103122	109313	92299.1	89577.2
	Primary Anaysis	ASD-F	ASD-M	TD-F	TD-M	DD-F	DD-M
	ADOS	282	924	253	346	129	346
	Mean Age/SD (Range)	25.74/6.65 (12.0-48.1)	26.24/6.5 (12.0-47.2)	25.99/10.11 (12.1-48.2)	25.17/9.98 (12.0-48.5)	28.91/9.85 (12.2-46.4)	27.87/9.4 (12.1-47.2)
	Vineland	273	941	252	349	129	349
	Mean Age/SD (Range)	25.35/6.68 (12.0-48.1)	26.06/6.62 (12.0-47.2)	25.42/10.1 (12.0-48.2)	25.13/10.06 (12.0-48.4)	28.65/9.88 (12.0-46.4)	27.77/9.46 (12.1-47.2)
	MSEL	207	667	239	338	130	347
	Mean Age/SD (Range)	23.75/6.79 (12.0-48.1)	24.24/6.75 (12.0-47.2)	23.26/9.08 (12.1-48.2)	23.65/9.05 (11.9-48.5)	28.69/9.86 (12.2-46.4)	27.86/9.48 (12.1-47.2)
	CDI-WG	55	176	98	136	21	63
	Mean Age/SD (Range)	15.15/1.71 (12.1-17.7)	14.92/1.68 (9.6-18.5)	14.86/1.63 (12.5-18.5)	14.72/1.57 (9.6-18.5)	14.88/1.79 (12.2-18.3)	15.07/1.66 (12.1-18.4)
	CDI-WS	141	482	108	161	13	69
	Mean Age/SD (Range)	24.43/3.11 (18-30.5)	24.76/3.34 (15.6-30.5)	25.12/3.41 (17.9-30.5)	24.46/3.62 (16.4-30.5)	24.91/2.35 (21.1-28.9)	24.19/3.46 (18.6-30.1)
	CSBS	96	361	183	274	44	120
	Mean Age/SD (Range)	16.19/3.58 (11-24)	16.22/4.01 (9-24)	16.22/4.18 (10-24)	15.86/3.96 (9-24)	17.55/3.56 (12-24)	17.71/3.46 (12-24)
	Geopref	131	397	185	255	72	219
	Mean Age/SD (Range)	27.31/9.96 (12.3-48.1)	27.17/9.78 (12.2-47.3)	26.57/10.31 (11.9-48.1)	26.8/9.7 (12.0-48.5)	26.46/9.16 (12.2-46.4)	27.45/9.52 (12.8-47.2)
	Cluster Analysis
	N	254	862	235	323
	ADOS
	Mean Age/SD (Range)	25.45/6.75 (12.6-48.1)	25.97/6.96 (12.6-47.2)	25.50/9.04 (12.1-48.2)	26.89/9.04 (12-48.5)
	Vineland
	Mean Age/SD (Range)	25.15/6.8 (12.0-48.1)	25.69/6.95 (12.0-47.2)	25.34/9.03 (12.0-48.2)	26.69/9.03 (12.0-48.5)
	MSEL
	Mean Age/SD (Range)	25.40/6.76 (12.5-48.1)	25.92/6.96 (12.4-47.2)	25.38/9.07 (12.1-48.2)	26.78/9.07 (12.0-48.5)
	Longitudinal Analysis
	ADOS	341	1198	253	346
	Mean Age/SD (Range)	28.06/8.03 (12.0-48.1)	29.26/8.15 (12.0-48.4)	25.99/10.11 (12.1-48.2)	25.17/9.98 (12.0-48.5)
	Vineland	339	1200	252	349
	Mean Age/SD (Range)	27.94/8.15 (12.0-48.1)	28.84/8.12 (12.0-48.4)	25.42/10.1 (12.0-48.2)	25.13/10.06 (12.0-48.4)
	MSEL	339	1192	239	338
	Mean Age/SD (Range)	28.13/8.16 (12.0-48.1)	29.19/8.17 (12.0-48.4)	23.26/9.08 (12.1-48.2)	23.65/9.05 (11.9-48.5)
