# Supplementary material for: Large-scale examination of early-age sex differences in neurotypical toddlers and those with autism spectrum disorder or other developmental conditions
Source: Nat Hum Behav. 2025 May 26;9(8):1697–709. doi: 10.1038/s41562-025-02132-6 (PMC12367553; doi:10.1038/s41562-025-02132-6)
Supplement: Supplementary file 11 — Statistical source data. [file 41562_2025_2132_MOESM11_ESM.xlsx]

## Sheet: Sheet1
Test	Subscale	Statistica	P-value	Adj P-value	Effect size	Difference	CI-lower	CI-upper
ADOS	ASD-Social Affect	3.72	0.054	0.054	-	1	0	1
	TD-Social Affect	4.41	0.036	0.054	-	0	-1	0
	ASD-R & R Behavior	1.53	0.216	0.216	-	0	0	0
	TD-R & R Behavior	3.58	0.058	0.117	-	0	0	0
	ASD-Overall Total	1.13	0.287	0.287	-	0	0	1
	TD-Overall Total	5.65	0.017	0.035*	0.01	0	-1	0
Vineland	ASD-Communication	0.55	0.458	0.458	-	1	-1	3
	TD-Communication	4.74	0.029	0.059	-	2	0	3
	ASD-Daily Living Skills	5.43	0.02	0.020*	< 0.01	2	0	4
	TD-Daily Living Skills	17.97	< .001	< .001*	0.03	4	2	6
	ASD-Motor Skills	0.01	0.93	0.93	-	0	-2	1
	TD-Motor Skills	0.06	0.803	0.93	-	0	-1	2
	ASD-Socialization	1.73	0.188	0.188	-	1	0	3
	TD-Socialization	7.02	0.008	0.016*	0.01	2	0	4
	ASD-ABC	1.31	0.253	0.253	-	1	-1	2
	TD-ABC	9.93	0.002	0.003*	0.02	3	1	4
MSEL	ASD-Fine Motor	2.87	0.09	0.09	-	2.24	-0.37	4.88
	TD-Fine Motor	10.98	0.001	0.002*	0.02	4.03	1.66	6.41
	ASD-Visual Reception	1.26	0.262	0.262	-	-1.77	-4.88	1.33
	TD-Visual Reception	6.36	0.012	0.023*	0.01	3.76	0.8	6.66
	ASD-Receptive Language	0.95	0.331	0.331	-	-2.35	-7.46	2.41
	TD-Receptive Language	3.02b	0.003	0.005*	0.26	4.8	1.67	7.93
	ASD-Expressive Language	1.16	0.282	0.282	-	2.16	-1.76	6.18
	TD-Expressive Language	2.66	0.103	0.206	-	2.25	-0.48	5.1
CDI-WG	ASD-Words Produced	3.98	0.046	0.092	-	0	0	1
	TD-Words Produced	0.56	0.455	0.455	-	1	-1	3
	ASD-Words Understood	3.85	0.05	0.1	-	7	0	15
	TD-Words Understood	2.28	0.131	0.131	-	12	-4	28
	ASD-Early Gestures	0.79b	0.433	0.433	-	0.43	-0.66	1.52
	TD-Early Gestures	4.77	0.029	0.058	-	1	0	2
	ASD-Later Gestures	0.6	0.44	0.44	-	1	-1	3
	TD-Later Gestures	5.12	0.024	0.047*	0.02	3	0	6
	ASD-Total Gestures	0.78	0.377	0.377	-	1	-2	4
	TD-Total Gestures	2.38b	0.018	0.036*	0.32	4.03	0.7	7.37
CDI-WS	ASD-Words Produced	0.43	0.514	0.514	-	-1	-3	2
	TD-Words Produced	5.22	0.022	0.045*	0.02	55	7	108
CSBS	ASD-Social Composite	5	0.025	0.025*	0.01	1	0	7
	TD-Social Composite	5.67	0.017	0.025*	0.01	7	0	13
	ASD-Speech Composite	3.6	0.058	0.058	-	1	0	7
	TD- Speech Composite	4.8	0.028	0.057	-	4	0	12
	ASD-Symbolic Composite	8.44	0.004	0.007*	0.02	4	0	4
	TD-Symbolic Composite	3.93	0.047	0.047*	0.01	4	0	9
	ASD-Total Score	7.32	0.007	0.014*	0.01	2	0	5
	TD- Total Score	5.18	0.023	0.023*	0.01	5	0	10
GeoPref	ASD-Social % Fixation	0.02	0.886	0.886	-	0.42	-4.77	5.71
	TD-Social % Fixation	0.31	0.579	0.886	-	0.89	-2.11	4
