# Supplementary material for: Large-scale examination of early-age sex differences in neurotypical toddlers and those with autism spectrum disorder or other developmental conditions
Source: Nat Hum Behav. 2025 May 26;9(8):1697–709. doi: 10.1038/s41562-025-02132-6 (PMC12367553; doi:10.1038/s41562-025-02132-6)
Supplement: Supplementary file 12 — Statistical source data. [file 41562_2025_2132_MOESM12_ESM.xlsx]

## Sheet: Sheet1
Test	Subscale	Statistica	P-value	Effect size	Difference	CI-lower	CI-upper
ADOS	Social Affect	2.08	0.15	-	0	0	1
	R & R Behavior	5.22	0.022*	< 0.01	0	-1	0
	Overall Total	0.21	0.645	-	0	-1	1
Vineland	Communication	0.01	0.942	-	0	-3	3
	Daily Living Skills	0.36	0.547	-	-1	-3	2
	Motor Skills	4.07	0.044*	0.01	-3	-5	0
	Socialization	0	0.973	-	0	-2	2
	Adaptive Behavior Composite	0.35	0.556	-	-1	-3	2
MSEL	Fine Motor	0.74	0.39	-	-1.31	-4.4	1.77
	Visual Reception	0.71	0.4	-	-1.25	-4.35	1.81
	Receptive Language	0.75	0.386	-	1.33	-1.85	4.6
	Expressive Language	1.9	0.168	-	2.95	-1.21	7.16
CDI-WG	Words Produced	2.03	0.154	-	-1	-2	0
	Words Understood	3.36	0.067		-14	-34	2
	Early Gestures	1.22	0.269	-	-1	-3	1
	Later Gestures	1.34	0.246	-	-2	-6	2
	Total Gestures	-0.91b	0.371	-	-2.68	-8.71	3.35
CDI-WS	ASD-Words Produced	2.08	0.149	-	12	-6	25
CSBS	Social Composite Score	0.17	0.683	-	0	-7	3
	Speech Composite Score	0.25	0.618	-	0	-4	1
	Symbolic Composite Score	0	0.946	-	0	-4	4
	Total Score	0.07	0.785	-	0	-3	2
GeoPref	ASD-Social % Fixation	0.02	0.883	-	0.54	-5.03	6.14
