# Supplementary material for: Large-scale examination of early-age sex differences in neurotypical toddlers and those with autism spectrum disorder or other developmental conditions
Source: Nat Hum Behav. 2025 May 26;9(8):1697–709. doi: 10.1038/s41562-025-02132-6 (PMC12367553; doi:10.1038/s41562-025-02132-6)
Supplement: Supplementary file 13 — Statistical source data. [file 41562_2025_2132_MOESM13_ESM.xlsx]

## Sheet: Extended Table 3
ASD				Social domain		Motor domain		Language domain
Cluster	Diagnosis	Sex	Age	SA	SOC	MTR	FM	COM	RL	EL	N
All data	ASD	F	25.3	14.6	83.4	90.4	81.8	75.3	49.5	53.9	206
	ASD	M	25.8	13.7	82.3	91.4	80.3	74	54.1	53.8	686	%
High (C1)	ASD	F	20.7	9.7	95.7	100.3	109.8	95.9	88.2	83.2	21	0.102
	ASD	M	20.1	8.2	99.4	101.7	106	95.4	95.4	81.3	67	0.098
Medium (C2)	ASD	F	25.4	14.7	85.4	91.8	83.1	77.1	50.7	54.7	147	0.714
	ASD	M	25.8	13.6	83.1	92.3	81.5	75.6	55.2	54.9	515	0.751
Low (C3)	ASD	F	27.6	17.2	68.9	79.1	61.3	56.7	23.7	34.9	38	0.184
	ASD	M	29.6	17.8	67.3	80.4	58	52.7	21.9	30.2	104	0.152
TD				Social domain		Moto domain		Language domain
Cluster	Diagnosis	Sex	Age	SA	SOC	MTR	FM	COM	RL	EL	N
All data	TD	F	25.5	2.2	105.6	101.3	107.2	103.9	110.3	103.3	186
	TD	M	27	2.5	102.9	99.7	101.8	102.3	104.5	101.7	259	%
High (C1)	TD	F	25.5	2.1	106.2	102	108	104.8	111.5	104.7	179	0.962
	TD	M	27	2.3	103.4	100.2	102.2	102.8	105.2	102.3	248	0.958
Medium (C2)	TD	F	24	4	95.6	87	90.3	85.6	85.5	74	7	0.038
	TD	M	26.6	6.6	91.9	89.1	91.4	90.6	87.3	87.6	11	0.042
