# Supplementary material for: Large-scale examination of early-age sex differences in neurotypical toddlers and those with autism spectrum disorder or other developmental conditions
Source: Nat Hum Behav. 2025 May 26;9(8):1697–709. doi: 10.1038/s41562-025-02132-6 (PMC12367553; doi:10.1038/s41562-025-02132-6)
Supplement: Supplementary file 14 — Statistical source data. [file 41562_2025_2132_MOESM14_ESM.xlsx]

## Sheet: Extended Table 4
ASD				Social domain		Motor domain		Language domain
Cluster	Diagnosis	Sex	Age	SA	SOC	MTR	FM	COM	RL	EL	N
All data	ASD	F	25.3	14.2	81	90.5	84.7	76	59.6	58.3	48
	ASD	M	26	13.6	82	90.3	79.5	74.5	53.6	52.7	176	%
High (C1)	ASD	F	28.5	8.3	96.3	99.7	112.1	104	116.6	97.4	3	0.063
	ASD	M	20	5.3	96.7	97.3	97.4	94.2	89.9	84.4	16	0.091
Medium (C2)	ASD	F	24.9	14.5	80.2	90.4	84.3	74.8	57	56.7	44	0.917
	ASD	M	26.4	14.1	81.7	90.5	79.3	74.6	52.6	51.2	150	0.852
Low (C3)	ASD	F	34.1	19	70	67	17.5	42	2.9	11.7	1	0.021
	ASD	M	29.4	19.4	63.4	76.5	54.5	41.4	10.8	25.4	10	0.057
TD				Social domain		Moto domain		Language domain
Cluster	Diagnosis	Sex	Age	SA	SOC	MTR	FM	COM	RL	EL	N
All data	TD	F	25.2	2.6	105.8	99.7	104.8	102.3	106.5	103	48
	TD	M	25.9	3.3	104.3	99.3	102.1	103.1	102.2	100.5	64	%
High (C1)	TD	F	25.1	2.5	106.2	100.8	105.1	102.9	107.6	103.4	46	0.958
	TD	M	26.9	3	105.4	100.8	103.8	104.9	104.8	101	57	0.891
Medium (C2)	TD	F	26.7	5	97	75.5	98.1	87.5	80.3	93	2	0.042
	TD	M	17.6	5.9	94.9	86.7	88.3	88.1	81.1	95.9	7	0.109
