# Supplementary material for: Large-scale examination of early-age sex differences in neurotypical toddlers and those with autism spectrum disorder or other developmental conditions
Source: Nat Hum Behav. 2025 May 26;9(8):1697–709. doi: 10.1038/s41562-025-02132-6 (PMC12367553; doi:10.1038/s41562-025-02132-6)
Supplement: Supplementary file 15 — Statistical source data. [file 41562_2025_2132_MOESM15_ESM.xlsx]

## Sheet: Extended Table 5
ASD			External Variables
Cluster	Diagnosis	Sex	RR	W.Prod	W.Und	Early.Ges	Later.Ges	Tot.Ges	WS.W.Prod	% Social Fixation
All data	ASD	F	4.8	62.6	55.5	8.1	10.6	18.7	62.6	56.8
	ASD	M	4.9	64	39	7.5	9.8	17.3	64	56.29
High	ASD	F	3.3	192.8	59	9.2	10.7	19.9	192.8	70.77
(C1)	ASD	M	3.1	169.7	61.7	9.6	13.5	23	169.7	72.81
Medium	ASD	F	4.8	64.3	52.7	7.3	10.7	18	64.3	57.26
(C2)	ASD	M	4.8	53.5	30.3	6.8	8.5	15.2	53.5	56.55
Low	ASD	F	5.7	2.9	80	12	7	19	2.9	43.17
(C3)	ASD	M	6.4	18.8	19.5	4.5	5.8	10.3	18.8	39.89
TD			External Variables
Cluster	Diagnosis	Sex	RR	W.Prod	W.Und	Early.Ges	Later.Ges	Tot.Ges	WS.W.Prod	% Social Fixation
All data	TD	F	0.5	293.8	84.6	10.9	16.2	27.1	293.8	75.39
	TD	M	0.7	238	72	10.1	13.9	24	238	74.47
High	TD	F	0.5	299.8	87.1	11	16.4	27.4	299.8	75.25
(C1)	TD	M	0.6	240.8	72.3	10.2	14	24.1	240.8	74.54
Medium	TD	F	0.1	36	23.8	8.5	13.3	21.8	36	80.24
(C2)	TD	M	1.6	168.2	60.7	8.3	11	19.3	168.2	72.77
