# Supplementary material for: Large-scale examination of early-age sex differences in neurotypical toddlers and those with autism spectrum disorder or other developmental conditions
Source: Nat Hum Behav. 2025 May 26;9(8):1697–709. doi: 10.1038/s41562-025-02132-6 (PMC12367553; doi:10.1038/s41562-025-02132-6)
Supplement: Supplementary file 16 — Statistical source data. [file 41562_2025_2132_MOESM16_ESM.xlsx]

## Sheet: Sheet1
Test	Differences in male and female groups	Parameter	Estimate	CI-lower	CI-upper	P-value	Cohen’s d
ADOS	ASD-Social Affect	Intercept	0.457	-0.027	0.941	0.12	-
		Slope	-0.05	-0.09	-0.01	0.047*	0.42
	TD-Social Affect	Intercept	-0.73	-1.03	-0.42	< .001*	0.59
		Slope	0.03	0.01	0.05	0.026*	0.79
	ASD-R & R Behavior	Intercept	-0.107	-0.324	0.11	0.418	-
		Slope	-0.013	-0.036	0.009	0.321	-
	TD-R & R Behavior	Intercept	-0.25	-0.37	-0.13	0.001*	0.48
		Slope	0.007	-0.002	0.017	0.207	-
	ASD-Overall Total	Intercept	0.392	-0.206	0.99	0.28	-
		Slope	-0.07	-0.12	-0.02	0.020*	0.44
	TD-Overall Total	Intercept	-0.95	-1.3	-0.6	< .001*	0.68
		Slope	0.03	0.01	0.06	0.020*	0.67
Vineland	ASD-Communication	Intercept	0.745	-0.764	2.254	0.417	-
		Slope	-0.09	-0.261	0.081	0.386	-
	TD-Communication	Intercept	2.76	1.33	4.2	0.002*	0.35
		Slope	-0.078	-0.192	0.037	0.266	-
	ASD-Daily Living Skills	Intercept	1.636	0.258	3.015	0.051	-
		Slope	-0.079	-0.213	0.056	0.337	-
	TD-Daily Living Skills	Intercept	3.78	2.32	5.24	< .001*	0.49
		Slope	0.083	-0.032	0.197	0.234	-
	ASD-Motor Skills	Intercept	-0.826	-1.934	0.281	0.22	-
		Slope	0.14	0.03	0.26	0.046*	0.43
	TD-Motor Skills	Intercept	0.006	-1.233	1.244	0.994	-
		Slope	0.16	0.06	0.26	0.008*	0.55
	ASD-Socialization	Intercept	0.12	-1.113	1.353	0.873	-
		Slope	0.134	0.004	0.265	0.091	-
	TD-Socialization	Intercept	2.07	0.86	3.28	0.005*	0.3
		Slope	0.045	-0.067	0.157	0.512	-
	ASD-ABC	Intercept	0.263	-0.912	1.439	0.712	-
		Slope	0.021	-0.096	0.137	0.769	-
	TD-ABC	Intercept	2.46	1.2	3.73	0.001*	0.36
		Slope	0.054	-0.053	0.161	0.41	-
MSEL	ASD-Fine Motor	Intercept	1.387	-0.487	3.262	0.224	-
		Slope	-0.068	-0.223	0.087	0.468	-
	TD-Fine Motor	Intercept	1.83	-0.453	4.113	0.187	-
		Slope	0.162	-0.017	0.341	0.136	-
	ASD-Visual Reception	Intercept	-2.174	-4.467	0.119	0.119	-
		Slope	0.152	-0.082	0.385	0.285	-
	TD-Visual Reception	Intercept	4.12	1.84	6.4	0.003*	0.43
		Slope	0.016	-0.193	0.226	0.897	-
	ASD-Receptive Language	Intercept	-1.234	-4.259	1.79	0.502	-
		Slope	-0.137	-0.409	0.135	0.409	-
	TD-Receptive Language	Intercept	6.82	3.96	9.67	< .001*	0.72
		Slope	-0.184	-0.396	0.028	0.153	-
	ASD-Expressive Language	Intercept	1.736	-0.749	4.221	0.25	-
		Slope	-0.059	-0.328	0.21	0.719	-
	TD-Expressive Language	Intercept	3.73	1.18	6.29	0.016*	0.36
		Slope	-0.037	-0.248	0.175	0.777	-
